# Supplementary material for: Molecular tools enabling pennycress (Thlaspi arvense) as a model plant and oilseed cash cover crop
Source: Plant Biotechnol J. 2018 Oct 25;17(4):776–88. doi: 10.1111/pbi.13014 (PMC6419581; doi:10.1111/pbi.13014)
Supplement: Supplementary file 2 — Table S1 Annotation of 27 390 predicted genes in the pennycress Spring 32‐10 genome. [file PBI-17-776-s002.xlsx]

## Sheet: PC_Annotations
Table S1. Annotation of 27,390 predicted genes in the pennycress Spring 32-10 genome.
Name	Scaffold	Region on scaffold	Top Arabidopsis thaliana BLASTp hit
Ta00001	scaffold 2	complement(4483..6499)	AT4G35785.5_Symbols:_RNA-binding_(RRM/RBD/RNP_motifs)_family_protein_
Ta00002	scaffold 2	complement(6981..10966)	AT4G35790.1_Symbols:_ATPLDDELTA,_PLDDELTA_phospholipase_D_delta_
Ta00003	scaffold 2	complement(12241..19199)	AT4G35800.1_Symbols:_NRPB1,_RPB1,_RNA_POL_II_LSRNA_POL_II_LS,_RNA_POL_II_LS_RNA_polymerase_II_large_subunit_
Ta00004	scaffold 2	20751..22172	AT4G35810.1_Symbols:_2-oxoglutarate_(2OG)_and_Fe(II)-dependent_oxygenase_superfamily_protein_
Ta00005	scaffold 2	23751..24677	AT2G17720.1_Symbols:_2-oxoglutarate_(2OG)_and_Fe(II)-dependent_oxygenase_superfamily_protein_
Ta00006	scaffold 2	complement(25184..29893)	AT4G35830.1_Symbols:_ACO1_aconitase_1_
Ta00007	scaffold 2	34129..35388	AT4G35840.1_Symbols:_RING/U-box_superfamily_protein_
Ta00008	scaffold 2	37074..40022	AT4G35850.1_Symbols:_Pentatricopeptide_repeat_(PPR)_superfamily_protein_
Ta00009	scaffold 2	complement(40486..42205)	AT4G35860.1_Symbols:_ATRABB1B,_ATGB2,_ATRAB2C,_GB2_GTP-binding_2_
Ta00010	scaffold 2	43335..45788	AT4G35870.1_Symbols:_early-responsive_to_dehydration_stress_protein_(ERD4)_
Ta00011	scaffold 2	46333..48736	AT4G35880.1_Symbols:_Eukaryotic_aspartyl_protease_family_protein_
Ta00012	scaffold 2	50647..53507	AT4G35890.1_Symbols:_winged-helix_DNA-binding_transcription_factor_family_protein_
Ta00013	scaffold 2	57765..58900	AT4G35900.1_Symbols:_FD,_FD-1,_atbzip14_Basic-leucine_zipper_(bZIP)_transcription_factor_family_protein_
Ta00014	scaffold 2	complement(60180..61325)	AT4G35905.1_Symbols:_unknown_protein;_CONTAINS_InterPro_DOMAIN/s:_Protein_of_unknown_function_DUF343_(InterPro:IPR005651);_Has_30201_Blast_hits_to_17322_proteins_in_780_species:_Archae_-_12;_Bact
Ta00015	scaffold 2	complement(62369..64315)	AT4G35920.1_Symbols:_MCA1_PLAC8_family_protein_
Ta00016	scaffold 2	70113..71828	AT4G35930.1_Symbols:_F-box_family_protein_
Ta00017	scaffold 2	73004..74109	AT4G35940.1_Symbols:_unknown_protein;_BEST_Arabidopsis_thaliana_protein_match_is:_unknown_protein_(TAIR:AT2G17787.1);_Has_45288_Blast_hits_to_24095_proteins_in_1140_species:_Archae_-_93;_Bacteria
Ta00018	scaffold 2	complement(74552..76260)	AT2G17800.1_Symbols:_ARAC1,_ATGP2,_ATRAC1,_ROP3,_ATROP3_Arabidopsis_RAC-like_1_
Ta00019	scaffold 2	77131..78572	AT4G35970.1_Symbols:_APX5_ascorbate_peroxidase_5_
Ta00020	scaffold 2	complement(79203..79540)	AT4G35980.1_Symbols:_unknown_protein;_FUNCTIONS_IN:_molecular_function_unknown;_INVOLVED_IN:_biological_process_unknown;_LOCATED_IN:_cellular_component_unknown;_EXPRESSED_IN:_24_plant_structures;
Ta00021	scaffold 2	complement(80645..82231)	AT4G35985.1_Symbols:_Senescence/dehydration-associated_protein-related_
Ta00022	scaffold 2	83255..84758	AT4G35987.1_Symbols:_S-adenosyl-L-methionine-dependent_methyltransferases_superfamily_protein_
Ta00023	scaffold 2	complement(85627..88996)	AT4G36010.1_Symbols:_Pathogenesis-related_thaumatin_superfamily_protein_
Ta00024	scaffold 2	complement(90629..92130)	AT4G36020.1_Symbols:_CSDP1_cold_shock_domain_protein_1_
Ta00025	scaffold 2	complement(93233..95242)	AT4G36030.1_Symbols:_ARO3_armadillo_repeat_only_3_
Ta00026	scaffold 2	complement(98210..98545)	AT4G36040.1_Symbols:_Chaperone_DnaJ-domain_superfamily_protein_
Ta00027	scaffold 2	complement(101102..103870)	AT4G36050.2_Symbols:_endonuclease/exonuclease/phosphatase_family_protein_
Ta00028	scaffold 2	104468..105452	AT4G36060.1_Symbols:_bHLH11_basic_helix-loop-helix_(bHLH)_DNA-binding_superfamily_protein_
Ta00029	scaffold 2	complement(105872..108667)	AT4G36070.2_Symbols:_CPK18_calcium-dependent_protein_kinase_18_
Ta00030	scaffold 2	complement(109290..126330)	AT4G36080.1_Symbols:_phosphotransferases,_alcohol_group_as_acceptor;binding;inositol_or_phosphatidylinositol_kinases_
Ta00031	scaffold 2	complement(127326..127658)	AT4G36090.3_Symbols:_oxidoreductase,_2OG-Fe(II)_oxygenase_family_protein_
Ta00032	scaffold 2	complement(127929..128828)	AT4G36090.3_Symbols:_oxidoreductase,_2OG-Fe(II)_oxygenase_family_protein_
Ta00033	scaffold 2	137136..137450	AT4G36110.1_Symbols:_SAUR-like_auxin-responsive_protein_family_
Ta00034	scaffold 2	complement(140737..144167)	AT4G36120.1_Symbols:_Plant_protein_of_unknown_function_(DUF869)_
Ta00035	scaffold 2	145342..146549	AT4G36130.1_Symbols:_Ribosomal_protein_L2_family_
Ta00036	scaffold 2	complement(147184..149251)	AT4G36870.1_Symbols:_BLH2,_SAW1_BEL1-like_homeodomain_2_
Ta00037	scaffold 2	complement(149436..153213)	AT4G36140.1_Symbols:_disease_resistance_protein_(TIR-NBS-LRR_class),_putative_
Ta00038	scaffold 2	154106..157540	AT4G36150.1_Symbols:_Disease_resistance_protein_(TIR-NBS-LRR_class)_family_
Ta00039	scaffold 2	complement(161178..163105)	AT4G36160.1_Symbols:_ANAC076,_VND2,_NAC076_NAC_domain_containing_protein_76_
Ta00040	scaffold 2	172556..174752	AT5G67610.2_Symbols:_Uncharacterized_conserved_protein_(DUF2215)_
Ta00041	scaffold 2	complement(175802..179287)	AT4G36180.1_Symbols:_Leucine-rich_receptor-like_protein_kinase_family_protein_
Ta00042	scaffold 2	179699..182386	AT4G36195.1_Symbols:_Serine_carboxypeptidase_S28_family_protein_
Ta00043	scaffold 2	182972..186857	AT4G36210.3_Symbols:_Protein_of_unknown_function_(DUF726)_
Ta00044	scaffold 2	complement(190007..192047)	AT4G36220.1_Symbols:_FAH1,_CYP84A1_ferulic_acid_5-hydroxylase_1_
Ta00045	scaffold 2	complement(200616..201487)	AT4G36240.1_Symbols:_GATA7_GATA_transcription_factor_7_
Ta00046	scaffold 2	204676..206972	AT4G36250.1_Symbols:_ALDH3F1_aldehyde_dehydrogenase_3F1_
Ta00047	scaffold 2	complement(209334..210711)	AT4G36260.1_Symbols:_STY2,_SRS2_Lateral_root_primordium_(LRP)_protein-related_
Ta00048	scaffold 2	complement(216063..220923)	AT4G36280.1_Symbols:_Histidine_kinase-,_DNA_gyrase_B-,_and_HSP90-like_ATPase_family_protein_
Ta00049	scaffold 2	complement(220972..223858)	AT4G36290.1_Symbols:_CRT1_compromised_recognition_of_TCV_1_
Ta00050	scaffold 2	complement(224141..226236)	AT1G56360.1_Symbols:_PAP6,_ATPAP6_purple_acid_phosphatase_6_
Ta00051	scaffold 2	227115..228664	AT1G74310.1_Symbols:_ATHSP101,_HSP101,_HOT1_heat_shock_protein_101_
Ta00052	scaffold 2	complement(229350..233660)	AT4G36360.1_Symbols:_BGAL3_beta-galactosidase_3_
Ta00053	scaffold 2	complement(245820..250322)	AT4G36380.1_Symbols:_ROT3_Cytochrome_P450_superfamily_protein_
Ta00054	scaffold 2	complement(252685..254886)	AT4G36390.1_Symbols:_Methylthiotransferase_
Ta00055	scaffold 2	255128..258257	AT4G36400.1_Symbols:_FAD-linked_oxidases_family_protein_
Ta00056	scaffold 2	259557..260490	AT4G36410.1_Symbols:_UBC17_ubiquitin-conjugating_enzyme_17_
Ta00057	scaffold 2	261056..264560	AT4G36440.1_Symbols:_unknown_protein;_FUNCTIONS_IN:_molecular_function_unknown;_INVOLVED_IN:_biological_process_unknown;_LOCATED_IN:_endomembrane_system;_EXPRESSED_IN:_24_plant_structures;_EXPRES
Ta00058	scaffold 2	264801..265180	AT4G36440.1_Symbols:_unknown_protein;_FUNCTIONS_IN:_molecular_function_unknown;_INVOLVED_IN:_biological_process_unknown;_LOCATED_IN:_endomembrane_system;_EXPRESSED_IN:_24_plant_structures;_EXPRES
Ta00059	scaffold 2	266427..267704	AT4G36430.1_Symbols:_Peroxidase_superfamily_protein_
Ta00060	scaffold 2	complement(269786..272837)	AT4G36490.1_Symbols:_ATSFH12,_SFH12_SEC14-like_12_
Ta00061	scaffold 2	complement(276203..278672)	AT4G36480.1_Symbols:_ATLCB1,_LCB1,_EMB2779,_FBR11_long-chain_base1_
Ta00062	scaffold 2	283596..284944	AT4G36470.1_Symbols:_S-adenosyl-L-methionine-dependent_methyltransferases_superfamily_protein_
Ta00063	scaffold 2	complement(285828..286196)	AT4G36500.1_Symbols:_unknown_protein;_FUNCTIONS_IN:_molecular_function_unknown;_INVOLVED_IN:_biological_process_unknown;_LOCATED_IN:_mitochondrion;_EXPRESSED_IN:_22_plant_structures;_EXPRESSED_DU
Ta00064	scaffold 2	complement(288086..293046)	AT4G36520.1_Symbols:_Chaperone_DnaJ-domain_superfamily_protein_
Ta00065	scaffold 2	297956..299983	AT5G63220.1_Symbols:_unknown_protein;_CONTAINS_InterPro_DOMAIN/s:_Uncharacterised_protein_family_UPF0363_(InterPro:IPR007317);_Has_304_Blast_hits_to_301_proteins_in_161_species:_Archae_-_0;_Bacte
Ta00066	scaffold 2	complement(301666..303340)	AT4G36530.2_Symbols:_alpha/beta-Hydrolases_superfamily_protein_
Ta00067	scaffold 2	305058..306442	AT4G36540.1_Symbols:_BEE2_BR_enhanced_expression_2_
Ta00068	scaffold 2	complement(307139..309521)	AT4G36550.1_Symbols:_ARM_repeat_superfamily_protein_
Ta00069	scaffold 2	316501..316740	AT4G39250.1_Symbols:_ATRL1,_RSM2,_RL1_RAD-like_1_
Ta00070	scaffold 2	322538..325261	AT4G36580.1_Symbols:_AAA-type_ATPase_family_protein_
Ta00071	scaffold 2	complement(326004..326932)	AT4G36590.1_Symbols:_MADS-box_transcription_factor_family_protein_
Ta00072	scaffold 2	329287..330763	AT4G36600.1_Symbols:_Late_embryogenesis_abundant_(LEA)_protein_
Ta00073	scaffold 2	complement(331055..332326)	AT2G18360.1_Symbols:_alpha/beta-Hydrolases_superfamily_protein_
Ta00074	scaffold 2	complement(333558..335649)	AT4G36610.1_Symbols:_alpha/beta-Hydrolases_superfamily_protein_
Ta00075	scaffold 2	complement(336979..337838)	AT4G36620.1_Symbols:_GATA19_GATA_transcription_factor_19_
Ta00076	scaffold 2	340926..346908	AT1G63810.1_Symbols:_CONTAINS_InterPro_DOMAIN/s:_Nrap_protein_(InterPro:IPR005554);_Has_396_Blast_hits_to_382_proteins_in_182_species:_Archae_-_3;_Bacteria_-_2;_Metazoa_-_142;_Fungi_-_146;_Plants
Ta00077	scaffold 2	complement(347463..351813)	AT4G36630.1_Symbols:_EMB2754_Vacuolar_sorting_protein_39_
Ta00078	scaffold 2	complement(352640..353914)	AT4G36640.1_Symbols:_Sec14p-like_phosphatidylinositol_transfer_family_protein_
Ta00079	scaffold 2	complement(357519..357842)	AT5G24860.1_Symbols:_FPF1,_ATFPF1_flowering_promoting_factor_1_
Ta00080	scaffold 2	complement(362399..363994)	AT3G50690.1_Symbols:_Leucine-rich_repeat_(LRR)_family_protein_
Ta00081	scaffold 2	complement(364614..366926)	AT4G36650.1_Symbols:_ATPBRP,_PBRP_plant-specific_TFIIB-related_protein_
Ta00082	scaffold 2	complement(367461..368587)	AT4G36660.1_Symbols:_Protein_of_unknown_function_(DUF1195)_
Ta00083	scaffold 2	complement(368973..370334)	AT4G36670.1_Symbols:_Major_facilitator_superfamily_protein_
Ta00084	scaffold 2	complement(375931..377166)	AT4G36680.1_Symbols:_Tetratricopeptide_repeat_(TPR)-like_superfamily_protein_
Ta00085	scaffold 2	complement(377566..381085)	AT4G36690.1_Symbols:_ATU2AF65A_U2_snRNP_auxilliary_factor,_large_subunit,_splicing_factor_
Ta00086	scaffold 2	complement(382036..384169)	AT4G36700.1_Symbols:_RmlC-like_cupins_superfamily_protein_
Ta00087	scaffold 2	389714..391153	AT4G36710.1_Symbols:_GRAS_family_transcription_factor_
Ta00088	scaffold 2	394538..395858	AT4G36720.1_Symbols:_HVA22K_HVA22-like_protein_K_
Ta00089	scaffold 2	complement(396069..397995)	AT4G36730.1_Symbols:_GBF1_G-box_binding_factor_1_
Ta00090	scaffold 2	complement(401477..403134)	AT4G36740.1_Symbols:_HB-5,_ATHB40,_HB40_homeobox_protein_40_
Ta00091	scaffold 2	410605..412027	AT4G36750.1_Symbols:_Quinone_reductase_family_protein_
Ta00092	scaffold 2	412568..416337	AT4G36760.1_Symbols:_ATAPP1,_APP1_aminopeptidase_P1_
Ta00093	scaffold 2	complement(418969..420374)	AT4G36780.1_Symbols:_BEH2_BES1/BZR1_homolog_2_
Ta00094	scaffold 2	423143..425126	AT4G36790.1_Symbols:_Major_facilitator_superfamily_protein_
Ta00095	scaffold 2	complement(425672..426635)	AT4G36800.1_Symbols:_RCE1_RUB1_conjugating_enzyme_1_
Ta00096	scaffold 2	427972..429087	AT4G36810.1_Symbols:_GGPS1_geranylgeranyl_pyrophosphate_synthase_1_
Ta00097	scaffold 2	433333..435130	AT4G36820.1_Symbols:_Protein_of_unknown_function_(DUF607)_
Ta00098	scaffold 2	436545..437399	AT4G36830.1_Symbols:_HOS3-1_GNS1/SUR4_membrane_protein_family_
Ta00099	scaffold 2	complement(440303..442804)	AT4G36850.1_Symbols:_PQ-loop_repeat_family_protein_/_transmembrane_family_protein_
Ta00100	scaffold 2	complement(446412..449088)	AT4G36860.1_Symbols:_LIM_domain-containing_protein_
Ta00101	scaffold 2	457708..461564	AT4G36870.1_Symbols:_BLH2,_SAW1_BEL1-like_homeodomain_2_
Ta00102	scaffold 2	461591..462136	AT4G36870.1_Symbols:_BLH2,_SAW1_BEL1-like_homeodomain_2_
Ta00103	scaffold 2	complement(463295..465970)	AT4G35910.1_Symbols:_Adenine_nucleotide_alpha_hydrolases-like_superfamily_protein_
Ta00104	scaffold 2	complement(468525..469040)	AT4G37240.1_Symbols:_unknown_protein;_FUNCTIONS_IN:_molecular_function_unknown;_INVOLVED_IN:_N-terminal_protein_myristoylation;_LOCATED_IN:_cellular_component_unknown;_EXPRESSED_IN:_22_plant_stru
Ta00105	scaffold 2	482112..483633	AT5G49000.2_Symbols:_Galactose_oxidase/kelch_repeat_superfamily_protein_
Ta00106	scaffold 2	complement(484685..486116)	AT3G50820.1_Symbols:_PSBO2,_PSBO-2,_OEC33_photosystem_II_subunit_O-2_
Ta00107	scaffold 2	complement(488013..488913)	AT4G37220.1_Symbols:_Cold_acclimation_protein_WCOR413_family_
Ta00108	scaffold 2	complement(489660..491763)	AT4G37210.1_Symbols:_Tetratricopeptide_repeat_(TPR)-like_superfamily_protein_
Ta00109	scaffold 2	492303..493678	AT4G37200.1_Symbols:_HCF164_Thioredoxin_superfamily_protein_
Ta00110	scaffold 2	complement(494064..496431)	AT4G37190.1_Symbols:_LOCATED_IN:_cytosol,_plasma_membrane;_EXPRESSED_IN:_20_plant_structures;_EXPRESSED_DURING:_13_growth_stages;_CONTAINS_InterPro_DOMAIN/s:_Beta_tubulin,_autoregulation_binding_
Ta00111	scaffold 2	complement(497425..498872)	AT4G37180.2_Symbols:_Homeodomain-like_superfamily_protein_
Ta00112	scaffold 2	502196..504280	AT4G37170.1_Symbols:_Pentatricopeptide_repeat_(PPR)_superfamily_protein_
Ta00113	scaffold 2	505965..508193	AT4G37160.1_Symbols:_sks15_SKU5_similar_15_
Ta00114	scaffold 2	509287..510440	AT4G37150.1_Symbols:_ATMES9,_MES9_methyl_esterase_9_
Ta00115	scaffold 2	511713..512679	AT4G37150.1_Symbols:_ATMES9,_MES9_methyl_esterase_9_
Ta00116	scaffold 2	complement(513462..515072)	AT4G37130.1_Symbols:_hydroxyproline-rich_glycoprotein_family_protein_
Ta00117	scaffold 2	517756..520215	AT4G37110.1_Symbols:_Zinc-finger_domain_of_monoamine-oxidase_A_repressor_R1_
Ta00118	scaffold 2	522031..524721	AT4G37100.1_Symbols:_Pyridoxal_phosphate_(PLP)-dependent_transferases_superfamily_protein_
Ta00119	scaffold 2	complement(525532..526832)	AT4G37090.1_Symbols:_unknown_protein;_FUNCTIONS_IN:_molecular_function_unknown;_INVOLVED_IN:_biological_process_unknown;_LOCATED_IN:_cellular_component_unknown;_EXPRESSED_IN:_23_plant_structures;
Ta00120	scaffold 2	complement(527631..530248)	AT4G37080.2_Symbols:_Protein_of_unknown_function,_DUF547_
Ta00121	scaffold 2	536815..545840	AT4G37050.1_Symbols:_PLP4,_PLA_V,_AtPLAIVC_PATATIN-like_protein_4_
Ta00122	scaffold 2	complement(546039..547974)	AT4G37040.1_Symbols:_MAP1D_methionine_aminopeptidase_1D_
Ta00123	scaffold 2	548283..549392	AT2G14710.1_Symbols:_F-box_family_protein_
Ta00124	scaffold 2	549771..551012	AT2G21950.1_Symbols:_SKIP6_SKP1_interacting_partner_6_
Ta00125	scaffold 2	complement(551497..553970)	AT4G37030.1_Symbols:_unknown_protein;_FUNCTIONS_IN:_molecular_function_unknown;_INVOLVED_IN:_biological_process_unknown;_LOCATED_IN:_endomembrane_system;_BEST_Arabidopsis_thaliana_protein_match_i
Ta00126	scaffold 2	complement(555841..557352)	AT4G37020.2_Symbols:_FUNCTIONS_IN:_molecular_function_unknown;_INVOLVED_IN:_biological_process_unknown;_LOCATED_IN:_cellular_component_unknown;_EXPRESSED_IN:_22_plant_structures;_EXPRESSED_DURING
Ta00127	scaffold 2	complement(561989..563110)	AT4G37010.2_Symbols:_CEN2_centrin_2_
Ta00128	scaffold 2	complement(563689..565003)	AT4G37000.1_Symbols:_ACD2,_ATRCCR_accelerated_cell_death_2_(ACD2)_
Ta00129	scaffold 2	complement(566187..567277)	AT4G36990.1_Symbols:_HSF4,_HSFB1,_AT-HSFB1,_ATHSF4_heat_shock_factor_4_
Ta00130	scaffold 2	571127..574229	AT4G36980.4_Symbols:_FUNCTIONS_IN:_molecular_function_unknown;_INVOLVED_IN:_biological_process_unknown;_EXPRESSED_IN:_22_plant_structures;_EXPRESSED_DURING:_13_growth_stages;_CONTAINS_InterPro_DO
Ta00131	scaffold 2	576473..578127	AT4G36970.1_Symbols:_Remorin_family_protein_
Ta00132	scaffold 2	complement(578430..580705)	AT4G36960.1_Symbols:_RNA-binding_(RRM/RBD/RNP_motifs)_family_protein_
Ta00133	scaffold 2	583536..584588	AT4G36950.1_Symbols:_MAPKKK21_mitogen-activated_protein_kinase_kinase_kinase_21_
Ta00134	scaffold 2	585765..588100	AT4G36945.1_Symbols:_PLC-like_phosphodiesterases_superfamily_protein_
Ta00135	scaffold 2	589536..592907	AT3G44480.1_Symbols:_RPP1,_cog1_Disease_resistance_protein_(TIR-NBS-LRR_class)_family_
Ta00136	scaffold 2	complement(593505..596459)	AT4G36940.1_Symbols:_NAPRT1_nicotinate_phosphoribosyltransferase_1_
Ta00137	scaffold 2	complement(597211..598977)	AT4G36930.1_Symbols:_SPT_basic_helix-loop-helix_(bHLH)_DNA-binding_superfamily_protein_
Ta00138	scaffold 2	complement(610555..612759)	AT4G36920.1_Symbols:_AP2,_FLO2,_FL1_Integrase-type_DNA-binding_superfamily_protein_
Ta00139	scaffold 2	619376..621467	AT4G36910.1_Symbols:_LEJ2,_CDCP2_Cystathionine_beta-synthase_(CBS)_family_protein_
Ta00140	scaffold 2	complement(623077..623765)	AT4G36900.1_Symbols:_RAP2.10,_DEAR4_related_to_AP2_10_
Ta00141	scaffold 2	630518..632701	AT4G36890.1_Symbols:_IRX14_Nucleotide-diphospho-sugar_transferases_superfamily_protein_
Ta00142	scaffold 2	636875..638301	AT4G36880.1_Symbols:_CP1_cysteine_proteinase1_
Ta00143	scaffold 2	complement(639067..640059)	AT2G23310.1_Symbols:_ATRER1C1_Rer1_family_protein_
Ta00144	scaffold 2	complement(640460..642740)	AT4G37250.1_Symbols:_Leucine-rich_repeat_protein_kinase_family_protein_
Ta00145	scaffold 2	complement(647206..648905)	AT4G21990.1_Symbols:_APR3,_PRH-26,_PRH26,_ATAPR3_APS_reductase_3_
Ta00146	scaffold 2	657596..658549	AT4G37260.1_Symbols:_MYB73,_ATMYB73_myb_domain_protein_73_
Ta00147	scaffold 2	complement(659022..663078)	AT4G37270.1_Symbols:_HMA1,_ATHMA1_heavy_metal_atpase_1_
Ta00148	scaffold 2	complement(663560..666262)	AT4G37280.1_Symbols:_MRG_family_protein_
Ta00149	scaffold 2	complement(666812..667063)	AT4G37290.1_Symbols:_unknown_protein;_FUNCTIONS_IN:_molecular_function_unknown;_INVOLVED_IN:_response_to_karrikin;_LOCATED_IN:_endomembrane_system;_EXPRESSED_IN:_cotyledon,_hypocotyl,_leaf;_EXPRE
Ta00150	scaffold 2	670964..671224	AT4G37295.1_Symbols:_unknown_protein;_FUNCTIONS_IN:_molecular_function_unknown;_INVOLVED_IN:_biological_process_unknown;_LOCATED_IN:_endomembrane_system;_EXPRESSED_IN:_stem,_root,_leaf;_EXPRESSED
Ta00151	scaffold 2	672291..672994	AT4G37300.1_Symbols:_MEE59_maternal_effect_embryo_arrest_59_
Ta00152	scaffold 2	complement(673189..677958)	AT4G37310.1_Symbols:_CYP81H1_cytochrome_P450,_family_81,_subfamily_H,_polypeptide_1_
Ta00153	scaffold 2	complement(677998..681139)	AT4G37320.1_Symbols:_CYP81D5_cytochrome_P450,_family_81,_subfamily_D,_polypeptide_5_
Ta00154	scaffold 2	complement(681279..691760)	AT4G37370.1_Symbols:_CYP81D8_cytochrome_P450,_family_81,_subfamily_D,_polypeptide_8_
Ta00155	scaffold 2	698235..700255	AT4G37390.1_Symbols:_YDK1,_GH3.2,_BRU6,_GH3-2,_AUR3_Auxin-responsive_GH3_family_protein_
Ta00156	scaffold 2	705999..726290	AT4G37430.1_Symbols:_CYP91A2,_CYP81F1_cytochrome_P450,_family_91,_subfamily_A,_polypeptide_2_
Ta00157	scaffold 2	complement(726718..728448)	AT2G03710.1_Symbols:_SEP4,_AGL3_K-box_region_and_MADS-box_transcription_factor_family_protein_
Ta00158	scaffold 2	729311..730382	AT2G23140.1_Symbols:_RING/U-box_superfamily_protein_with_ARM_repeat_domain_
Ta00159	scaffold 2	731308..733290	AT4G37440.1_Symbols:_unknown_protein;_BEST_Arabidopsis_thaliana_protein_match_is:_unknown_protein_(TAIR:AT3G50040.1);_Has_220_Blast_hits_to_205_proteins_in_55_species:_Archae_-_0;_Bacteria_-_15;_
Ta00160	scaffold 2	complement(733923..734734)	AT4G37445.1_Symbols:_BEST_Arabidopsis_thaliana_protein_match_is:_Calcium-binding_EF_hand_family_protein_(TAIR:AT1G64850.1);_Has_30201_Blast_hits_to_17322_proteins_in_780_species:_Archae_-_12;_Bac
Ta00161	scaffold 2	complement(735983..736774)	AT4G37450.1_Symbols:_AGP18,_ATAGP18_arabinogalactan_protein_18_
Ta00162	scaffold 2	complement(738851..745514)	AT4G37460.1_Symbols:_SRFR1_Tetratricopeptide_repeat_(TPR)-like_superfamily_protein_
Ta00163	scaffold 2	complement(746530..747961)	AT4G37470.1_Symbols:_alpha/beta-Hydrolases_superfamily_protein_
Ta00164	scaffold 2	749244..751666	AT4G37480.1_Symbols:_Chaperone_DnaJ-domain_superfamily_protein_
Ta00165	scaffold 2	complement(752032..754102)	AT4G37490.1_Symbols:_CYC1,_CYCB1;1,_CYCB1_CYCLIN_B1;1_
Ta00166	scaffold 2	complement(754693..757198)	AT4G37510.1_Symbols:_Ribonuclease_III_family_protein_
Ta00167	scaffold 2	760803..764559	AT4G37520.1_Symbols:_Peroxidase_superfamily_protein_
Ta00168	scaffold 2	complement(766908..767757)	AT4G37540.1_Symbols:_LBD39_LOB_domain-containing_protein_39_
Ta00169	scaffold 2	771621..776074	AT4G37560.1_Symbols:_Acetamidase/Formamidase_family_protein_
Ta00170	scaffold 2	785608..786739	AT4G37580.1_Symbols:_HLS1,_COP3,_UNS2_Acyl-CoA_N-acyltransferases_(NAT)_superfamily_protein_
Ta00171	scaffold 2	complement(789515..791633)	AT4G37590.1_Symbols:_NPY5_Phototropic-responsive_NPH3_family_protein_
Ta00172	scaffold 2	795705..797279	AT4G37608.1_Symbols:_unknown_protein;_FUNCTIONS_IN:_molecular_function_unknown;_INVOLVED_IN:_biological_process_unknown;_LOCATED_IN:_cellular_component_unknown;_Has_22_Blast_hits_to_22_proteins_i
Ta00173	scaffold 2	complement(797451..798871)	AT4G37610.1_Symbols:_BT5_BTB_and_TAZ_domain_protein_5_
Ta00174	scaffold 2	805672..807074	AT4G37630.1_Symbols:_CYCD5;1_cyclin_d5;1_
Ta00175	scaffold 2	complement(809017..814222)	AT4G37640.1_Symbols:_ACA2_calcium_ATPase_2_
Ta00176	scaffold 2	complement(815661..816101)	AT3G49910.1_Symbols:_Translation_protein_SH3-like_family_protein_
Ta00177	scaffold 2	820262..821863	AT4G37650.1_Symbols:_SHR,_SGR7_GRAS_family_transcription_factor_
Ta00178	scaffold 2	complement(824213..827320)	AT4G37670.2_Symbols:_NAGS2_N-acetyl-l-glutamate_synthase_2_
Ta00179	scaffold 2	829530..830860	AT4G37680.1_Symbols:_HHP4_heptahelical_protein_4_
Ta00180	scaffold 2	831173..834349	AT4G11770.1_Symbols:_Galactose_oxidase/kelch_repeat_superfamily_protein_
Ta00181	scaffold 2	complement(834785..840619)	AT4G37430.1_Symbols:_CYP91A2,_CYP81F1_cytochrome_P450,_family_91,_subfamily_A,_polypeptide_2_
Ta00182	scaffold 2	843581..844594	AT4G37690.1_Symbols:_Galactosyl_transferase_GMA12/MNN10_family_protein_
Ta00183	scaffold 2	845713..846084	AT4G37710.1_Symbols:_VQ_motif-containing_protein_
Ta00184	scaffold 2	complement(846422..846790)	AT4G37720.1_Symbols:_ATPSK6,_PSK6_phytosulfokine_6_precursor_
Ta00185	scaffold 2	851295..852041	AT4G37730.1_Symbols:_AtbZIP7,_bZIP7_basic_leucine-zipper_7_
Ta00186	scaffold 2	complement(852963..855173)	AT4G37740.1_Symbols:_AtGRF2,_GRF2_growth-regulating_factor_2_
Ta00187	scaffold 2	868196..870672	AT4G37750.1_Symbols:_ANT,_DRG,_CKC,_CKC1_Integrase-type_DNA-binding_superfamily_protein_
Ta00188	scaffold 2	873600..875932	AT4G37760.1_Symbols:_SQE3_squalene_epoxidase_3_
Ta00189	scaffold 2	882423..884144	AT4G37770.1_Symbols:_ACS8_1-amino-cyclopropane-1-carboxylate_synthase_8_
Ta00190	scaffold 2	complement(889466..890591)	AT4G37780.1_Symbols:_MYB87,_ATMYB87_myb_domain_protein_87_
Ta00191	scaffold 2	901856..902960	AT4G37790.1_Symbols:_HAT22_Homeobox-leucine_zipper_protein_family_
Ta00192	scaffold 2	complement(909533..910946)	AT4G37800.1_Symbols:_XTH7_xyloglucan_endotransglucosylase/hydrolase_7_
Ta00193	scaffold 2	914747..915469	AT4G37810.1_Symbols:_unknown_protein;_FUNCTIONS_IN:_molecular_function_unknown;_INVOLVED_IN:_biological_process_unknown;_LOCATED_IN:_endomembrane_system;_BEST_Arabidopsis_thaliana_protein_match_i
Ta00194	scaffold 2	complement(924327..925320)	AT4G37830.1_Symbols:_cytochrome_c_oxidase-related_
Ta00195	scaffold 2	complement(925685..927738)	AT4G37840.1_Symbols:_HKL3_hexokinase-like_3_
Ta00196	scaffold 2	complement(932277..933585)	AT4G37850.1_Symbols:_basic_helix-loop-helix_(bHLH)_DNA-binding_superfamily_protein_
Ta00197	scaffold 2	complement(937142..938398)	AT4G37860.1_Symbols:_SPT2_chromatin_protein_
Ta00198	scaffold 2	complement(943458..946909)	AT4G37870.1_Symbols:_PCK1,_PEPCK_phosphoenolpyruvate_carboxykinase_1_
Ta00199	scaffold 2	950783..951665	AT4G00585.1_Symbols:_unknown_protein;_Has_47_Blast_hits_to_47_proteins_in_22_species:_Archae_-_0;_Bacteria_-_0;_Metazoa_-_3;_Fungi_-_7;_Plants_-_33;_Viruses_-_0;_Other_Eukaryotes_-_4_(source:_NCB
Ta00200	scaffold 2	952743..953894	AT4G37880.1_Symbols:_LisH/CRA/RING-U-box_domains-containing_protein_
Ta00201	scaffold 2	complement(963166..965031)	AT5G49000.2_Symbols:_Galactose_oxidase/kelch_repeat_superfamily_protein_
Ta00202	scaffold 2	complement(967132..969982)	AT4G37900.1_Symbols:_Protein_of_unknown_function_(duplicated_DUF1399)_
Ta00203	scaffold 2	complement(970931..973673)	AT4G37910.1_Symbols:_mtHsc70-1_mitochondrial_heat_shock_protein_70-1_
Ta00204	scaffold 2	complement(974016..975857)	AT4G37920.1_Symbols:_unknown_protein;_FUNCTIONS_IN:_molecular_function_unknown;_INVOLVED_IN:_biological_process_unknown;_LOCATED_IN:_chloroplast_thylakoid_membrane,_chloroplast,_chloroplast_envel
Ta00205	scaffold 2	complement(976379..977116)	AT4G37925.1_Symbols:_NDH-M_subunit_NDH-M_of_NAD(P)H:plastoquinone_dehydrogenase_complex_
Ta00206	scaffold 2	complement(977546..980443)	AT4G37930.1_Symbols:_SHM1,_STM,_SHMT1_serine_transhydroxymethyltransferase_1_
Ta00207	scaffold 2	complement(981285..984072)	AT4G37940.1_Symbols:_AGL21_AGAMOUS-like_21_
Ta00208	scaffold 2	988893..993272	AT4G37950.1_Symbols:_Rhamnogalacturonate_lyase_family_protein_
Ta00209	scaffold 2	993776..1010152	AT4G37970.1_Symbols:_ATCAD6,_CAD6_cinnamyl_alcohol_dehydrogenase_6_
Ta00210	scaffold 2	1011493..1012236	AT4G38000.1_Symbols:_DOF4.7_DNA_binding_with_one_finger_4.7_
Ta00211	scaffold 2	complement(1012646..1014310)	AT4G38010.1_Symbols:_Pentatricopeptide_repeat_(PPR-like)_superfamily_protein_
Ta00212	scaffold 2	1014604..1015984	AT4G38020.1_Symbols:_tRNA/rRNA_methyltransferase_(SpoU)_family_protein_
Ta00213	scaffold 2	complement(1016160..1019626)	AT4G38030.1_Symbols:_Rhamnogalacturonate_lyase_family_protein_
Ta00214	scaffold 2	1020383..1022164	AT4G38040.1_Symbols:_Exostosin_family_protein_
Ta00215	scaffold 2	complement(1022567..1025576)	AT4G38050.1_Symbols:_Xanthine/uracil_permease_family_protein_
Ta00216	scaffold 2	complement(1026831..1027377)	AT4G38060.2_Symbols:_unknown_protein;_BEST_Arabidopsis_thaliana_protein_match_is:_unknown_protein_(TAIR:AT5G65480.1);_Has_35333_Blast_hits_to_34131_proteins_in_2444_species:_Archae_-_798;_Bacteri
Ta00217	scaffold 2	1029867..1032656	AT4G38070.1_Symbols:_basic_helix-loop-helix_(bHLH)_DNA-binding_superfamily_protein_
Ta00218	scaffold 2	complement(1032896..1034000)	AT4G38090.1_Symbols:_Ribosomal_protein_S5_domain_2-like_superfamily_protein_
Ta00219	scaffold 2	complement(1034643..1036206)	AT4G38100.1_Symbols:_unknown_protein;_LOCATED_IN:_chloroplast_thylakoid_membrane;_EXPRESSED_IN:_23_plant_structures;_EXPRESSED_DURING:_13_growth_stages;_BEST_Arabidopsis_thaliana_protein_match_is
Ta00220	scaffold 2	1036761..1037066	AT4G39600.1_Symbols:_Galactose_oxidase/kelch_repeat_superfamily_protein_
Ta00221	scaffold 2	1037075..1037881	AT4G36840.1_Symbols:_Galactose_oxidase/kelch_repeat_superfamily_protein_
Ta00222	scaffold 2	complement(1040208..1042871)	AT2G22480.1_Symbols:_PFK5_phosphofructokinase_5_
Ta00223	scaffold 2	complement(1044359..1046264)	AT2G22475.1_Symbols:_GEM_GRAM_domain_family_protein_
Ta00224	scaffold 2	1047570..1047998	AT4G40090.1_Symbols:_AGP3_arabinogalactan_protein_3_
Ta00225	scaffold 2	complement(1048893..1050085)	AT4G40080.1_Symbols:_ENTH/ANTH/VHS_superfamily_protein_
Ta00226	scaffold 2	complement(1052235..1053107)	AT4G40070.1_Symbols:_RING/U-box_superfamily_protein_
Ta00227	scaffold 2	1055930..1057090	AT4G40060.1_Symbols:_ATHB16,_ATHB-16,_HB16_homeobox_protein_16_
Ta00228	scaffold 2	1070431..1073233	AT4G40050.1_Symbols:_Protein_of_unknown_function_(DUF3550/UPF0682)_
Ta00229	scaffold 2	1074327..1075771	AT5G49000.2_Symbols:_Galactose_oxidase/kelch_repeat_superfamily_protein_
Ta00230	scaffold 2	1076701..1077114	AT4G40045.1_Symbols:_unknown_protein;_Has_30201_Blast_hits_to_17322_proteins_in_780_species:_Archae_-_12;_Bacteria_-_1396;_Metazoa_-_17338;_Fungi_-_3422;_Plants_-_5037;_Viruses_-_0;_Other_Eukaryo
Ta00231	scaffold 2	complement(1077360..1077635)	AT2G22425.1_Symbols:_Microsomal_signal_peptidase_12_kDa_subunit_(SPC12)_
Ta00232	scaffold 2	1078886..1081146	AT5G10980.1_Symbols:_Histone_superfamily_protein_
Ta00233	scaffold 2	1081740..1083626	AT4G40020.1_Symbols:_Myosin_heavy_chain-related_protein_
Ta00234	scaffold 2	complement(1083889..1087324)	AT4G40000.1_Symbols:_S-adenosyl-L-methionine-dependent_methyltransferases_superfamily_protein_
Ta00235	scaffold 2	1089595..1092006	AT4G40010.1_Symbols:_SNRK2-7,_SNRK2.7,_SRK2F_SNF1-related_protein_kinase_2.7_
Ta00236	scaffold 2	complement(1092878..1093186)	AT2G22420.1_Symbols:_Peroxidase_superfamily_protein_
Ta00237	scaffold 2	complement(1093191..1093639)	AT2G22420.1_Symbols:_Peroxidase_superfamily_protein_
Ta00238	scaffold 2	complement(1096180..1098307)	AT4G39980.1_Symbols:_DHS1_3-deoxy-D-arabino-heptulosonate_7-phosphate_synthase_1_
Ta00239	scaffold 2	complement(1101107..1103921)	AT4G39960.1_Symbols:_Molecular_chaperone_Hsp40/DnaJ_family_protein_
Ta00240	scaffold 2	complement(1104918..1106254)	AT4G39955.1_Symbols:_alpha/beta-Hydrolases_superfamily_protein_
Ta00241	scaffold 2	1107157..1107564	AT1G09245.1_Symbols:_Plant_self-incompatibility_protein_S1_family_
Ta00242	scaffold 2	complement(1107726..1110068)	AT4G39952.1_Symbols:_Pentatricopeptide_repeat_(PPR)_superfamily_protein_
Ta00243	scaffold 2	complement(1110702..1112581)	AT4G39950.1_Symbols:_CYP79B2_cytochrome_P450,_family_79,_subfamily_B,_polypeptide_2_
Ta00244	scaffold 2	complement(1116326..1118408)	AT4G39940.1_Symbols:_AKN2,_APK2_APS-kinase_2_
Ta00245	scaffold 2	1120148..1120505	AT4G39917.1_Symbols:_LCR45_low-molecular-weight_cysteine-rich_45_
Ta00246	scaffold 2	complement(1120893..1121924)	AT4G39920.1_Symbols:_POR,_TFC_C_C-CAP/cofactor_C-like_domain-containing_protein_
Ta00247	scaffold 2	complement(1122740..1123179)	AT4G39917.1_Symbols:_LCR45_low-molecular-weight_cysteine-rich_45_
Ta00248	scaffold 2	1124186..1126634	AT4G39910.1_Symbols:_ATUBP3,_UBP3_ubiquitin-specific_protease_3_
Ta00249	scaffold 2	1128107..1129959	AT4G39900.1_Symbols:_unknown_protein;_Has_30201_Blast_hits_to_17322_proteins_in_780_species:_Archae_-_12;_Bacteria_-_1396;_Metazoa_-_17338;_Fungi_-_3422;_Plants_-_5037;_Viruses_-_0;_Other_Eukaryo
Ta00250	scaffold 2	complement(1130542..1131885)	AT4G39890.1_Symbols:_AtRABH1c,_RABH1c_RAB_GTPase_homolog_H1C_
Ta00251	scaffold 2	complement(1132833..1133518)	AT4G39880.1_Symbols:_Ribosomal_protein_L23/L15e_family_protein_
Ta00252	scaffold 2	complement(1134215..1136301)	AT4G39870.1_Symbols:_TLD-domain_containing_nucleolar_protein_
Ta00253	scaffold 2	complement(1137188..1138835)	AT4G39860.1_Symbols:_unknown_protein;_BEST_Arabidopsis_thaliana_protein_match_is:_unknown_protein_(TAIR:AT2G22270.1);_Has_152_Blast_hits_to_146_proteins_in_19_species:_Archae_-_0;_Bacteria_-_0;_M
Ta00254	scaffold 2	complement(1139876..1147494)	AT4G39850.3_Symbols:_PXA1_peroxisomal_ABC_transporter_1_
Ta00255	scaffold 2	complement(1150344..1151720)	AT4G39840.1_Symbols:_unknown_protein;_FUNCTIONS_IN:_molecular_function_unknown;_INVOLVED_IN:_biological_process_unknown;_LOCATED_IN:_endomembrane_system;_EXPRESSED_IN:_23_plant_structures;_EXPRES
Ta00256	scaffold 2	complement(1157458..1158316)	AT4G19330.1_Symbols:_Galactose_oxidase/kelch_repeat_superfamily_protein_
Ta00257	scaffold 2	1159372..1160643	AT4G39820.1_Symbols:_Tetratricopeptide_repeat_(TPR)-like_superfamily_protein_
Ta00258	scaffold 2	1161405..1162776	AT4G39810.1_Symbols:_Polynucleotidyl_transferase,_ribonuclease_H-like_superfamily_protein_
Ta00259	scaffold 2	complement(1163045..1163816)	AT1G73490.2_Symbols:_RNA-binding_(RRM/RBD/RNP_motifs)_family_protein_
Ta00260	scaffold 2	complement(1167617..1168499)	AT4G39795.1_Symbols:_Protein_of_unknown_function_(DUF581)_
Ta00261	scaffold 2	1170578..1172922	AT4G39790.1_Symbols:_Protein_of_unknown_function_(DUF630_and_DUF632)_
Ta00262	scaffold 2	1176205..1177029	AT4G39780.1_Symbols:_Integrase-type_DNA-binding_superfamily_protein_
Ta00263	scaffold 2	1184936..1187075	AT4G39770.1_Symbols:_TPPH_Haloacid_dehalogenase-like_hydrolase_(HAD)_superfamily_protein_
Ta00264	scaffold 2	complement(1192981..1196181)	AT4G39756.1_Symbols:_Galactose_oxidase/kelch_repeat_superfamily_protein_
Ta00265	scaffold 2	complement(1196781..1197650)	AT4G39745.1_Symbols:_hydroxyproline-rich_glycoprotein_family_protein_
Ta00266	scaffold 2	1198362..1199972	AT4G39740.1_Symbols:_Thioredoxin_superfamily_protein_
Ta00267	scaffold 2	complement(1200623..1201258)	AT4G39730.1_Symbols:_Lipase/lipooxygenase,_PLAT/LH2_family_protein_
Ta00268	scaffold 2	1203890..1204771	AT4G39720.1_Symbols:_VQ_motif-containing_protein_
Ta00269	scaffold 2	1208188..1209415	AT4G39710.1_Symbols:_FKBP16-2_FK506-binding_protein_16-2_
Ta00270	scaffold 2	complement(1210037..1213807)	AT4G39690.1_Symbols:_FUNCTIONS_IN:_molecular_function_unknown;_INVOLVED_IN:_biological_process_unknown;_LOCATED_IN:_mitochondrion;_EXPRESSED_IN:_26_plant_structures;_EXPRESSED_DURING:_14_growth_s
Ta00271	scaffold 2	1214405..1216690	AT4G39680.1_Symbols:_SAP_domain-containing_protein_
Ta00272	scaffold 2	complement(1220622..1221299)	AT4G39670.1_Symbols:_Glycolipid_transfer_protein_(GLTP)_family_protein_
Ta00273	scaffold 2	complement(1221840..1224447)	AT4G39660.1_Symbols:_AGT2_alanine:glyoxylate_aminotransferase_2_
Ta00274	scaffold 2	complement(1225386..1232770)	AT4G39640.1_Symbols:_GGT1_gamma-glutamyl_transpeptidase_1_
Ta00275	scaffold 2	complement(1234226..1236316)	AT4G39620.1_Symbols:_EMB2453,_ATPPR5_Tetratricopeptide_repeat_(TPR)-like_superfamily_protein_
Ta00276	scaffold 2	1237071..1237847	AT4G39610.1_Symbols:_Protein_of_unknown_function,_DUF617_
Ta00277	scaffold 2	complement(1241311..1241661)	AT1G36622.1_Symbols:_unknown_protein;_LOCATED_IN:_endomembrane_system;_BEST_Arabidopsis_thaliana_protein_match_is:_unknown_protein_(TAIR:AT1G36640.1);_Has_12_Blast_hits_to_12_proteins_in_2_specie
Ta00278	scaffold 2	1242534..1249438	AT4G39580.1_Symbols:_Galactose_oxidase/kelch_repeat_superfamily_protein_
Ta00279	scaffold 2	complement(1249850..1251602)	AT4G39540.3_Symbols:_SK2_shikimate_kinase_2_
Ta00280	scaffold 2	1253041..1255545	AT4G39530.1_Symbols:_Tetratricopeptide_repeat_(TPR)-like_superfamily_protein_
Ta00281	scaffold 2	1256434..1259053	AT4G39520.1_Symbols:_GTP-binding_protein-related_
Ta00282	scaffold 2	1260010..1261590	AT1G47620.1_Symbols:_CYP96A8_cytochrome_P450,_family_96,_subfamily_A,_polypeptide_8_
Ta00283	scaffold 2	complement(1264569..1268508)	AT4G39490.1_Symbols:_CYP96A10_cytochrome_P450,_family_96,_subfamily_A,_polypeptide_10_
Ta00284	scaffold 2	1270117..1271541	AT4G39470.1_Symbols:_Tetratricopeptide_repeat_(TPR)-like_superfamily_protein_
Ta00285	scaffold 2	1271881..1274645	AT4G39460.1_Symbols:_SAMC1,_SAMT1_S-adenosylmethionine_carrier_1_
Ta00286	scaffold 2	complement(1275861..1291080)	AT4G39420.2_Symbols:_unknown_protein;_INVOLVED_IN:_biological_process_unknown;_LOCATED_IN:_cellular_component_unknown;_EXPRESSED_IN:_leaf;_EXPRESSED_DURING:_LP.04_four_leaves_visible,_LP.02_two_l
Ta00287	scaffold 2	1297431..1299803	AT4G39410.1_Symbols:_WRKY13,_ATWRKY13_WRKY_DNA-binding_protein_13_
Ta00288	scaffold 2	complement(1304577..1308164)	AT4G39400.1_Symbols:_BRI1,_CBB2,_DWF2,_BIN1,_ATBRI1_Leucine-rich_receptor-like_protein_kinase_family_protein_
Ta00289	scaffold 2	complement(1314394..1315941)	AT4G39390.1_Symbols:_ATNST-KT1,_NST-K1_nucleotide_sugar_transporter-KT_1_
Ta00290	scaffold 2	1318990..1321122	AT4G39380.2_Symbols:_FUNCTIONS_IN:_molecular_function_unknown;_INVOLVED_IN:_biological_process_unknown;_LOCATED_IN:_cellular_component_unknown;_EXPRESSED_IN:_14_plant_structures;_EXPRESSED_DURING
Ta00291	scaffold 2	complement(1321878..1324064)	AT4G39370.3_Symbols:_UBP27_ubiquitin-specific_protease_27_
Ta00292	scaffold 2	complement(1330317..1334547)	AT2G21790.1_Symbols:_R1,_RNR1,_CLS8,_ATRNR1_ribonucleotide_reductase_1_
Ta00293	scaffold 2	complement(1335603..1335980)	AT4G39360.1_Symbols:_unknown_protein;_BEST_Arabidopsis_thaliana_protein_match_is:_unknown_protein_(TAIR:AT2G21780.1);_Has_13_Blast_hits_to_13_proteins_in_2_species:_Archae_-_0;_Bacteria_-_0;_Meta
Ta00294	scaffold 2	complement(1337213..1342164)	AT4G39350.1_Symbols:_CESA2,_ATH-A,_ATCESA2_cellulose_synthase_A2_
Ta00295	scaffold 2	1346233..1346462	AT3G16950.2_Symbols:_LPD1,_ptlpd1_lipoamide_dehydrogenase_1_
Ta00296	scaffold 2	complement(1346908..1348559)	AT4G39330.1_Symbols:_ATCAD9,_CAD9_cinnamyl_alcohol_dehydrogenase_9_
Ta00297	scaffold 2	complement(1351381..1351871)	AT4G39320.1_Symbols:_microtubule-associated_protein-related_
Ta00298	scaffold 2	complement(1352714..1353779)	AT4G39300.1_Symbols:_unknown_protein;_FUNCTIONS_IN:_molecular_function_unknown;_INVOLVED_IN:_biological_process_unknown;_LOCATED_IN:_chloroplast;_EXPRESSED_IN:_22_plant_structures;_EXPRESSED_DURI
Ta00299	scaffold 2	1354830..1355839	AT1G73490.2_Symbols:_RNA-binding_(RRM/RBD/RNP_motifs)_family_protein_
Ta00300	scaffold 2	1356161..1359487	AT4G39280.1_Symbols:_phenylalanyl-tRNA_synthetase,_putative_/_phenylalanine--tRNA_ligase,_putative_
Ta00301	scaffold 2	complement(1359792..1362643)	AT4G39270.1_Symbols:_Leucine-rich_repeat_protein_kinase_family_protein_
Ta00302	scaffold 2	complement(1363740..1364807)	AT4G39240.1_Symbols:_Galactose_oxidase/kelch_repeat_superfamily_protein_
Ta00303	scaffold 2	1366140..1366945	AT4G39260.1_Symbols:_CCR1,_ATGRP8,_GR-RBP8,_GRP8_cold,_circadian_rhythm,_and_RNA_binding_1_
Ta00304	scaffold 2	1369081..1369546	AT4G39250.1_Symbols:_ATRL1,_RSM2,_RL1_RAD-like_1_
Ta00305	scaffold 2	1370064..1371170	AT4G39240.1_Symbols:_Galactose_oxidase/kelch_repeat_superfamily_protein_
Ta00306	scaffold 2	complement(1371897..1372973)	AT4G39235.1_Symbols:_unknown_protein;_BEST_Arabidopsis_thaliana_protein_match_is:_unknown_protein_(TAIR:AT3G05570.1);_Has_30201_Blast_hits_to_17322_proteins_in_780_species:_Archae_-_12;_Bacteria_
Ta00307	scaffold 2	1376343..1377668	AT4G39230.1_Symbols:_NmrA-like_negative_transcriptional_regulator_family_protein_
Ta00308	scaffold 2	complement(1378261..1378575)	AT4G39220.1_Symbols:_ATRER1A_Rer1_family_protein_
Ta00309	scaffold 2	complement(1378687..1379043)	AT4G39220.1_Symbols:_ATRER1A_Rer1_family_protein_
Ta00310	scaffold 2	complement(1380317..1383047)	AT4G39210.1_Symbols:_APL3_Glucose-1-phosphate_adenylyltransferase_family_protein_
Ta00311	scaffold 2	1387530..1388372	AT4G39190.1_Symbols:_unknown_protein;_BEST_Arabidopsis_thaliana_protein_match_is:_unknown_protein_(TAIR:AT2G21560.1);_Has_5536_Blast_hits_to_3562_proteins_in_401_species:_Archae_-_12;_Bacteria_-_
Ta00312	scaffold 2	1392022..1394722	AT4G39180.1_Symbols:_SEC14,_ATSEC14_Sec14p-like_phosphatidylinositol_transfer_family_protein_
Ta00313	scaffold 2	complement(1395119..1397593)	AT4G39170.1_Symbols:_Sec14p-like_phosphatidylinositol_transfer_family_protein_
Ta00314	scaffold 2	complement(1399049..1402100)	AT4G39160.2_Symbols:_Homeodomain-like_superfamily_protein_
Ta00315	scaffold 2	1403320..1406782	AT4G39150.1_Symbols:_DNAJ_heat_shock_N-terminal_domain-containing_protein_
Ta00316	scaffold 2	1406817..1408422	AT4G39140.1_Symbols:_RING/U-box_superfamily_protein_
Ta00317	scaffold 2	1409238..1409936	AT4G39130.1_Symbols:_Dehydrin_family_protein_
Ta00318	scaffold 2	1410153..1412564	AT4G39120.1_Symbols:_IMPL2,_HISN7_myo-inositol_monophosphatase_like_2_
Ta00319	scaffold 2	1413015..1415645	AT4G39110.1_Symbols:_Malectin/receptor-like_protein_kinase_family_protein_
Ta00320	scaffold 2	1416642..1417060	AT3G03170.1_Symbols:_unknown_protein;_BEST_Arabidopsis_thaliana_protein_match_is:_unknown_protein_(TAIR:AT5G24890.1);_Has_184_Blast_hits_to_184_proteins_in_18_species:_Archae_-_0;_Bacteria_-_0;_M
Ta00321	scaffold 2	1417727..1419561	AT4G39100.1_Symbols:_SHL1_PHD_finger_family_protein_/_bromo-adjacent_homology_(BAH)_domain-containing_protein_
Ta00322	scaffold 2	1420530..1422132	AT4G39090.1_Symbols:_RD19,_RD19A_Papain_family_cysteine_protease_
Ta00323	scaffold 2	1422583..1423380	AT2G26110.1_Symbols:_Protein_of_unknown_function_(DUF761)_
Ta00324	scaffold 2	1425553..1426289	AT4G39090.1_Symbols:_RD19,_RD19A_Papain_family_cysteine_protease_
Ta00325	scaffold 2	complement(1428625..1433898)	AT4G39080.1_Symbols:_VHA-A3_vacuolar_proton_ATPase_A3_
Ta00326	scaffold 2	complement(1434813..1438947)	AT1G62020.1_Symbols:_Coatomer,_alpha_subunit_
Ta00327	scaffold 2	1443353..1444728	AT4G39070.1_Symbols:_B-box_zinc_finger_family_protein_
Ta00328	scaffold 2	complement(1445051..1452189)	AT4G39050.1_Symbols:_Kinesin_motor_family_protein_
Ta00329	scaffold 2	1455510..1456647	AT4G39040.1_Symbols:_RNA-binding_CRS1_/_YhbY_(CRM)_domain_protein_
Ta00330	scaffold 2	complement(1456910..1458675)	AT4G39030.1_Symbols:_EDS5,_SID1_MATE_efflux_family_protein_
Ta00331	scaffold 2	complement(1459443..1459910)	AT4G39030.1_Symbols:_EDS5,_SID1_MATE_efflux_family_protein_
Ta00332	scaffold 2	complement(1461106..1463370)	AT4G34660.1_Symbols:_SH3_domain-containing_protein_
Ta00333	scaffold 2	1464631..1466434	AT4G36220.1_Symbols:_FAH1,_CYP84A1_ferulic_acid_5-hydroxylase_1_
Ta00334	scaffold 2	1470133..1474764	AT4G39010.1_Symbols:_AtGH9B18,_GH9B18_glycosyl_hydrolase_9B18_
Ta00335	scaffold 2	1474782..1481086	AT4G39000.1_Symbols:_AtGH9B17,_GH9B17_glycosyl_hydrolase_9B17_
Ta00336	scaffold 2	1481553..1482987	AT4G38980.1_Symbols:_unknown_protein;_Has_44_Blast_hits_to_44_proteins_in_19_species:_Archae_-_0;_Bacteria_-_2;_Metazoa_-_2;_Fungi_-_8;_Plants_-_24;_Viruses_-_0;_Other_Eukaryotes_-_8_(source:_NCB
Ta00337	scaffold 2	1484001..1486073	AT4G38970.1_Symbols:_FBA2_fructose-bisphosphate_aldolase_2_
Ta00338	scaffold 2	complement(1487091..1488756)	AT4G38960.3_Symbols:_B-box_type_zinc_finger_family_protein_
Ta00339	scaffold 2	1491738..1495334	AT4G38950.1_Symbols:_ATP_binding_microtubule_motor_family_protein_
Ta00340	scaffold 2	1496713..1496853	AT1G54445.1_Symbols:_Protein_of_unknown_function_(PD694200)_
Ta00341	scaffold 2	complement(1497055..1498143)	AT4G38940.1_Symbols:_Galactose_oxidase/kelch_repeat_superfamily_protein_
Ta00342	scaffold 2	complement(1498911..1500267)	AT4G34720.1_Symbols:_AVA-P1,_VHA-C1,_ATVHA-C1_ATPase,_F0/V0_complex,_subunit_C_protein_
Ta00343	scaffold 2	1501044..1502819	AT4G38910.2_Symbols:_BPC5_basic_pentacysteine_5_
Ta00344	scaffold 2	1503198..1503740	AT2G21237.1_Symbols:_unknown_protein;_Has_10_Blast_hits_to_10_proteins_in_2_species:_Archae_-_0;_Bacteria_-_0;_Metazoa_-_0;_Fungi_-_0;_Plants_-_10;_Viruses_-_0;_Other_Eukaryotes_-_0_(source:_NCBI
Ta00345	scaffold 2	1508129..1510138	AT4G38900.1_Symbols:_Basic-leucine_zipper_(bZIP)_transcription_factor_family_protein_
Ta00346	scaffold 2	1510658..1513617	AT4G38890.1_Symbols:_FMN-linked_oxidoreductases_superfamily_protein_
Ta00347	scaffold 2	complement(1518020..1519645)	AT4G38880.1_Symbols:_ATASE3,_ASE3_GLN_phosphoribosyl_pyrophosphate_amidotransferase_3_
Ta00348	scaffold 2	complement(1522680..1522997)	AT4G38860.1_Symbols:_SAUR-like_auxin-responsive_protein_family_
Ta00349	scaffold 2	complement(1527006..1527275)	AT4G38850.1_Symbols:_SAUR_AC1,_ATSAUR15,_SAUR15,_SAUR-AC1_SAUR-like_auxin-responsive_protein_family_
Ta00350	scaffold 2	1528077..1528376	AT4G38840.1_Symbols:_SAUR-like_auxin-responsive_protein_family_
Ta00351	scaffold 2	complement(1541106..1542493)	AT1G73490.2_Symbols:_RNA-binding_(RRM/RBD/RNP_motifs)_family_protein_
Ta00352	scaffold 2	1546610..1549474	AT4G38810.2_Symbols:_Calcium-binding_EF-hand_family_protein_
Ta00353	scaffold 2	1550533..1551992	AT4G38800.1_Symbols:_ATMTN1,_ATMTAN1,_MTN1,_MTAN1_methylthioadenosine_nucleosidase_1_
Ta00354	scaffold 2	complement(1552411..1553958)	AT4G38790.1_Symbols:_ER_lumen_protein_retaining_receptor_family_protein_
Ta00355	scaffold 2	1558845..1560441	AT4G38770.1_Symbols:_PRP4,_ATPRP4_proline-rich_protein_4_
Ta00356	scaffold 2	1561257..1572167	AT4G38760.1_Symbols:_Protein_of_unknown_function_(DUF3414)_
Ta00357	scaffold 2	1573012..1573530	AT4G38740.1_Symbols:_ROC1_rotamase_CYP_1_
Ta00358	scaffold 2	1574789..1576578	AT4G38730.1_Symbols:_Protein_of_unknown_function_(DUF803)_
Ta00359	scaffold 2	1576978..1578473	AT4G38710.2_Symbols:_glycine-rich_protein_
Ta00360	scaffold 2	1579296..1579874	AT4G38700.1_Symbols:_Disease_resistance-responsive_(dirigent-like_protein)_family_protein_
Ta00361	scaffold 2	1580816..1581772	AT4G38690.1_Symbols:_PLC-like_phosphodiesterases_superfamily_protein_
Ta00362	scaffold 2	1583846..1584469	AT2G21060.1_Symbols:_ATGRP2B,_ATCSP4,_GRP2B_glycine-rich_protein_2B_
Ta00363	scaffold 2	1585351..1589713	AT4G38670.1_Symbols:_Pathogenesis-related_thaumatin_superfamily_protein_
Ta00364	scaffold 2	complement(1589978..1592357)	AT4G38650.1_Symbols:_Glycosyl_hydrolase_family_10_protein_
Ta00365	scaffold 2	1593225..1595310	AT4G38640.1_Symbols:_Plasma-membrane_choline_transporter_family_protein_
Ta00366	scaffold 2	1596027..1598279	AT4G38630.1_Symbols:_RPN10,_MCB1,_ATMCB1,_MBP1_regulatory_particle_non-ATPase_10_
Ta00367	scaffold 2	complement(1600585..1601597)	AT4G38620.1_Symbols:_ATMYB4,_MYB4_myb_domain_protein_4_
Ta00368	scaffold 2	1604961..1612821	AT4G38600.1_Symbols:_KAK,_UPL3_HEAT_repeat_;HECT-domain_(ubiquitin-transferase)_
Ta00369	scaffold 2	complement(1613721..1615114)	AT4G38580.1_Symbols:_ATFP6,_HIPP26,_FP6_farnesylated_protein_6_
Ta00370	scaffold 2	1616262..1617918	AT1G68000.1_Symbols:_ATPIS1,_ATPIS,_PIS1_phosphatidylinositol_synthase_1_
Ta00371	scaffold 2	complement(1618160..1618900)	AT4G38550.1_Symbols:_Arabidopsis_phospholipase-like_protein_(PEARLI_4)_family_
Ta00372	scaffold 2	complement(1618962..1620616)	AT4G38550.1_Symbols:_Arabidopsis_phospholipase-like_protein_(PEARLI_4)_family_
Ta00373	scaffold 2	1621140..1622065	AT2G20930.1_Symbols:_SNARE-like_superfamily_protein_
Ta00374	scaffold 2	complement(1622327..1623931)	AT5G05320.1_Symbols:_FAD/NAD(P)-binding_oxidoreductase_family_protein_
Ta00375	scaffold 2	complement(1624255..1626607)	AT4G38530.1_Symbols:_ATPLC1,_PLC1_phospholipase_C1_
Ta00376	scaffold 2	1629592..1631040	AT4G38520.1_Symbols:_Protein_phosphatase_2C_family_protein_
Ta00377	scaffold 2	1631920..1635123	AT4G38510.5_Symbols:_ATPase,_V1_complex,_subunit_B_protein_
Ta00378	scaffold 2	complement(1635495..1637533)	AT4G38500.1_Symbols:_Protein_of_unknown_function_(DUF616)_
Ta00379	scaffold 2	1637929..1638452	AT4G38495.1_Symbols:_CONTAINS_InterPro_DOMAIN/s:_YL1_nuclear,_C-terminal_(InterPro:IPR013272);_Has_279_Blast_hits_to_279_proteins_in_147_species:_Archae_-_0;_Bacteria_-_0;_Metazoa_-_94;_Fungi_-_1
Ta00380	scaffold 2	complement(1638697..1639497)	AT4G38490.1_Symbols:_unknown_protein;_Has_30201_Blast_hits_to_17322_proteins_in_780_species:_Archae_-_12;_Bacteria_-_1396;_Metazoa_-_17338;_Fungi_-_3422;_Plants_-_5037;_Viruses_-_0;_Other_Eukaryo
Ta00381	scaffold 2	1680587..1682094	AT2G45640.1_Symbols:_SAP18,_ATSAP18_SIN3_associated_polypeptide_P18_
Ta00382	scaffold 2	complement(1682575..1685335)	AT2G45620.1_Symbols:_Nucleotidyltransferase_family_protein_
Ta00383	scaffold 2	complement(1686055..1687032)	AT2G45610.1_Symbols:_alpha/beta-Hydrolases_superfamily_protein_
Ta00384	scaffold 2	complement(1687804..1688787)	AT2G45600.1_Symbols:_alpha/beta-Hydrolases_superfamily_protein_
Ta00385	scaffold 2	complement(1689575..1691704)	AT2G45590.1_Symbols:_Protein_kinase_superfamily_protein_
Ta00386	scaffold 2	1695823..1697976	AT2G45580.1_Symbols:_CYP76C3_cytochrome_P450,_family_76,_subfamily_C,_polypeptide_3_
Ta00387	scaffold 2	1698533..1709188	AT2G45580.1_Symbols:_CYP76C3_cytochrome_P450,_family_76,_subfamily_C,_polypeptide_3_
Ta00388	scaffold 2	1709238..1715885	AT2G45550.1_Symbols:_CYP76C4_cytochrome_P450,_family_76,_subfamily_C,_polypeptide_4_
Ta00389	scaffold 2	1718785..1732400	AT2G45540.2_Symbols:_WD-40_repeat_family_protein_/_beige-related_
Ta00390	scaffold 2	1733146..1734447	AT2G45520.1_Symbols:_unknown_protein;_FUNCTIONS_IN:_molecular_function_unknown;_INVOLVED_IN:_biological_process_unknown;_EXPRESSED_IN:_23_plant_structures;_EXPRESSED_DURING:_13_growth_stages;_Has
Ta00391	scaffold 2	complement(1734699..1736641)	AT2G45510.1_Symbols:_CYP704A2_cytochrome_P450,_family_704,_subfamily_A,_polypeptide_2_
Ta00392	scaffold 2	1736983..1739893	AT2G45500.1_Symbols:_AAA-type_ATPase_family_protein_
Ta00393	scaffold 2	1740413..1741894	AT2G45490.1_Symbols:_AtAUR3,_AUR3_ataurora3_
Ta00394	scaffold 2	complement(1742195..1744190)	AT2G45480.1_Symbols:_AtGRF9,_GRF9_growth-regulating_factor_9_
Ta00395	scaffold 2	1745927..1747186	AT2G45470.1_Symbols:_FLA8,_AGP8_FASCICLIN-like_arabinogalactan_protein_8_
Ta00396	scaffold 2	1748451..1753091	AT2G45460.3_Symbols:_SMAD/FHA_domain-containing_protein_
Ta00397	scaffold 2	1756410..1756795	AT2G45450.1_Symbols:_ZPR1_protein_binding_
Ta00398	scaffold 2	complement(1757869..1759369)	AT2G45440.1_Symbols:_DHDPS2_dihydrodipicolinate_synthase_
Ta00399	scaffold 2	complement(1761763..1762911)	AT2G45430.1_Symbols:_AHL22_AT-hook_motif_nuclear-localized_protein_22_
Ta00400	scaffold 2	complement(1770101..1771886)	AT2G45420.1_Symbols:_LBD18_LOB_domain-containing_protein_18_
Ta00401	scaffold 2	1777417..1778086	AT2G45410.1_Symbols:_LBD19_LOB_domain-containing_protein_19_
Ta00402	scaffold 2	1785550..1787703	AT2G45400.1_Symbols:_BEN1_NAD(P)-binding_Rossmann-fold_superfamily_protein_
Ta00403	scaffold 2	1789062..1790768	AT3G60800.1_Symbols:_DHHC-type_zinc_finger_family_protein_
Ta00404	scaffold 2	1791606..1792928	AT2G45380.1_Symbols:_FUNCTIONS_IN:_molecular_function_unknown;_INVOLVED_IN:_biological_process_unknown;_LOCATED_IN:_cellular_component_unknown;_EXPRESSED_IN:_inflorescence_meristem,_flower,_cultu
Ta00405	scaffold 2	complement(1793150..1793910)	AT2G45360.1_Symbols:_Protein_of_unknown_function_(DUF1442)_
Ta00406	scaffold 2	1796302..1798152	AT2G45350.1_Symbols:_CRR4_Pentatricopeptide_repeat_(PPR)_superfamily_protein_
Ta00407	scaffold 2	complement(1798507..1801503)	AT2G45340.1_Symbols:_Leucine-rich_repeat_protein_kinase_family_protein_
Ta00408	scaffold 2	1805113..1806474	AT4G00100.1_Symbols:_ATRPS13A,_RPS13,_PFL2,_RPS13A_ribosomal_protein_S13A_
Ta00409	scaffold 2	complement(1806684..1808254)	AT2G45330.1_Symbols:_emb1067_RNA_2'-phosphotransferase,_Tpt1_/_KptA_family_
Ta00410	scaffold 2	1815010..1817836	AT4G17910.1_Symbols:_transferases,_transferring_acyl_groups_
Ta00411	scaffold 2	1818220..1820315	AT2G45320.1_Symbols:_unknown_protein;_FUNCTIONS_IN:_molecular_function_unknown;_INVOLVED_IN:_biological_process_unknown;_LOCATED_IN:_mitochondrion;_EXPRESSED_IN:_20_plant_structures;_EXPRESSED_DU
Ta00412	scaffold 2	complement(1820555..1821862)	AT2G45310.1_Symbols:_GAE4_UDP-D-glucuronate_4-epimerase_4_
Ta00413	scaffold 2	complement(1823352..1825213)	AT2G45280.2_Symbols:_RAD51C_RAS_associated_with_diabetes_protein_51C_
Ta00414	scaffold 2	complement(1831152..1833713)	AT2G45270.1_Symbols:_GCP1_glycoprotease_1_
Ta00415	scaffold 2	1834561..1835829	AT2G45260.1_Symbols:_Plant_protein_of_unknown_function_(DUF641)_
Ta00416	scaffold 2	complement(1836259..1836641)	AT2G45240.1_Symbols:_MAP1A_methionine_aminopeptidase_1A_
Ta00417	scaffold 2	complement(1836744..1839280)	AT2G45240.1_Symbols:_MAP1A_methionine_aminopeptidase_1A_
Ta00418	scaffold 2	1843668..1845903	AT2G45220.1_Symbols:_Plant_invertase/pectin_methylesterase_inhibitor_superfamily_
Ta00419	scaffold 2	1847163..1849153	AT2G45200.2_Symbols:_GOS12_golgi_snare_12_
Ta00420	scaffold 2	1856867..1858824	AT2G45190.1_Symbols:_AFO,_FIL,_YAB1_Plant-specific_transcription_factor_YABBY_family_protein_
Ta00421	scaffold 2	complement(1859745..1860146)	AT2G45180.1_Symbols:_Bifunctional_inhibitor/lipid-transfer_protein/seed_storage_2S_albumin_superfamily_protein_
Ta00422	scaffold 2	complement(1861011..1861841)	AT2G45170.1_Symbols:_ATATG8E,_ATG8E_AUTOPHAGY_8E_
Ta00423	scaffold 2	1866523..1868427	AT2G45160.1_Symbols:_HAM1,_ATHAM1,_LOM1_GRAS_family_transcription_factor_
Ta00424	scaffold 2	complement(1871365..1873257)	AT2G45150.1_Symbols:_CDS4_cytidinediphosphate_diacylglycerol_synthase_4_
Ta00425	scaffold 2	complement(1873848..1875769)	AT2G45140.1_Symbols:_PVA12_plant_VAP_homolog_12_
Ta00426	scaffold 2	complement(1878939..1879952)	AT2G45120.1_Symbols:_C2H2-like_zinc_finger_protein_
Ta00427	scaffold 2	1883755..1887315	AT2G40360.1_Symbols:_Transducin/WD40_repeat-like_superfamily_protein_
Ta00428	scaffold 2	complement(1887837..1894072)	AT1G65680.1_Symbols:_ATEXPB2,_EXPB2,_ATHEXP_BETA_1.4_expansin_B2_
Ta00429	scaffold 2	1903045..1907404	AT2G45030.1_Symbols:_Translation_elongation_factor_EFG/EF2_protein_
Ta00430	scaffold 2	complement(1909391..1910169)	AT2G45080.1_Symbols:_cycp3;1_cyclin_p3;1_
Ta00431	scaffold 2	1914317..1914562	AT3G60540.1_Symbols:_Preprotein_translocase_Sec,_Sec61-beta_subunit_protein_
Ta00432	scaffold 2	1915104..1917054	AT2G45060.1_Symbols:_Uncharacterised_conserved_protein_UCP022280_
Ta00433	scaffold 2	complement(1917986..1918864)	AT2G45050.1_Symbols:_GATA2_GATA_transcription_factor_2_
Ta00434	scaffold 2	complement(1922781..1923593)	AT2G45040.1_Symbols:_Matrixin_family_protein_
Ta00435	scaffold 2	complement(1925037..1929507)	AT1G45332.1_Symbols:_Translation_elongation_factor_EFG/EF2_protein_
Ta00436	scaffold 2	complement(1930161..1931633)	AT2G45010.1_Symbols:_PLAC8_family_protein_
Ta00437	scaffold 2	complement(1932089..1935546)	AT2G45000.1_Symbols:_EMB2766_structural_constituent_of_nuclear_pore_
Ta00438	scaffold 2	complement(1936130..1938639)	AT2G44990.1_Symbols:_CCD7,_MAX3,_ATCCD7_carotenoid_cleavage_dioxygenase_7_
Ta00439	scaffold 2	1942242..1946531	AT2G44980.2_Symbols:_SNF2_domain-containing_protein_/_helicase_domain-containing_protein_
Ta00440	scaffold 2	1947333..1949659	AT2G44970.1_Symbols:_alpha/beta-Hydrolases_superfamily_protein_
Ta00441	scaffold 2	1952161..1957665	AT2G44950.1_Symbols:_RDO4,_HUB1_histone_mono-ubiquitination_1_
Ta00442	scaffold 2	complement(1962995..1963873)	AT2G44940.1_Symbols:_Integrase-type_DNA-binding_superfamily_protein_
Ta00443	scaffold 2	1972171..1973243	AT2G28580.1_Symbols:_Plant_protein_of_unknown_function_(DUF247)_
Ta00444	scaffold 2	complement(1973782..1974054)	AT2G44925.1_Symbols:_unknown_protein;_FUNCTIONS_IN:_molecular_function_unknown;_INVOLVED_IN:_biological_process_unknown;_LOCATED_IN:_cellular_component_unknown;_Has_30201_Blast_hits_to_17322_prot
Ta00445	scaffold 2	complement(1975330..1977671)	AT2G44920.2_Symbols:_Tetratricopeptide_repeat_(TPR)-like_superfamily_protein_
Ta00446	scaffold 2	1981978..1983813	AT2G44910.1_Symbols:_ATHB4,_ATHB-4,_HB4_homeobox-leucine_zipper_protein_4_
Ta00447	scaffold 2	complement(1984838..1986246)	AT1G05080.1_Symbols:_F-box/RNI-like/FBD-like_domains-containing_protein_
Ta00448	scaffold 2	1992577..1996338	AT2G44900.1_Symbols:_ARABIDILLO-1,_ARABIDILLO1_ARABIDILLO-1_
Ta00449	scaffold 2	complement(1997188..1998984)	AT2G44880.1_Symbols:_Pentatricopeptide_repeat_(PPR-like)_superfamily_protein_
Ta00450	scaffold 2	complement(2002788..2003489)	AT2G44840.1_Symbols:_ATERF13,_EREBP,_ERF13_ethylene-responsive_element_binding_factor_13_
Ta00451	scaffold 2	2007486..2010818	AT3G60320.1_Symbols:_Protein_of_unknown_function_(DUF630_and_DUF632)_
Ta00452	scaffold 2	complement(2011304..2014324)	AT2G44830.1_Symbols:_Protein_kinase_superfamily_protein_
Ta00453	scaffold 2	complement(2019151..2020815)	AT2G44820.2_Symbols:_unknown_protein;_Has_70_Blast_hits_to_70_proteins_in_25_species:_Archae_-_0;_Bacteria_-_0;_Metazoa_-_9;_Fungi_-_4;_Plants_-_47;_Viruses_-_0;_Other_Eukaryotes_-_10_(source:_NC
Ta00454	scaffold 2	complement(2027349..2028419)	AT2G44810.1_Symbols:_DAD1_alpha/beta-Hydrolases_superfamily_protein_
Ta00455	scaffold 2	complement(2039564..2041094)	AT2G44800.1_Symbols:_2-oxoglutarate_(2OG)_and_Fe(II)-dependent_oxygenase_superfamily_protein_
Ta00456	scaffold 2	2044451..2045385	AT2G44790.1_Symbols:_UCC2_uclacyanin_2_
Ta00457	scaffold 2	complement(2048846..2051196)	AT2G44770.1_Symbols:_ELMO/CED-12_family_protein_
Ta00458	scaffold 2	2055186..2057053	AT2G44760.1_Symbols:_Domain_of_unknown_function_(DUF3598)_
Ta00459	scaffold 2	2060257..2061783	AT2G44745.1_Symbols:_WRKY_family_transcription_factor_
Ta00460	scaffold 2	2066189..2067186	AT2G44740.1_Symbols:_CYCP4;1_cyclin_p4;1_
Ta00461	scaffold 2	complement(2067921..2069683)	AT5G51160.1_Symbols:_Ankyrin_repeat_family_protein_
Ta00462	scaffold 2	complement(2069994..2071725)	AT5G51160.1_Symbols:_Ankyrin_repeat_family_protein_
Ta00463	scaffold 2	2073086..2074075	AT2G44730.1_Symbols:_Alcohol_dehydrogenase_transcription_factor_Myb/SANT-like_family_protein_
Ta00464	scaffold 2	complement(2074870..2078622)	AT2G44710.1_Symbols:_RNA-binding_(RRM/RBD/RNP_motifs)_family_protein_
Ta00465	scaffold 2	complement(2079100..2081097)	AT2G44690.1_Symbols:_ARAC9,_ATROP8,_ROP8_Arabidopsis_RAC-like_9_
Ta00466	scaffold 2	2081756..2083035	AT2G44680.1_Symbols:_CKB4_casein_kinase_II_beta_subunit_4_
Ta00467	scaffold 2	complement(2084568..2084976)	AT2G44670.1_Symbols:_Protein_of_unknown_function_(DUF581)_
Ta00468	scaffold 2	2087775..2089927	AT2G44660.1_Symbols:_ALG6,_ALG8_glycosyltransferase_family_
Ta00469	scaffold 2	2090199..2091292	AT2G44650.1_Symbols:_CHL-CPN10,_CPN10_chloroplast_chaperonin_10_
Ta00470	scaffold 2	complement(2091562..2093463)	AT2G44640.1_Symbols:_FUNCTIONS_IN:_molecular_function_unknown;_INVOLVED_IN:_biological_process_unknown;_LOCATED_IN:_mitochondrion,_chloroplast,_plasma_membrane,_plastid,_chloroplast_envelope;_EXP
Ta00471	scaffold 2	2094614..2094827	AT1G08985.1_Symbols:_AP2/B3-like_transcriptional_factor_family_protein_
Ta00472	scaffold 2	complement(2095172..2096497)	AT2G44620.1_Symbols:_MTACP-1,_MTACP1_mitochondrial_acyl_carrier_protein_1_
Ta00473	scaffold 2	2096918..2098962	AT2G44610.1_Symbols:_RAB6,_ATRABH1B,_ATRAB6A,_RAB6A_Ras-related_small_GTP-binding_family_protein_
Ta00474	scaffold 2	complement(2101173..2102141)	AT2G44600.1_Symbols:_unknown_protein;_FUNCTIONS_IN:_molecular_function_unknown;_INVOLVED_IN:_biological_process_unknown;_LOCATED_IN:_plasma_membrane;_BEST_Arabidopsis_thaliana_protein_match_is:_u
Ta00475	scaffold 2	2104167..2107244	AT2G44590.3_Symbols:_ADL1D,_DL1D_DYNAMIN-like_1D_
Ta00476	scaffold 2	2107911..2109600	AT2G44580.1_Symbols:_zinc_ion_binding_
Ta00477	scaffold 2	2110485..2110922	AT2G44578.1_Symbols:_RING/U-box_superfamily_protein_
Ta00478	scaffold 2	2113434..2117107	AT2G44570.1_Symbols:_AtGH9B12,_GH9B12_glycosyl_hydrolase_9B12_
Ta00479	scaffold 2	2117177..2117864	AT2G44540.1_Symbols:_AtGH9B9,_GH9B9_glycosyl_hydrolase_9B9_
Ta00480	scaffold 2	complement(2118296..2120386)	AT2G44530.1_Symbols:_Phosphoribosyltransferase_family_protein_
Ta00481	scaffold 2	complement(2120800..2122026)	AT2G44525.1_Symbols:_Protein_of_unknown_function_(DUF498/DUF598)_
Ta00482	scaffold 2	complement(2122411..2124401)	AT2G44520.1_Symbols:_COX10_cytochrome_c_oxidase_10_
Ta00483	scaffold 2	complement(2125099..2126607)	AT2G44510.1_Symbols:_CDK_inhibitor_P21_binding_protein_
Ta00484	scaffold 2	complement(2127579..2129586)	AT2G44500.1_Symbols:_O-fucosyltransferase_family_protein_
Ta00485	scaffold 2	complement(2138714..2141965)	AT3G60120.1_Symbols:_BGLU27_beta_glucosidase_27_
Ta00486	scaffold 2	2148111..2148413	AT3G01328.1_Symbols:_ECA1-like_gametogenesis_related_family_protein_
Ta00487	scaffold 2	complement(2151045..2195876)	AT2G44490.1_Symbols:_PEN2,_BGLU26_Glycosyl_hydrolase_superfamily_protein_
Ta00488	scaffold 2	2199826..2200325	AT2G44440.1_Symbols:_Emsy_N_Terminus_(ENT)_domain-containing_protein_
Ta00489	scaffold 2	2200374..2202229	AT2G44440.1_Symbols:_Emsy_N_Terminus_(ENT)_domain-containing_protein_
Ta00490	scaffold 2	complement(2202347..2204976)	AT2G44430.1_Symbols:_DNA-binding_bromodomain-containing_protein_
Ta00491	scaffold 2	complement(2206433..2208638)	AT2G44420.1_Symbols:_protein_N-terminal_asparagine_amidohydrolase_family_protein_
Ta00492	scaffold 2	complement(2209160..2210464)	AT2G44410.1_Symbols:_RING/U-box_superfamily_protein_
Ta00493	scaffold 2	complement(2212142..2213113)	AT2G44400.1_Symbols:_Cysteine/Histidine-rich_C1_domain_family_protein_
Ta00494	scaffold 2	2213925..2214653	AT2G44380.1_Symbols:_Cysteine/Histidine-rich_C1_domain_family_protein_
Ta00495	scaffold 2	2215660..2216382	AT2G44380.1_Symbols:_Cysteine/Histidine-rich_C1_domain_family_protein_
Ta00496	scaffold 2	complement(2216698..2217468)	AT5G43520.1_Symbols:_Cysteine/Histidine-rich_C1_domain_family_protein_
Ta00497	scaffold 2	2218434..2219186	AT2G17740.1_Symbols:_Cysteine/Histidine-rich_C1_domain_family_protein_
Ta00498	scaffold 2	2221152..2221457	AT2G44370.1_Symbols:_Cysteine/Histidine-rich_C1_domain_family_protein_
Ta00499	scaffold 2	2222417..2223172	AT2G44370.1_Symbols:_Cysteine/Histidine-rich_C1_domain_family_protein_
Ta00500	scaffold 2	2224627..2225337	AT2G44370.1_Symbols:_Cysteine/Histidine-rich_C1_domain_family_protein_
Ta00501	scaffold 2	2226058..2227304	AT2G44360.1_Symbols:_unknown_protein;_Has_23_Blast_hits_to_23_proteins_in_10_species:_Archae_-_0;_Bacteria_-_0;_Metazoa_-_0;_Fungi_-_0;_Plants_-_23;_Viruses_-_0;_Other_Eukaryotes_-_0_(source:_NCB
Ta00502	scaffold 2	complement(2227280..2230830)	AT2G44350.2_Symbols:_ATCS,_CSY4_Citrate_synthase_family_protein_
Ta00503	scaffold 2	complement(2232565..2233095)	AT2G44340.1_Symbols:_VQ_motif-containing_protein_
Ta00504	scaffold 2	complement(2242391..2242819)	AT2G44310.1_Symbols:_Calcium-binding_EF-hand_family_protein_
Ta00505	scaffold 2	2244213..2245286	AT2G44290.1_Symbols:_Bifunctional_inhibitor/lipid-transfer_protein/seed_storage_2S_albumin_superfamily_protein_
Ta00506	scaffold 2	2246055..2247120	AT2G44290.1_Symbols:_Bifunctional_inhibitor/lipid-transfer_protein/seed_storage_2S_albumin_superfamily_protein_
Ta00507	scaffold 2	2248444..2250626	AT2G44280.1_Symbols:_Major_facilitator_superfamily_protein_
Ta00508	scaffold 2	2251249..2253502	AT2G44270.2_Symbols:_ROL5_repressor_of_lrx1_
Ta00509	scaffold 2	complement(2253814..2255578)	AT2G44260.2_Symbols:_Plant_protein_of_unknown_function_(DUF946)_
Ta00510	scaffold 2	complement(2256331..2275508)	AT2G44230.1_Symbols:_Plant_protein_of_unknown_function_(DUF946)_
Ta00511	scaffold 2	2260821..2262170	AT5G57020.1_Symbols:_NMT1,_ATNMT1_myristoyl-CoA:protein_N-myristoyltransferase_
Ta00512	scaffold 2	2267942..2268723	AT5G57020.1_Symbols:_NMT1,_ATNMT1_myristoyl-CoA:protein_N-myristoyltransferase_
Ta00513	scaffold 2	complement(2279104..2280940)	AT2G44200.1_Symbols:_CBF1-interacting_co-repressor_CIR,_N-terminal;Pre-mRNA_splicing_factor_
Ta00514	scaffold 2	complement(2281552..2283256)	AT2G44190.1_Symbols:_EDE1,_QWRF5_Family_of_unknown_function_(DUF566)_
Ta00515	scaffold 2	2283804..2286225	AT2G44180.1_Symbols:_MAP2A_methionine_aminopeptidase_2A_
Ta00516	scaffold 2	2286839..2288175	AT5G18090.1_Symbols:_AP2/B3-like_transcriptional_factor_family_protein_
Ta00517	scaffold 2	complement(2288449..2291210)	AT2G44160.1_Symbols:_MTHFR2_methylenetetrahydrofolate_reductase_2_
Ta00518	scaffold 2	complement(2291685..2294344)	AT2G44150.1_Symbols:_ASHH3,_SDG7_histone-lysine_N-methyltransferase_ASHH3_
Ta00519	scaffold 2	2295749..2297881	AT2G44140.1_Symbols:_Peptidase_family_C54_protein_
Ta00520	scaffold 2	complement(2298019..2299260)	AT2G44130.1_Symbols:_Galactose_oxidase/kelch_repeat_superfamily_protein_
Ta00521	scaffold 2	2302856..2303891	AT2G44120.2_Symbols:_Ribosomal_protein_L30/L7_family_protein_
Ta00522	scaffold 2	2304883..2307800	AT2G44110.2_Symbols:_MLO15,_ATMLO15_Seven_transmembrane_MLO_family_protein_
Ta00523	scaffold 2	complement(2308403..2311328)	AT2G44100.1_Symbols:_ATGDI1,_AT-GDI1,_GDI1_guanosine_nucleotide_diphosphate_dissociation_inhibitor_1_
Ta00524	scaffold 2	2312719..2314846	AT2G44090.1_Symbols:_Ankyrin_repeat_family_protein_
Ta00525	scaffold 2	complement(2315401..2315811)	AT2G44080.1_Symbols:_ARL_ARGOS-like_
Ta00526	scaffold 2	complement(2321497..2322871)	AT2G44065.1_Symbols:_Ribosomal_protein_L2_family_
Ta00527	scaffold 2	complement(2323828..2325620)	AT2G44060.1_Symbols:_Late_embryogenesis_abundant_protein,_group_2_
Ta00528	scaffold 2	complement(2325906..2327603)	AT2G44050.1_Symbols:_COS1_6,7-dimethyl-8-ribityllumazine_synthase_/_DMRL_synthase_/_lumazine_synthase_/_riboflavin_synthase_
Ta00529	scaffold 2	2328050..2329866	AT2G44040.1_Symbols:_Dihydrodipicolinate_reductase,_bacterial/plant_
Ta00530	scaffold 2	2330495..2332819	AT2G44020.1_Symbols:_Mitochondrial_transcription_termination_factor_family_protein_
Ta00531	scaffold 2	complement(2334696..2335414)	AT2G44000.1_Symbols:_Late_embryogenesis_abundant_(LEA)_hydroxyproline-rich_glycoprotein_family_
Ta00532	scaffold 2	complement(2336207..2338060)	AT2G43990.1_Symbols:_unknown_protein;_FUNCTIONS_IN:_molecular_function_unknown;_INVOLVED_IN:_biological_process_unknown;_LOCATED_IN:_chloroplast;_EXPRESSED_IN:_9_plant_structures;_EXPRESSED_DURIN
Ta00533	scaffold 2	2338421..2341580	AT2G43980.1_Symbols:_AtITPK4,_ITPK4_inositol_1,3,4-trisphosphate_5/6-kinase_4_
Ta00534	scaffold 2	2341998..2344938	AT2G43970.1_Symbols:_RNA-binding_protein_
Ta00535	scaffold 2	2345306..2347171	AT2G43950.1_Symbols:_OEP37,_ATOEP37_chloroplast_outer_envelope_protein_37_
Ta00536	scaffold 2	2347817..2349763	AT2G43945.1_Symbols:_unknown_protein;_LOCATED_IN:_chloroplast;_BEST_Arabidopsis_thaliana_protein_match_is:_unknown_protein_(TAIR:AT3G59870.1);_Has_292_Blast_hits_to_292_proteins_in_84_species:_Ar
Ta00537	scaffold 2	2350093..2352475	AT2G43940.1_Symbols:_ATHOL3,_HOL3_S-adenosyl-L-methionine-dependent_methyltransferases_superfamily_protein_
Ta00538	scaffold 2	2353573..2355217	AT2G43910.2_Symbols:_ATHOL1,_HOL1_HARMLESS_TO_OZONE_LAYER_1_
Ta00539	scaffold 2	2355693..2360670	AT2G43900.1_Symbols:_Endonuclease/exonuclease/phosphatase_family_protein_
Ta00540	scaffold 2	complement(2361119..2365479)	AT2G43890.1_Symbols:_Pectin_lyase-like_superfamily_protein_
Ta00541	scaffold 2	complement(2367113..2368586)	AT2G43880.1_Symbols:_Pectin_lyase-like_superfamily_protein_
Ta00542	scaffold 1	108..2109	AT5G05950.1_Symbols:_MEE60_maternal_effect_embryo_arrest_60_
Ta00543	scaffold 1	complement(2339..4219)	AT5G05965.1_Symbols:_unknown_protein;_FUNCTIONS_IN:_molecular_function_unknown;_INVOLVED_IN:_biological_process_unknown;_LOCATED_IN:_chloroplast;_BEST_Arabidopsis_thaliana_protein_match_is:_unkno
Ta00544	scaffold 1	6897..11187	AT5G05970.2_Symbols:_NEDD1_Transducin/WD40_repeat-like_superfamily_protein_
Ta00545	scaffold 1	complement(11657..12168)	AT5G05980.1_Symbols:_ATDFB,_DFB,_FPGS1_DHFS-FPGS_homolog_B_
Ta00546	scaffold 1	complement(12268..16162)	AT5G05980.1_Symbols:_ATDFB,_DFB,_FPGS1_DHFS-FPGS_homolog_B_
Ta00547	scaffold 1	16601..18322	AT5G05987.1_Symbols:_PRA1.A2_prenylated_RAB_acceptor_1.A2_
Ta00548	scaffold 1	complement(18776..19818)	AT5G05990.1_Symbols:_Mitochondrial_glycoprotein_family_protein_
Ta00549	scaffold 1	22005..25354	AT5G06050.1_Symbols:_Putative_methyltransferase_family_protein_
Ta00550	scaffold 1	complement(30722..31402)	AT5G06070.1_Symbols:_RBE,_RAB_C2H2_and_C2HC_zinc_fingers_superfamily_protein_
Ta00551	scaffold 1	complement(33330..34038)	AT5G06080.1_Symbols:_LBD33_LOB_domain-containing_protein_33_
Ta00552	scaffold 1	37405..39041	AT5G06090.1_Symbols:_ATGPAT7,_GPAT7_glycerol-3-phosphate_acyltransferase_7_
Ta00553	scaffold 1	42157..43964	AT5G06100.2_Symbols:_MYB33,_ATMYB33_myb_domain_protein_33_
Ta00554	scaffold 1	complement(44555..46594)	AT5G06110.1_Symbols:_DnaJ_domain_;Myb-like_DNA-binding_domain_
Ta00555	scaffold 1	47766..57123	AT5G06120.1_Symbols:_ARM_repeat_superfamily_protein_
Ta00556	scaffold 1	complement(58060..58467)	AT5G38440.1_Symbols:_Plant_self-incompatibility_protein_S1_family_
Ta00557	scaffold 1	62426..63421	AT5G43690.1_Symbols:_P-loop_containing_nucleoside_triphosphate_hydrolases_superfamily_protein_
Ta00558	scaffold 1	complement(64149..66030)	AT3G52580.1_Symbols:_Ribosomal_protein_S11_family_protein_
Ta00559	scaffold 1	complement(66231..68221)	AT5G06130.2_Symbols:_chaperone_protein_dnaJ-related_
Ta00560	scaffold 1	complement(68620..71211)	AT5G06140.1_Symbols:_SNX1,_ATSNX1_sorting_nexin_1_
Ta00561	scaffold 1	complement(71777..73855)	AT5G06150.1_Symbols:_CYC1BAT,_CYCB1;2_Cyclin_family_protein_
Ta00562	scaffold 1	complement(74950..78528)	AT5G06160.1_Symbols:_ATO_splicing_factor-related_
Ta00563	scaffold 1	80913..82687	AT5G43610.1_Symbols:_ATSUC6,_SUC6_sucrose-proton_symporter_6_
Ta00564	scaffold 1	83478..85828	AT5G06180.1_Symbols:_Protein_of_unknown_function_(DUF1022)_
Ta00565	scaffold 1	complement(86516..88821)	AT3G61100.1_Symbols:_Putative_endonuclease_or_glycosyl_hydrolase_
Ta00566	scaffold 1	90266..91385	AT5G06210.1_Symbols:_RNA_binding_(RRM/RBD/RNP_motifs)_family_protein_
Ta00567	scaffold 1	91975..98006	AT5G06220.2_Symbols:_LETM1-like_protein_
Ta00568	scaffold 1	complement(98073..99817)	AT5G06230.1_Symbols:_TBL9_TRICHOME_BIREFRINGENCE-LIKE_9_
Ta00569	scaffold 1	100784..102007	AT5G06240.1_Symbols:_emb2735_embryo_defective_2735_
Ta00570	scaffold 1	complement(104906..106225)	AT5G06250.2_Symbols:_AP2/B3-like_transcriptional_factor_family_protein_
Ta00571	scaffold 1	112728..114686	AT2G05220.1_Symbols:_Ribosomal_S17_family_protein_
Ta00572	scaffold 1	complement(113526..115635)	AT5G06260.1_Symbols:_TLD-domain_containing_nucleolar_protein_
Ta00573	scaffold 1	complement(118003..118953)	AT5G53640.1_Symbols:_CONTAINS_InterPro_DOMAIN/s:_F-box_domain,_cyclin-like_(InterPro:IPR001810),_FBD_(InterPro:IPR013596),_FBD-like_(InterPro:IPR006566),_F-box_domain,_Skp2-like_(InterPro:IPR0223
Ta00574	scaffold 1	complement(118978..119562)	AT5G53635.1_Symbols:_F-box/RNI-like/FBD-like_domains-containing_protein_
Ta00575	scaffold 1	124742..125092	AT5G06270.1_Symbols:_unknown_protein;_FUNCTIONS_IN:_molecular_function_unknown;_INVOLVED_IN:_biological_process_unknown;_LOCATED_IN:_chloroplast;_EXPRESSED_IN:_21_plant_structures;_EXPRESSED_DURI
Ta00576	scaffold 1	129945..132032	AT5G42560.1_Symbols:_Abscisic_acid-responsive_(TB2/DP1,_HVA22)_family_protein_
Ta00577	scaffold 1	132946..134849	AT5G06290.1_Symbols:_2-Cys_Prx_B,_2CPB_2-cysteine_peroxiredoxin_B_
Ta00578	scaffold 1	complement(135635..138915)	AT5G06300.1_Symbols:_Putative_lysine_decarboxylase_family_protein_
Ta00579	scaffold 1	141306..143736	AT5G06310.1_Symbols:_AtPOT1b_Nucleic_acid-binding,_OB-fold-like_protein_
Ta00580	scaffold 1	complement(144116..144823)	AT5G06320.1_Symbols:_NHL3_NDR1/HIN1-like_3_
Ta00581	scaffold 1	complement(147319..147867)	AT3G11660.1_Symbols:_NHL1_NDR1/HIN1-like_1_
Ta00582	scaffold 1	148932..150386	AT5G06340.1_Symbols:_ATNUDX27,_NUDX27_nudix_hydrolase_homolog_27_
Ta00583	scaffold 1	151064..156105	AT5G06350.1_Symbols:_ARM_repeat_superfamily_protein_
Ta00584	scaffold 1	157085..158708	AT5G06360.1_Symbols:_Ribosomal_protein_S8e_family_protein_
Ta00585	scaffold 1	complement(159239..160403)	AT5G06370.1_Symbols:_NC_domain-containing_protein-related_
Ta00586	scaffold 1	162911..163354	AT5G06380.1_Symbols:_unknown_protein;_BEST_Arabidopsis_thaliana_protein_match_is:_unknown_protein_(TAIR:AT3G11690.1);_Has_1807_Blast_hits_to_1807_proteins_in_277_species:_Archae_-_0;_Bacteria_-_0
Ta00587	scaffold 1	166138..168320	AT5G06390.1_Symbols:_FLA17_FASCICLIN-like_arabinogalactan_protein_17_precursor_
Ta00588	scaffold 1	168979..172083	AT5G06400.1_Symbols:_Pentatricopeptide_repeat_(PPR)_superfamily_protein_
Ta00589	scaffold 1	complement(174014..175388)	AT5G06410.1_Symbols:_DNAJ_heat_shock_N-terminal_domain-containing_protein_
Ta00590	scaffold 1	complement(175875..176561)	AT5G06430.1_Symbols:_Thioredoxin_superfamily_protein_
Ta00591	scaffold 1	complement(177007..179290)	AT5G06440.4_Symbols:_FUNCTIONS_IN:_molecular_function_unknown;_INVOLVED_IN:_biological_process_unknown;_LOCATED_IN:_mitochondrion;_EXPRESSED_IN:_22_plant_structures;_EXPRESSED_DURING:_12_growth_s
Ta00592	scaffold 1	complement(180092..180703)	AT5G06450.1_Symbols:_Polynucleotidyl_transferase,_ribonuclease_H-like_superfamily_protein_
Ta00593	scaffold 1	182723..186858	AT5G06460.1_Symbols:_ATUBA2,_UBA_2_ubiquitin_activating_enzyme_2_
Ta00594	scaffold 1	complement(187209..187943)	AT5G06470.1_Symbols:_Glutaredoxin_family_protein_
Ta00595	scaffold 1	complement(188850..189924)	AT5G06480.1_Symbols:_Immunoglobulin_E-set_superfamily_protein_
Ta00596	scaffold 1	complement(190409..191008)	AT5G06490.1_Symbols:_RING/U-box_superfamily_protein_
Ta00597	scaffold 1	195133..195894	AT5G06500.1_Symbols:_AGL96_AGAMOUS-like_96_
Ta00598	scaffold 1	200314..201565	AT5G06510.1_Symbols:_NF-YA10_nuclear_factor_Y,_subunit_A10_
Ta00599	scaffold 1	complement(202024..204620)	AT5G52820.1_Symbols:_WD-40_repeat_family_protein_/_notchless_protein,_putative_
Ta00600	scaffold 1	complement(205499..210167)	AT5G06530.2_Symbols:_ABC-2_type_transporter_family_protein_
Ta00601	scaffold 1	complement(215952..218257)	AT5G06540.1_Symbols:_Pentatricopeptide_repeat_(PPR)_superfamily_protein_
Ta00602	scaffold 1	complement(218502..220230)	AT5G06550.1_Symbols:_CONTAINS_InterPro_DOMAIN/s:_Transcription_factor_jumonji/aspartyl_beta-hydroxylase_(InterPro:IPR003347),_F-box_domain,_Skp2-like_(InterPro:IPR022364),_Transcription_factor_ju
Ta00603	scaffold 1	complement(220465..222639)	AT5G06560.1_Symbols:_Protein_of_unknown_function,_DUF593_
Ta00604	scaffold 1	complement(225411..228386)	AT5G06570.1_Symbols:_alpha/beta-Hydrolases_superfamily_protein_
Ta00605	scaffold 1	complement(229191..233663)	AT5G06580.1_Symbols:_FAD-linked_oxidases_family_protein_
Ta00606	scaffold 1	233930..235849	AT5G06590.1_Symbols:_unknown_protein;_Has_38_Blast_hits_to_38_proteins_in_14_species:_Archae_-_0;_Bacteria_-_2;_Metazoa_-_0;_Fungi_-_0;_Plants_-_36;_Viruses_-_0;_Other_Eukaryotes_-_0_(source:_NCB
Ta00607	scaffold 1	236269..237968	AT5G10060.1_Symbols:_ENTH/VHS_family_protein_
Ta00608	scaffold 1	239216..241088	AT2G19385.1_Symbols:_zinc_ion_binding_
Ta00609	scaffold 1	complement(242478..250676)	AT5G06600.1_Symbols:_UBP12_ubiquitin-specific_protease_12_
Ta00610	scaffold 1	252888..258560	AT5G06610.1_Symbols:_Protein_of_unknown_function_(DUF620)_
Ta00611	scaffold 1	259434..259754	not available
Ta00612	scaffold 1	259756..260049	AT4G08395.1_Symbols:_unknown_protein;_Has_30201_Blast_hits_to_17322_proteins_in_780_species:_Archae_-_12;_Bacteria_-_1396;_Metazoa_-_17338;_Fungi_-_3422;_Plants_-_5037;_Viruses_-_0;_Other_Eukaryo
Ta00613	scaffold 1	262138..262728	AT5G06650.1_Symbols:_GIS2_C2H2_and_C2HC_zinc_fingers_superfamily_protein_
Ta00614	scaffold 1	263875..264465	AT5G06660.1_Symbols:_Protein_of_unknown_function_DUF106,_transmembrane_
Ta00615	scaffold 1	complement(264878..270875)	AT5G06670.1_Symbols:_P-loop_containing_nucleoside_triphosphate_hydrolases_superfamily_protein_
Ta00616	scaffold 1	272371..275026	AT5G06680.1_Symbols:_SPC98,_ATGCP3,_ATSPC98,_GCP3_spindle_pole_body_component_98_
Ta00617	scaffold 1	complement(276301..277337)	AT5G06690.2_Symbols:_WCRKC1_WCRKC_thioredoxin_1_
Ta00618	scaffold 1	278997..281240	AT5G06700.1_Symbols:_TBR_Plant_protein_of_unknown_function_(DUF828)_
Ta00619	scaffold 1	complement(283037..285434)	AT5G06710.1_Symbols:_HAT14_homeobox_from_Arabidopsis_thaliana_
Ta00620	scaffold 1	complement(290419..302258)	AT5G06720.1_Symbols:_ATPA2,_PA2_peroxidase_2_
Ta00621	scaffold 1	303429..305274	AT1G09700.1_Symbols:_HYL1,_DRB1_dsRNA-binding_domain-like_superfamily_protein_
Ta00622	scaffold 1	307454..309412	AT5G06740.1_Symbols:_Concanavalin_A-like_lectin_protein_kinase_family_protein_
Ta00623	scaffold 1	complement(310207..312070)	AT5G06750.1_Symbols:_Protein_phosphatase_2C_family_protein_
Ta00624	scaffold 1	complement(315226..316132)	AT5G06760.1_Symbols:_LEA4-5_Late_Embryogenesis_Abundant_4-5_
Ta00625	scaffold 1	complement(316758..318555)	AT5G06770.1_Symbols:_KH_domain-containing_protein_/_zinc_finger_(CCCH_type)_family_protein_
Ta00626	scaffold 1	complement(319099..321362)	AT5G06780.1_Symbols:_Emsy_N_Terminus_(ENT)/_plant_Tudor-like_domains-containing_protein_
Ta00627	scaffold 1	complement(322799..323455)	AT5G06790.1_Symbols:_unknown_protein;_FUNCTIONS_IN:_molecular_function_unknown;_INVOLVED_IN:_biological_process_unknown;_LOCATED_IN:_chloroplast;_EXPRESSED_IN:_9_plant_structures;_EXPRESSED_DURIN
Ta00628	scaffold 1	327349..329796	AT5G06800.1_Symbols:_myb-like_HTH_transcriptional_regulator_family_protein_
Ta00629	scaffold 1	332281..333999	AT5G06810.1_Symbols:_Mitochondrial_transcription_termination_factor_family_protein_
Ta00630	scaffold 1	334510..336285	AT5G06810.1_Symbols:_Mitochondrial_transcription_termination_factor_family_protein_
Ta00631	scaffold 1	341446..345074	AT5G06820.1_Symbols:_SRF2_STRUBBELIG-receptor_family_2_
Ta00632	scaffold 1	complement(345285..347978)	AT5G06830.1_Symbols:_unknown_protein;_CONTAINS_InterPro_DOMAIN/s:_Protein_of_unknown_function_DUF773_(InterPro:IPR008491);_Has_365_Blast_hits_to_359_proteins_in_109_species:_Archae_-_9;_Bacteria_
Ta00633	scaffold 1	350074..356342	AT5G06839.3_Symbols:_TGA10,_bZIP65_bZIP_transcription_factor_family_protein_
Ta00634	scaffold 1	complement(357453..359837)	AT5G06850.1_Symbols:_C2_calcium/lipid-binding_plant_phosphoribosyltransferase_family_protein_
Ta00635	scaffold 1	365163..366248	AT5G06870.1_Symbols:_PGIP2,_ATPGIP2_polygalacturonase_inhibiting_protein_2_
Ta00636	scaffold 1	complement(366828..367876)	AT3G12145.1_Symbols:_FLR1,_FLOR1_Leucine-rich_repeat_(LRR)_family_protein_
Ta00637	scaffold 1	complement(368477..370083)	AT5G06900.1_Symbols:_CYP93D1_cytochrome_P450,_family_93,_subfamily_D,_polypeptide_1_
Ta00638	scaffold 1	371974..374562	AT5G06930.1_Symbols:_LOCATED_IN:_chloroplast;_EXPRESSED_IN:_15_plant_structures;_EXPRESSED_DURING:_7_growth_stages;_BEST_Arabidopsis_thaliana_protein_match_is:_nucleolar_protein_gar2-related_(TAI
Ta00639	scaffold 1	379695..387321	AT5G06950.1_Symbols:_AHBP-1B,_TGA2_bZIP_transcription_factor_family_protein_
Ta00640	scaffold 1	complement(389234..390513)	AT5G06970.1_Symbols:_Protein_of_unknown_function_(DUF810)_
Ta00641	scaffold 1	complement(390610..396272)	AT5G06970.1_Symbols:_Protein_of_unknown_function_(DUF810)_
Ta00642	scaffold 1	399272..401126	AT5G06980.4_Symbols:_unknown_protein;_FUNCTIONS_IN:_molecular_function_unknown;_INVOLVED_IN:_response_to_karrikin;_LOCATED_IN:_cellular_component_unknown;_EXPRESSED_IN:_21_plant_structures;_EXPRE
Ta00643	scaffold 1	401783..402574	AT5G06990.1_Symbols:_Protein_of_unknown_function,_DUF617_
Ta00644	scaffold 1	complement(403333..404427)	AT5G07010.1_Symbols:_ATST2A,_ST2A_sulfotransferase_2A_
Ta00645	scaffold 1	complement(409878..411463)	AT5G07020.1_Symbols:_proline-rich_family_protein_
Ta00646	scaffold 1	complement(412917..415137)	AT5G07030.1_Symbols:_Eukaryotic_aspartyl_protease_family_protein_
Ta00647	scaffold 1	416668..417141	AT5G07040.1_Symbols:_RING/U-box_superfamily_protein_
Ta00648	scaffold 1	complement(417966..419878)	AT5G07050.1_Symbols:_nodulin_MtN21_/EamA-like_transporter_family_protein_
Ta00649	scaffold 1	complement(421767..423664)	AT3G12480.1_Symbols:_NF-YC11_nuclear_factor_Y,_subunit_C11_
Ta00650	scaffold 1	complement(424427..425812)	AT5G07070.1_Symbols:_CIPK2,_SnRK3.2_CBL-interacting_protein_kinase_2_
Ta00651	scaffold 1	427633..429063	AT5G07080.1_Symbols:_HXXXD-type_acyl-transferase_family_protein_
Ta00652	scaffold 1	429947..431364	AT5G07090.1_Symbols:_Ribosomal_protein_S4_(RPS4A)_family_protein_
Ta00653	scaffold 1	432173..433564	AT5G07100.1_Symbols:_WRKY26_WRKY_DNA-binding_protein_26_
Ta00654	scaffold 1	434006..434593	AT5G07110.1_Symbols:_PRA1.B6_prenylated_RAB_acceptor_1.B6_
Ta00655	scaffold 1	complement(434947..437267)	AT5G07120.1_Symbols:_SNX2b_sorting_nexin_2B_
Ta00656	scaffold 1	438966..440518	AT5G07130.1_Symbols:_LAC13_laccase_13_
Ta00657	scaffold 1	440874..443208	AT5G07140.1_Symbols:_Protein_kinase_superfamily_protein_
Ta00658	scaffold 1	443671..444216	AT1G18210.1_Symbols:_Calcium-binding_EF-hand_family_protein_
Ta00659	scaffold 1	445174..447435	AT5G07150.1_Symbols:_Leucine-rich_repeat_protein_kinase_family_protein_
Ta00660	scaffold 1	complement(448512..449236)	AT5G07160.1_Symbols:_Basic-leucine_zipper_(bZIP)_transcription_factor_family_protein_
Ta00661	scaffold 1	455216..457633	AT5G07170.1_Symbols:_Cell_cycle_regulated_microtubule_associated_protein_
Ta00662	scaffold 1	complement(457990..463253)	AT5G07180.1_Symbols:_ERL2_ERECTA-like_2_
Ta00663	scaffold 1	467032..467968	AT5G07190.1_Symbols:_ATS3_seed_gene_3_
Ta00664	scaffold 1	469700..470486	AT5G62200.1_Symbols:_Embryo-specific_protein_3,_(ATS3)_
Ta00665	scaffold 1	complement(475396..476769)	AT5G07200.1_Symbols:_YAP169,_GA20OX3,_ATGA20OX3_gibberellin_20-oxidase_3_
Ta00666	scaffold 1	483949..487577	AT5G07210.1_Symbols:_ARR21,_RR21_response_regulator_21_
Ta00667	scaffold 1	489135..491777	AT5G63520.1_Symbols:_CONTAINS_InterPro_DOMAIN/s:_F-box_domain,_Skp2-like_(InterPro:IPR022364),_FIST_C_domain_(InterPro:IPR019494),_FIST_domain,_N-terminal_(InterPro:IPR013702);_Has_137_Blast_hits
Ta00668	scaffold 1	complement(493621..494851)	AT5G07220.1_Symbols:_ATBAG3,_BAG3_BCL-2-associated_athanogene_3_
Ta00669	scaffold 1	496463..496926	AT5G07230.1_Symbols:_Bifunctional_inhibitor/lipid-transfer_protein/seed_storage_2S_albumin_superfamily_protein_
Ta00670	scaffold 1	497642..499753	AT5G07240.1_Symbols:_IQD24_IQ-domain_24_
Ta00671	scaffold 1	complement(500167..501711)	AT5G07250.1_Symbols:_ATRBL3,_RBL3_RHOMBOID-like_protein_3_
Ta00672	scaffold 1	503403..506019	AT5G07270.1_Symbols:_XBAT33_XB3_ortholog_3_in_Arabidopsis_thaliana_
Ta00673	scaffold 1	508017..511721	AT5G07280.1_Symbols:_EMS1,_EXS_Leucine-rich_repeat_transmembrane_protein_kinase_
Ta00674	scaffold 1	516440..520452	AT5G07290.1_Symbols:_AML4,_ML4_MEI2-like_4_
Ta00675	scaffold 1	522139..525379	AT5G07300.1_Symbols:_BON2_Calcium-dependent_phospholipid-binding_Copine_family_protein_
Ta00676	scaffold 1	528141..529166	AT5G07310.1_Symbols:_Integrase-type_DNA-binding_superfamily_protein_
Ta00677	scaffold 1	534187..536109	AT5G07320.1_Symbols:_Mitochondrial_substrate_carrier_family_protein_
Ta00678	scaffold 1	539669..540136	AT5G07330.1_Symbols:_unknown_protein;_FUNCTIONS_IN:_molecular_function_unknown;_INVOLVED_IN:_biological_process_unknown;_LOCATED_IN:_mitochondrion;_BEST_Arabidopsis_thaliana_protein_match_is:_unk
Ta00679	scaffold 1	540797..542988	AT5G07340.2_Symbols:_Calreticulin_family_protein_
Ta00680	scaffold 1	complement(543363..548876)	AT5G07350.2_Symbols:_Tudor1,_AtTudor1,_TSN1_TUDOR-SN_protein_1_
Ta00681	scaffold 1	complement(550262..553320)	AT5G07360.1_Symbols:_Amidase_family_protein_
Ta00682	scaffold 1	555313..556529	AT5G07370.2_Symbols:_IPK2a,_ATIPK2A_inositol_polyphosphate_kinase_2_alpha_
Ta00683	scaffold 1	556966..560923	AT5G07380.3_Symbols:_unknown_protein;_FUNCTIONS_IN:_molecular_function_unknown;_INVOLVED_IN:_biological_process_unknown;_LOCATED_IN:_cellular_component_unknown;_EXPRESSED_IN:_egg_cell;_Has_84_Bla
Ta00684	scaffold 1	complement(559532..564306)	AT5G07390.1_Symbols:_ATRBOHA,_RBOHA_respiratory_burst_oxidase_homolog_A_
Ta00685	scaffold 1	complement(565026..565966)	AT5G07390.1_Symbols:_ATRBOHA,_RBOHA_respiratory_burst_oxidase_homolog_A_
Ta00686	scaffold 1	568231..572761	AT5G07400.1_Symbols:_forkhead-associated_domain-containing_protein_/_FHA_domain-containing_protein_
Ta00687	scaffold 1	573338..574733	AT1G69940.1_Symbols:_ATPPME1,_PPME1_Pectin_lyase-like_superfamily_protein_
Ta00688	scaffold 1	576151..577984	AT5G07420.1_Symbols:_Pectin_lyase-like_superfamily_protein_
Ta00689	scaffold 1	579376..580908	AT5G07430.1_Symbols:_Pectin_lyase-like_superfamily_protein_
Ta00690	scaffold 1	583468..585466	AT5G07440.1_Symbols:_GDH2_glutamate_dehydrogenase_2_
Ta00691	scaffold 1	complement(589932..592125)	AT1G80560.1_Symbols:_ATIMD2,_IMD2_isopropylmalate_dehydrogenase_2_
Ta00692	scaffold 1	complement(596101..596946)	AT5G07460.1_Symbols:_PMSR2,_ATMSRA2_peptidemethionine_sulfoxide_reductase_2_
Ta00693	scaffold 1	complement(597608..599100)	AT5G07470.1_Symbols:_PMSR3,_ATMSRA3_peptidemethionine_sulfoxide_reductase_3_
Ta00694	scaffold 1	complement(599402..600554)	AT5G07475.1_Symbols:_Cupredoxin_superfamily_protein_
Ta00695	scaffold 1	602626..604887	AT5G07480.1_Symbols:_KUOX1_KAR-UP_oxidoreductase_1_
Ta00696	scaffold 1	605665..606957	AT5G07490.1_Symbols:_unknown_protein;_BEST_Arabidopsis_thaliana_protein_match_is:_unknown_protein_(TAIR:AT5G61630.1);_Has_50_Blast_hits_to_50_proteins_in_9_species:_Archae_-_0;_Bacteria_-_0;_Meta
Ta00697	scaffold 1	608056..608799	AT5G07500.1_Symbols:_PEI1_Zinc_finger_C-x8-C-x5-C-x3-H_type_family_protein_
Ta00698	scaffold 1	complement(611316..614253)	AT5G07530.1_Symbols:_GRP17,_ATGRP17,_ATGRP-7_glycine_rich_protein_17_
Ta00699	scaffold 1	complement(615991..622556)	AT5G07530.1_Symbols:_GRP17,_ATGRP17,_ATGRP-7_glycine_rich_protein_17_
Ta00700	scaffold 1	complement(623558..624432)	AT5G07550.1_Symbols:_GRP19,_ATGRP19_glycine-rich_protein_19_
Ta00701	scaffold 1	complement(626367..626660)	AT5G07560.1_Symbols:_GRP20,_ATGRP20_glycine-rich_protein_20_
Ta00702	scaffold 1	629582..630094	AT5G07580.1_Symbols:_Integrase-type_DNA-binding_superfamily_protein_
Ta00703	scaffold 1	complement(631670..633266)	AT5G07590.1_Symbols:_Transducin/WD40_repeat-like_superfamily_protein_
Ta00704	scaffold 1	complement(636184..640111)	AT4G30760.1_Symbols:_Putative_endonuclease_or_glycosyl_hydrolase_
Ta00705	scaffold 1	644331..646364	AT5G07910.1_Symbols:_Leucine-rich_repeat_(LRR)_family_protein_
Ta00706	scaffold 1	647475..649350	AT5G07890.1_Symbols:_myosin_heavy_chain-related_
Ta00707	scaffold 1	650086..651926	AT5G61210.1_Symbols:_SNAP33,_ATSNAP33,_SNP33,_ATSNAP33B_soluble_N-ethylmaleimide-sensitive_factor_adaptor_protein_33_
Ta00708	scaffold 1	complement(652219..655612)	AT5G07860.1_Symbols:_HXXXD-type_acyl-transferase_family_protein_
Ta00709	scaffold 1	complement(655961..657520)	AT5G07850.1_Symbols:_HXXXD-type_acyl-transferase_family_protein_
Ta00710	scaffold 1	661153..661281	AT5G07842.1_Symbols:_CPuORF16_conserved_peptide_upstream_open_reading_frame_16_
Ta00711	scaffold 1	661488..662009	AT5G07840.1_Symbols:_Ankyrin_repeat_family_protein_
Ta00712	scaffold 1	complement(662334..664938)	AT5G07830.1_Symbols:_AtGUS2,_GUS2_glucuronidase_2_
Ta00713	scaffold 1	669359..670966	AT5G07820.1_Symbols:_Plant_calmodulin-binding_protein-related_
Ta00714	scaffold 1	671469..678169	AT5G07810.1_Symbols:_SNF2_domain-containing_protein_/_helicase_domain-containing_protein_/_HNH_endonuclease_domain-containing_protein_
Ta00715	scaffold 1	681238..683906	AT5G07800.1_Symbols:_Flavin-binding_monooxygenase_family_protein_
Ta00716	scaffold 1	complement(684447..686472)	AT5G07790.1_Symbols:_unknown_protein;_BEST_Arabidopsis_thaliana_protein_match_is:_unknown_protein_(TAIR:AT5G61300.1);_Has_1807_Blast_hits_to_1807_proteins_in_277_species:_Archae_-_0;_Bacteria_-_0
Ta00717	scaffold 1	complement(687571..691666)	AT5G07740.1_Symbols:_actin_binding_
Ta00718	scaffold 1	693320..700490	AT5G07740.1_Symbols:_actin_binding_
Ta00719	scaffold 1	701435..702339	AT5G07730.1_Symbols:_unknown_protein;_BEST_Arabidopsis_thaliana_protein_match_is:_unknown_protein_(TAIR:AT5G61360.1);_Has_30201_Blast_hits_to_17322_proteins_in_780_species:_Archae_-_12;_Bacteria_
Ta00720	scaffold 1	complement(702716..704089)	AT5G07720.1_Symbols:_Galactosyl_transferase_GMA12/MNN10_family_protein_
Ta00721	scaffold 1	complement(704437..706510)	AT5G07710.1_Symbols:_Polynucleotidyl_transferase,_ribonuclease_H-like_superfamily_protein_
Ta00722	scaffold 1	complement(706842..708750)	AT5G61410.1_Symbols:_RPE,_EMB2728_D-ribulose-5-phosphate-3-epimerase_
Ta00723	scaffold 1	complement(710209..720647)	AT5G07700.1_Symbols:_MYB76,_AtMYB76_myb_domain_protein_76_
Ta00724	scaffold 1	complement(726726..727936)	AT5G07680.1_Symbols:_ANAC080,_ANAC079,_ATNAC4,_NAC080_NAC_domain_containing_protein_80_
Ta00725	scaffold 1	complement(731483..733167)	AT5G07670.1_Symbols:_RNI-like_superfamily_protein_
Ta00726	scaffold 1	complement(733751..740900)	AT5G07660.1_Symbols:_SMC6A_structural_maintenance_of_chromosomes_6A_
Ta00727	scaffold 1	complement(741457..742887)	AT5G07630.1_Symbols:_lipid_transporters_
Ta00728	scaffold 1	complement(742987..744849)	AT5G07630.1_Symbols:_lipid_transporters_
Ta00729	scaffold 1	complement(745884..747686)	AT5G61500.1_Symbols:_ATATG3,_ATG3_autophagy_3_(APG3)_
Ta00730	scaffold 1	749922..751647	AT5G07620.1_Symbols:_Protein_kinase_superfamily_protein_
Ta00731	scaffold 1	complement(751792..753057)	AT5G07610.1_Symbols:_F-box_family_protein_
Ta00732	scaffold 1	758078..761613	AT4G30760.1_Symbols:_Putative_endonuclease_or_glycosyl_hydrolase_
Ta00733	scaffold 1	769032..770647	AT5G07590.1_Symbols:_Transducin/WD40_repeat-like_superfamily_protein_
Ta00734	scaffold 1	complement(772580..775193)	AT5G04290.1_Symbols:_KTF1,_SPT5L_kow_domain-containing_transcription_factor_1_
Ta00735	scaffold 1	complement(777235..780316)	AT5G07920.1_Symbols:_DGK1,_ATDGK1_diacylglycerol_kinase1_
Ta00736	scaffold 1	783687..785049	AT5G07930.3_Symbols:_MCT2_MEI2_C-terminal_RRM_only_like_2_
Ta00737	scaffold 1	complement(786147..787018)	AT5G61170.1_Symbols:_Ribosomal_protein_S19e_family_protein_
Ta00738	scaffold 1	787898..794192	AT5G07940.1_Symbols:_BEST_Arabidopsis_thaliana_protein_match_is:_dentin_sialophosphoprotein-related_(TAIR:AT5G07980.1);_Has_1906_Blast_hits_to_1127_proteins_in_203_species:_Archae_-_2;_Bacteria_-
Ta00739	scaffold 1	796427..797538	AT5G07960.1_Symbols:_unknown_protein;_CONTAINS_InterPro_DOMAIN/s:_Uncharacterised_protein_family_UPF0139_(InterPro:IPR005351);_Has_193_Blast_hits_to_193_proteins_in_75_species:_Archae_-_0;_Bacter
Ta00740	scaffold 1	complement(798559..799188)	AT5G07940.1_Symbols:_BEST_Arabidopsis_thaliana_protein_match_is:_dentin_sialophosphoprotein-related_(TAIR:AT5G07980.1);_Has_1906_Blast_hits_to_1127_proteins_in_203_species:_Archae_-_2;_Bacteria_-
Ta00741	scaffold 1	complement(800153..803343)	AT5G07980.1_Symbols:_dentin_sialophosphoprotein-related_
Ta00742	scaffold 1	807790..810954	AT5G07990.1_Symbols:_TT7,_CYP75B1,_D501_Cytochrome_P450_superfamily_protein_
Ta00743	scaffold 1	812001..813413	AT5G08000.1_Symbols:_E13L3,_PDCB2_glucan_endo-1,3-beta-glucosidase-like_protein_3_
Ta00744	scaffold 1	814008..815072	AT5G61110.1_Symbols:_zinc_ion_binding_
Ta00745	scaffold 1	816594..818641	AT5G08010.1_Symbols:_unknown_protein;_BEST_Arabidopsis_thaliana_protein_match_is:_unknown_protein_(TAIR:AT5G61040.1);_Has_5732_Blast_hits_to_4319_proteins_in_440_species:_Archae_-_66;_Bacteria_-_
Ta00746	scaffold 1	819170..822093	AT5G08020.1_Symbols:_ATRPA70B,_RPA70B_RPA70-kDa_subunit_B_
Ta00747	scaffold 1	complement(822365..824037)	AT5G08030.1_Symbols:_PLC-like_phosphodiesterases_superfamily_protein_
Ta00748	scaffold 1	complement(824841..825462)	AT5G08040.1_Symbols:_TOM5_mitochondrial_import_receptor_subunit_TOM5_homolog_
Ta00749	scaffold 1	825849..826407	AT5G08050.1_Symbols:_Protein_of_unknown_function_(DUF1118)_
Ta00750	scaffold 1	828131..829151	AT5G08060.1_Symbols:_unknown_protein;_FUNCTIONS_IN:_molecular_function_unknown;_INVOLVED_IN:_biological_process_unknown;_LOCATED_IN:_mitochondrion;_EXPRESSED_IN:_24_plant_structures;_EXPRESSED_DU
Ta00751	scaffold 1	831573..832379	AT5G08070.1_Symbols:_TCP17_TCP_domain_protein_17_
Ta00752	scaffold 1	834925..838013	AT5G08080.3_Symbols:_SYP132_syntaxin_of_plants_132_
Ta00753	scaffold 1	complement(838606..839938)	AT5G08100.1_Symbols:_N-terminal_nucleophile_aminohydrolases_(Ntn_hydrolases)_superfamily_protein_
Ta00754	scaffold 1	complement(840528..846449)	AT5G08110.1_Symbols:_nucleic_acid_binding;ATP-dependent_helicases;ATP_binding;helicases;ATP-dependent_helicases_
Ta00755	scaffold 1	complement(847235..849177)	AT5G08120.1_Symbols:_MPB2C_movement_protein_binding_protein_2C_
Ta00756	scaffold 1	complement(850083..853111)	AT5G08130.5_Symbols:_BIM1_basic_helix-loop-helix_(bHLH)_DNA-binding_superfamily_protein_
Ta00757	scaffold 1	860405..861610	AT5G08139.1_Symbols:_RING/U-box_superfamily_protein_
Ta00758	scaffold 1	complement(868647..870891)	AT5G08160.1_Symbols:_ATPK3,_PK3_serine/threonine_protein_kinase_3_
Ta00759	scaffold 1	complement(871767..874290)	AT5G08170.1_Symbols:_EMB1873,_ATAIH_porphyromonas-type_peptidyl-arginine_deiminase_family_protein_
Ta00760	scaffold 1	complement(875032..876671)	AT5G08180.1_Symbols:_Ribosomal_protein_L7Ae/L30e/S12e/Gadd45_family_protein_
Ta00761	scaffold 1	complement(878522..880023)	AT5G23040.1_Symbols:_CDF1_Protein_of_unknown_function_(DUF3353)_
Ta00762	scaffold 1	882674..883681	AT5G23090.2_Symbols:_NF-YB13_nuclear_factor_Y,_subunit_B13_
Ta00763	scaffold 1	885321..887187	AT5G08200.1_Symbols:_peptidoglycan-binding_LysM_domain-containing_protein_
Ta00764	scaffold 1	complement(893794..901801)	AT5G08230.1_Symbols:_Tudor/PWWP/MBT_domain-containing_protein_
Ta00765	scaffold 1	complement(902536..903622)	AT5G23140.1_Symbols:_CLPP2,_NCLPP7_nuclear-encoded_CLP_protease_P7_
Ta00766	scaffold 1	complement(904531..905541)	AT5G08240.1_Symbols:_unknown_protein;_BEST_Arabidopsis_thaliana_protein_match_is:_unknown_protein_(TAIR:AT5G23160.1);_Has_69_Blast_hits_to_69_proteins_in_10_species:_Archae_-_0;_Bacteria_-_1;_Met
Ta00767	scaffold 1	complement(906858..908704)	AT5G23190.1_Symbols:_CYP86B1_cytochrome_P450,_family_86,_subfamily_B,_polypeptide_1_
Ta00768	scaffold 1	910249..914688	AT5G08260.1_Symbols:_scpl35_serine_carboxypeptidase-like_35_
Ta00769	scaffold 1	915252..916962	AT5G08270.1_Symbols:_unknown_protein;_BEST_Arabidopsis_thaliana_protein_match_is:_unknown_protein_(TAIR:AT5G23200.1);_Has_89_Blast_hits_to_86_proteins_in_45_species:_Archae_-_0;_Bacteria_-_0;_Met
Ta00770	scaffold 1	complement(917271..919177)	AT5G08280.1_Symbols:_HEMC_hydroxymethylbilane_synthase_
Ta00771	scaffold 1	919389..920351	AT5G08290.1_Symbols:_YLS8_mRNA_splicing_factor,_thioredoxin-like_U5_snRNP_
Ta00772	scaffold 1	921082..923200	AT5G08300.1_Symbols:_Succinyl-CoA_ligase,_alpha_subunit_
Ta00773	scaffold 1	complement(923644..925194)	AT5G08305.1_Symbols:_Pentatricopeptide_repeat_(PPR)_superfamily_protein_
Ta00774	scaffold 1	complement(926120..928609)	AT5G08310.1_Symbols:_Tetratricopeptide_repeat_(TPR)-like_superfamily_protein_
Ta00775	scaffold 1	complement(929564..929877)	AT5G08315.1_Symbols:_Defensin-like_(DEFL)_family_protein_
Ta00776	scaffold 1	930414..931866	AT5G08320.1_Symbols:_CONTAINS_InterPro_DOMAIN/s:_E2F-associated_phosphoprotein,_C-terminal_(InterPro:IPR019370);_Has_149_Blast_hits_to_149_proteins_in_78_species:_Archae_-_0;_Bacteria_-_0;_Metazo
Ta00777	scaffold 1	934233..934778	AT5G08330.1_Symbols:_TCP_family_transcription_factor_
Ta00778	scaffold 1	936233..937365	AT5G08335.1_Symbols:_ATSTE14B,_ATICMTB,_ICMTB_Isoprenylcysteine_carboxyl_methyltransferase_(ICMT)_family_
Ta00779	scaffold 1	937749..939607	AT5G08340.1_Symbols:_Nucleotidylyl_transferase_superfamily_protein_
Ta00780	scaffold 1	complement(940193..941024)	AT5G08350.1_Symbols:_GRAM_domain-containing_protein_/_ABA-responsive_protein-related_
Ta00781	scaffold 1	947070..947911	AT5G23380.1_Symbols:_Protein_of_unknown_function_(DUF789)_
Ta00782	scaffold 1	947927..948348	AT5G08360.1_Symbols:_Protein_of_unknown_function_(DUF789)_
Ta00783	scaffold 1	complement(948700..950989)	AT5G08370.1_Symbols:_AtAGAL2,_AGAL2_alpha-galactosidase_2_
Ta00784	scaffold 1	complement(952226..954884)	AT5G08380.1_Symbols:_AtAGAL1,_AGAL1_alpha-galactosidase_1_
Ta00785	scaffold 1	956204..956413	AT5G08391.1_Symbols:_Protein_of_unknown_function_(DUF_3339)_
Ta00786	scaffold 1	958179..963231	AT5G08390.1_Symbols:_Transducin/WD40_repeat-like_superfamily_protein_
Ta00787	scaffold 1	complement(963566..965237)	AT5G08400.1_Symbols:_Protein_of_unknown_function_(DUF3531)_
Ta00788	scaffold 1	complement(966405..966962)	AT5G08410.1_Symbols:_FTRA2_ferredoxin/thioredoxin_reductase_subunit_A_(variable_subunit)_2_
Ta00789	scaffold 1	complement(967455..969489)	AT5G08415.1_Symbols:_Radical_SAM_superfamily_protein_
Ta00790	scaffold 1	970207..972587	AT5G08420.1_Symbols:_RNA-binding_KH_domain-containing_protein_
Ta00791	scaffold 1	973085..974645	AT5G08430.1_Symbols:_SWIB/MDM2_domain;Plus-3;GYF_
Ta00792	scaffold 1	974656..975821	AT5G08430.1_Symbols:_SWIB/MDM2_domain;Plus-3;GYF_
Ta00793	scaffold 1	976915..982856	AT5G08440.2_Symbols:_unknown_protein;_FUNCTIONS_IN:_molecular_function_unknown;_INVOLVED_IN:_biological_process_unknown;_EXPRESSED_IN:_21_plant_structures;_EXPRESSED_DURING:_13_growth_stages;_BES
Ta00794	scaffold 1	984607..985644	AT5G06920.1_Symbols:_FLA21_FASCICLIN-like_arabinogalactan_protein_21_precursor_
Ta00795	scaffold 1	complement(986337..988269)	AT4G35370.1_Symbols:_Transducin/WD40_repeat-like_superfamily_protein_
Ta00796	scaffold 1	complement(989090..993694)	AT5G08450.1_Symbols:_CONTAINS_InterPro_DOMAIN/s:_Histone_deacetylation_protein_Rxt3_(InterPro:IPR013951);_Has_34444_Blast_hits_to_20801_proteins_in_1175_species:_Archae_-_64;_Bacteria_-_2390;_Met
Ta00797	scaffold 1	995862..998300	AT5G08460.1_Symbols:_GDSL-like_Lipase/Acylhydrolase_superfamily_protein_
Ta00798	scaffold 1	998818..1005258	AT5G08470.1_Symbols:_PEX1_peroxisome_1_
Ta00799	scaffold 1	1010337..1010861	AT5G08480.2_Symbols:_VQ_motif-containing_protein_
Ta00800	scaffold 1	complement(1011066..1013615)	AT5G08490.1_Symbols:_Tetratricopeptide_repeat_(TPR)-like_superfamily_protein_
Ta00801	scaffold 1	1014113..1017273	AT5G08500.1_Symbols:_Transmembrane_CLPTM1_family_protein_
Ta00802	scaffold 1	1017689..1019334	AT5G08510.1_Symbols:_Pentatricopeptide_repeat_(PPR)_superfamily_protein_
Ta00803	scaffold 1	complement(1019783..1021679)	AT5G08520.1_Symbols:_Duplicated_homeodomain-like_superfamily_protein_
Ta00804	scaffold 1	complement(1024028..1026169)	AT5G08530.1_Symbols:_CI51_51_kDa_subunit_of_complex_I_
Ta00805	scaffold 1	1026648..1027791	AT3G52350.1_Symbols:_D111/G-patch_domain-containing_protein_
Ta00806	scaffold 1	1028469..1030082	AT5G08540.1_Symbols:_unknown_protein;_FUNCTIONS_IN:_molecular_function_unknown;_INVOLVED_IN:_biological_process_unknown;_LOCATED_IN:_chloroplast_thylakoid_membrane,_chloroplast,_chloroplast_envel
Ta00807	scaffold 1	complement(1030489..1034457)	AT5G08550.1_Symbols:_ILP1_GC-rich_sequence_DNA-binding_factor-like_protein_
Ta00808	scaffold 1	complement(1034939..1037455)	AT5G08560.1_Symbols:_transducin_family_protein_/_WD-40_repeat_family_protein_
Ta00809	scaffold 1	1040434..1046513	AT3G15880.2_Symbols:_WSIP2,_TPR4_WUS-interacting_protein_2_
Ta00810	scaffold 1	1047327..1048983	AT5G08565.1_Symbols:_Transcription_initiation_Spt4-like_protein_
Ta00811	scaffold 1	1049772..1051589	AT5G08570.1_Symbols:_Pyruvate_kinase_family_protein_
Ta00812	scaffold 1	complement(1052238..1054029)	AT5G08580.1_Symbols:_Calcium-binding_EF_hand_family_protein_
Ta00813	scaffold 1	1054619..1057233	AT5G08590.1_Symbols:_ASK2,_SNRK2-1,_SNRK2.1,_SRK2G_SNF1-related_protein_kinase_2.1_
Ta00814	scaffold 1	1058827..1065846	AT5G08610.1_Symbols:_P-loop_containing_nucleoside_triphosphate_hydrolases_superfamily_protein_
Ta00815	scaffold 1	complement(1066480..1069788)	AT5G08630.1_Symbols:_DDT_domain-containing_protein_
Ta00816	scaffold 1	1071671..1072986	AT5G08640.1_Symbols:_FLS,_ATFLS1,_FLS1_flavonol_synthase_1_
Ta00817	scaffold 1	complement(1073523..1078698)	AT5G08650.1_Symbols:_Small_GTP-binding_protein_
Ta00818	scaffold 1	1080014..1083214	AT5G08660.1_Symbols:_Protein_of_unknown_function_(DUF668)_
Ta00819	scaffold 1	complement(1083747..1086328)	AT5G08680.1_Symbols:_ATP_synthase_alpha/beta_family_protein_
Ta00820	scaffold 1	1087008..1089735	AT5G08680.1_Symbols:_ATP_synthase_alpha/beta_family_protein_
Ta00821	scaffold 1	1090726..1092609	AT5G08680.1_Symbols:_ATP_synthase_alpha/beta_family_protein_
Ta00822	scaffold 1	complement(1093307..1096320)	AT5G08710.1_Symbols:_Regulator_of_chromosome_condensation_(RCC1)_family_protein_
Ta00823	scaffold 1	complement(1100515..1104251)	AT5G08720.1_Symbols:_CONTAINS_InterPro_DOMAIN/s:_Streptomyces_cyclase/dehydrase_(InterPro:IPR005031);_BEST_Arabidopsis_thaliana_protein_match_is:_Polyketide_cyclase_/_dehydrase_and_lipid_transpor
Ta00824	scaffold 1	complement(1104692..1108391)	AT5G08730.1_Symbols:_ATARI16,_ARI16_IBR_domain-containing_protein_
Ta00825	scaffold 1	complement(1109958..1112819)	AT5G08740.1_Symbols:_NDC1_NAD(P)H_dehydrogenase_C1_
Ta00826	scaffold 1	1114450..1115940	AT5G08750.3_Symbols:_RING/FYVE/PHD_zinc_finger_superfamily_protein_
Ta00827	scaffold 1	complement(1117174..1118082)	AT5G08770.1_Symbols:_unknown_protein;_Has_30201_Blast_hits_to_17322_proteins_in_780_species:_Archae_-_12;_Bacteria_-_1396;_Metazoa_-_17338;_Fungi_-_3422;_Plants_-_5037;_Viruses_-_0;_Other_Eukaryo
Ta00828	scaffold 1	1118348..1120427	AT5G08780.1_Symbols:_winged-helix_DNA-binding_transcription_factor_family_protein_
Ta00829	scaffold 1	complement(1120086..1121785)	AT5G08790.1_Symbols:_ATAF2,_anac081_NAC_(No_Apical_Meristem)_domain_transcriptional_regulator_superfamily_protein_
Ta00830	scaffold 1	1128427..1130316	AT5G09220.1_Symbols:_AAP2_amino_acid_permease_2_
Ta00831	scaffold 1	complement(1130999..1131472)	AT5G09225.1_Symbols:_unknown_protein;_FUNCTIONS_IN:_molecular_function_unknown;_INVOLVED_IN:_biological_process_unknown;_LOCATED_IN:_endomembrane_system;_Has_35333_Blast_hits_to_34131_proteins_in
Ta00832	scaffold 1	1132608..1134580	AT5G09230.7_Symbols:_SRT2_sirtuin_2_
Ta00833	scaffold 1	complement(1134937..1135786)	AT5G09250.1_Symbols:_KIWI_ssDNA-binding_transcriptional_regulator_
Ta00834	scaffold 1	1136323..1138198	AT5G09260.1_Symbols:_VPS20.2_vacuolar_protein_sorting-associated_protein_20.2_
Ta00835	scaffold 1	1139349..1139687	AT5G09270.1_Symbols:_unknown_protein;_Has_30201_Blast_hits_to_17322_proteins_in_780_species:_Archae_-_12;_Bacteria_-_1396;_Metazoa_-_17338;_Fungi_-_3422;_Plants_-_5037;_Viruses_-_0;_Other_Eukaryo
Ta00836	scaffold 1	complement(1140301..1149075)	AT5G09280.1_Symbols:_Pectin_lyase-like_superfamily_protein_
Ta00837	scaffold 1	1142357..1142548	AT5G06330.1_Symbols:_Late_embryogenesis_abundant_(LEA)_hydroxyproline-rich_glycoprotein_family_
Ta00838	scaffold 1	1142657..1142944	AT5G06330.1_Symbols:_Late_embryogenesis_abundant_(LEA)_hydroxyproline-rich_glycoprotein_family_
Ta00839	scaffold 1	complement(1152195..1154518)	AT5G09300.1_Symbols:_Thiamin_diphosphate-binding_fold_(THDP-binding)_superfamily_protein_
Ta00840	scaffold 1	complement(1155139..1156197)	AT5G09310.1_Symbols:_CONTAINS_InterPro_DOMAIN/s:_Gamma-secretase_aspartyl_protease_complex,_presenilin_enhancer-2_subunit_(InterPro:IPR019379);_Has_168_Blast_hits_to_168_proteins_in_71_species:_A
Ta00841	scaffold 1	complement(1158021..1161461)	AT3G19770.1_Symbols:_ATVPS9A,_VPS9A,_VPS9_Vacuolar_sorting_protein_9_(VPS9)_domain_
Ta00842	scaffold 1	complement(1162108..1163746)	AT5G09330.1_Symbols:_anac082,_VNI1,_NAC082_NAC_domain_containing_protein_82_
Ta00843	scaffold 1	complement(1163957..1164070)	AT1G10490.1_Symbols:_Domain_of_unknown_function_(DUF1726)_;Putative_ATPase_(DUF699)_
Ta00844	scaffold 1	complement(1165378..1171341)	AT5G09350.1_Symbols:_PI-4KBETA2,_PI4KBETA2_phosphatidylinositol_4-OH_kinase_beta2_
Ta00845	scaffold 1	complement(1172210..1174652)	AT5G09360.1_Symbols:_LAC14_laccase_14_
Ta00846	scaffold 1	complement(1175566..1176736)	AT5G09370.1_Symbols:_Bifunctional_inhibitor/lipid-transfer_protein/seed_storage_2S_albumin_superfamily_protein_
Ta00847	scaffold 1	complement(1177395..1189196)	AT5G39580.1_Symbols:_Peroxidase_superfamily_protein_
Ta00848	scaffold 1	complement(1189598..1191280)	AT5G09380.1_Symbols:_RNA_polymerase_III_RPC4_
Ta00849	scaffold 1	1191760..1194369	AT5G09390.1_Symbols:_CD2-binding_protein-related_
Ta00850	scaffold 1	1195254..1199176	AT5G09400.1_Symbols:_KUP7_K+_uptake_permease_7_
Ta00851	scaffold 1	1200426..1205198	AT5G09410.3_Symbols:_EICBP.B_ethylene_induced_calmodulin_binding_protein_
Ta00852	scaffold 1	1206134..1209887	AT5G09420.1_Symbols:_ATTOC64-V,_MTOM64,_TOC64-V,_OM64,_AtmtOM64_translocon_at_the_outer_membrane_of_chloroplasts_64-V_
Ta00853	scaffold 1	1210327..1211609	AT5G09430.1_Symbols:_alpha/beta-Hydrolases_superfamily_protein_
Ta00854	scaffold 1	1217146..1218033	AT5G64260.1_Symbols:_EXL2_EXORDIUM_like_2_
Ta00855	scaffold 1	1222017..1222373	AT5G64310.1_Symbols:_AGP1,_ATAGP1_arabinogalactan_protein_1_
Ta00856	scaffold 1	1222914..1224631	AT5G09450.1_Symbols:_Tetratricopeptide_repeat_(TPR)-like_superfamily_protein_
Ta00857	scaffold 1	complement(1225634..1227135)	AT5G09460.1_Symbols:_sequence-specific_DNA_binding_transcription_factors;transcription_regulators_
Ta00858	scaffold 1	complement(1230426..1231607)	AT5G09470.1_Symbols:_DIC3_dicarboxylate_carrier_3_
Ta00859	scaffold 1	complement(1233391..1237220)	AT1G04270.1_Symbols:_RPS15_cytosolic_ribosomal_protein_S15_
Ta00860	scaffold 1	complement(1242168..1243094)	AT5G09540.1_Symbols:_Chaperone_DnaJ-domain_superfamily_protein_
Ta00861	scaffold 1	1243636..1246303	AT5G09550.1_Symbols:_GDP_dissociation_inhibitor_family_protein_/_Rab_GTPase_activator_family_protein_
Ta00862	scaffold 1	1246986..1249979	AT5G09560.1_Symbols:_RNA-binding_KH_domain-containing_protein_
Ta00863	scaffold 1	1250866..1252008	AT5G09570.1_Symbols:_Cox19-like_CHCH_family_protein_
Ta00864	scaffold 1	1256268..1258087	AT5G09580.1_Symbols:_unknown_protein;_BEST_Arabidopsis_thaliana_protein_match_is:_unknown_protein_(TAIR:AT1G53345.1);_Has_53_Blast_hits_to_53_proteins_in_12_species:_Archae_-_0;_Bacteria_-_2;_Met
Ta00865	scaffold 1	1258810..1261523	AT5G09590.1_Symbols:_MTHSC70-2,_HSC70-5_mitochondrial_HSO70_2_
Ta00866	scaffold 1	1263363..1264671	AT5G09600.1_Symbols:_SDH3-1_succinate_dehydrogenase_3-1_
Ta00867	scaffold 1	1265354..1266595	AT5G09610.1_Symbols:_APUM21,_PUM21_pumilio_21_
Ta00868	scaffold 1	complement(1267776..1269269)	AT5G09620.1_Symbols:_Octicosapeptide/Phox/Bem1p_family_protein_
Ta00869	scaffold 1	complement(1270139..1271296)	AT5G09630.1_Symbols:_LisH/CRA/RING-U-box_domains-containing_protein_
Ta00870	scaffold 1	1272117..1274310	AT5G09640.1_Symbols:_SNG2,_SCPL19_serine_carboxypeptidase-like_19_
Ta00871	scaffold 1	1274362..1274835	AT5G09640.1_Symbols:_SNG2,_SCPL19_serine_carboxypeptidase-like_19_
Ta00872	scaffold 1	complement(1275237..1277064)	AT5G09650.1_Symbols:_AtPPa6,_PPa6_pyrophosphorylase_6_
Ta00873	scaffold 1	complement(1277599..1279505)	AT2G22780.1_Symbols:_PMDH1_peroxisomal_NAD-malate_dehydrogenase_1_
Ta00874	scaffold 1	complement(1280073..1281743)	AT5G09670.2_Symbols:_loricrin-related_
Ta00875	scaffold 1	1283309..1284043	AT5G39650.1_Symbols:_Protein_of_unknown_function_(DUF679)_
Ta00876	scaffold 1	complement(1284334..1285135)	AT5G09680.1_Symbols:_RLF_reduced_lateral_root_formation_
Ta00877	scaffold 1	complement(1289669..1291976)	AT5G09690.2_Symbols:_ATMGT7,_MGT7,_MRS2-7_magnesium_transporter_7_
Ta00878	scaffold 1	complement(1292475..1295345)	AT5G09730.1_Symbols:_BXL3,_ATBXL3,_XYL3,_ATBX3,_BX3_beta-xylosidase_3_
Ta00879	scaffold 1	complement(1297918..1300422)	AT5G09740.1_Symbols:_HAM2_histone_acetyltransferase_of_the_MYST_family_2_
Ta00880	scaffold 1	complement(1301921..1302562)	AT5G09750.1_Symbols:_HEC3_basic_helix-loop-helix_(bHLH)_DNA-binding_superfamily_protein_
Ta00881	scaffold 1	1308673..1310729	AT5G09760.1_Symbols:_Plant_invertase/pectin_methylesterase_inhibitor_superfamily_
Ta00882	scaffold 1	complement(1311594..1312893)	AT5G64650.1_Symbols:_Ribosomal_protein_L17_family_protein_
Ta00883	scaffold 1	complement(1313455..1315302)	AT5G09790.2_Symbols:_ATXR5,_SDG15_ARABIDOPSIS_TRITHORAX-RELATED_PROTEIN_5_
Ta00884	scaffold 1	1319254..1319553	AT5G09805.1_Symbols:_IDL3_inflorescence_deficient_in_abscission_(IDA)-like_3_
Ta00885	scaffold 1	1324071..1326309	AT5G09810.1_Symbols:_ACT7_actin_7_
Ta00886	scaffold 1	complement(1328672..1329966)	AT5G09820.2_Symbols:_Plastid-lipid_associated_protein_PAP_/_fibrillin_family_protein_
Ta00887	scaffold 1	complement(1330904..1331851)	AT5G09830.1_Symbols:_BolA-like_family_protein_
Ta00888	scaffold 1	1332116..1335057	AT5G09840.1_Symbols:_Putative_endonuclease_or_glycosyl_hydrolase_
Ta00889	scaffold 1	complement(1336549..1338335)	AT5G09850.1_Symbols:_Transcription_elongation_factor_(TFIIS)_family_protein_
Ta00890	scaffold 1	1338681..1343571	AT5G09860.1_Symbols:_AtTHO1,_THO1,_AtHPR1,_HPR1_nuclear_matrix_protein-related_
Ta00891	scaffold 1	1347355..1352120	AT5G09870.1_Symbols:_CESA5_cellulose_synthase_5_
Ta00892	scaffold 1	complement(1355381..1358697)	AT5G09880.1_Symbols:_Splicing_factor,_CC1-like_
Ta00893	scaffold 1	complement(1359202..1362213)	AT5G64760.1_Symbols:_RPN5B_regulatory_particle_non-ATPase_subunit_5B_
Ta00894	scaffold 1	1362706..1363482	AT5G03480.1_Symbols:_RNA-binding_(RRM/RBD/RNP_motifs)_family_protein_
Ta00895	scaffold 1	1363940..1365527	AT5G09910.1_Symbols:_Ras-related_small_GTP-binding_family_protein_
Ta00896	scaffold 1	1366741..1368044	AT5G09920.1_Symbols:_RPB15.9,_ATRPB15.9,_RPB15.9.9,_NRPB4_RNA_polymerase_II,_Rpb4,_core_protein_
Ta00897	scaffold 1	1370935..1372195	AT5G09960.1_Symbols:_FUNCTIONS_IN:_molecular_function_unknown;_INVOLVED_IN:_biological_process_unknown;_LOCATED_IN:_plasma_membrane;_EXPRESSED_IN:_22_plant_structures;_EXPRESSED_DURING:_13_growth
Ta00898	scaffold 1	1376442..1378177	AT5G09970.1_Symbols:_CYP78A7_cytochrome_P450,_family_78,_subfamily_A,_polypeptide_7_
Ta00899	scaffold 1	1387180..1387516	AT5G09990.1_Symbols:_PROPEP5_elicitor_peptide_5_precursor_
Ta00900	scaffold 1	complement(1387707..1389014)	AT5G09995.2_Symbols:_unknown_protein;_BEST_Arabidopsis_thaliana_protein_match_is:_unknown_protein_(TAIR:AT1G08530.1);_Has_35333_Blast_hits_to_34131_proteins_in_2444_species:_Archae_-_798;_Bacteri
Ta00901	scaffold 1	1389356..1389778	AT5G10000.1_Symbols:_ATFD4,_FD4_ferredoxin_4_
Ta00902	scaffold 1	1391833..1395314	AT5G10020.1_Symbols:_Leucine-rich_receptor-like_protein_kinase_family_protein_
Ta00903	scaffold 1	complement(1395942..1397464)	AT5G10030.1_Symbols:_TGA4,_OBF4_TGACG_motif-binding_factor_4_
Ta00904	scaffold 1	1401274..1401486	AT5G65207.1_Symbols:_unknown_protein;_BEST_Arabidopsis_thaliana_protein_match_is:_unknown_protein_(TAIR:AT5G10040.1);_Has_30201_Blast_hits_to_17322_proteins_in_780_species:_Archae_-_12;_Bacteria_
Ta00905	scaffold 1	1402085..1403426	AT5G10050.1_Symbols:_NAD(P)-binding_Rossmann-fold_superfamily_protein_
Ta00906	scaffold 1	1404361..1405701	AT5G10050.1_Symbols:_NAD(P)-binding_Rossmann-fold_superfamily_protein_
Ta00907	scaffold 1	complement(1407102..1409131)	AT2G19385.1_Symbols:_zinc_ion_binding_
Ta00908	scaffold 1	1409771..1410465	AT5G10050.1_Symbols:_NAD(P)-binding_Rossmann-fold_superfamily_protein_
Ta00909	scaffold 1	complement(1410704..1413186)	AT5G10060.1_Symbols:_ENTH/VHS_family_protein_
Ta00910	scaffold 1	complement(1413809..1415508)	AT5G10070.2_Symbols:_RNase_L_inhibitor_protein-related_
Ta00911	scaffold 1	1417611..1420193	AT5G10080.1_Symbols:_Eukaryotic_aspartyl_protease_family_protein_
Ta00912	scaffold 1	complement(1420607..1422790)	AT5G10090.1_Symbols:_TPR13_Tetratricopeptide_repeat_(TPR)-like_superfamily_protein_
Ta00913	scaffold 1	1426155..1428231	AT5G10100.1_Symbols:_TPPI_Haloacid_dehalogenase-like_hydrolase_(HAD)_superfamily_protein_
Ta00914	scaffold 1	complement(1435566..1436811)	AT5G10110.1_Symbols:_unknown_protein;_BEST_Arabidopsis_thaliana_protein_match_is:_unknown_protein_(TAIR:AT5G65120.1);_Has_30201_Blast_hits_to_17322_proteins_in_780_species:_Archae_-_12;_Bacteria_
Ta00915	scaffold 1	1438840..1440195	AT5G10120.1_Symbols:_Ethylene_insensitive_3_family_protein_
Ta00916	scaffold 1	complement(1440864..1441904)	AT5G10130.1_Symbols:_Pollen_Ole_e_1_allergen_and_extensin_family_protein_
Ta00917	scaffold 1	complement(1443454..1448509)	AT5G10140.1_Symbols:_FLC,_FLF,_AGL25_K-box_region_and_MADS-box_transcription_factor_family_protein_
Ta00918	scaffold 1	complement(1450253..1451960)	AT5G10150.1_Symbols:_Domain_of_unknown_function_(DUF966)_
Ta00919	scaffold 1	1453840..1455176	AT5G10160.1_Symbols:_Thioesterase_superfamily_protein_
Ta00920	scaffold 1	complement(1455805..1458595)	AT5G10170.1_Symbols:_ATMIPS3,_MIPS3_myo-inositol-1-phosphate_synthase_3_
Ta00921	scaffold 1	1461775..1465530	AT5G10180.1_Symbols:_AST68,_SULTR2;1_slufate_transporter_2;1_
Ta00922	scaffold 1	1468352..1470311	AT5G10190.1_Symbols:_Major_facilitator_superfamily_protein_
Ta00923	scaffold 1	1471616..1473612	AT5G10200.1_Symbols:_ARM-repeat/Tetratricopeptide_repeat_(TPR)-like_protein_
Ta00924	scaffold 1	1474806..1475396	AT5G10210.1_Symbols:_CONTAINS_InterPro_DOMAIN/s:_C2_calcium-dependent_membrane_targeting_(InterPro:IPR000008);_BEST_Arabidopsis_thaliana_protein_match_is:_unknown_protein_(TAIR:AT5G65030.1);_Has_
Ta00925	scaffold 1	complement(1475559..1476671)	AT5G10220.1_Symbols:_ANN6,_ANNAT6_annexin_6_
Ta00926	scaffold 1	complement(1478490..1480386)	AT5G10220.1_Symbols:_ANN6,_ANNAT6_annexin_6_
Ta00927	scaffold 1	complement(1481056..1483238)	AT5G10320.1_Symbols:_unknown_protein;_Has_54_Blast_hits_to_53_proteins_in_19_species:_Archae_-_0;_Bacteria_-_4;_Metazoa_-_0;_Fungi_-_0;_Plants_-_50;_Viruses_-_0;_Other_Eukaryotes_-_0_(source:_NCB
Ta00928	scaffold 1	complement(1484535..1487956)	AT5G10240.1_Symbols:_ASN3_asparagine_synthetase_3_
Ta00929	scaffold 1	complement(1488569..1490807)	AT5G10250.1_Symbols:_DOT3_Phototropic-responsive_NPH3_family_protein_
Ta00930	scaffold 1	complement(1490823..1491294)	AT5G10250.1_Symbols:_DOT3_Phototropic-responsive_NPH3_family_protein_
Ta00931	scaffold 1	1491780..1493377	AT5G10260.1_Symbols:_AtRABH1e,_RABH1e_RAB_GTPase_homolog_H1E_
Ta00932	scaffold 1	complement(1493758..1496621)	AT5G10270.1_Symbols:_CDKC;1_cyclin-dependent_kinase_C;1_
Ta00933	scaffold 1	1504403..1505892	AT5G10280.1_Symbols:_MYB92,_ATMYB92,_ATMYB64_myb_domain_protein_92_
Ta00934	scaffold 1	complement(1509529..1512230)	AT5G10290.1_Symbols:_leucine-rich_repeat_transmembrane_protein_kinase_family_protein_
Ta00935	scaffold 1	1513870..1514928	AT5G10300.1_Symbols:_ATMES5,_MES5,_HNL_methyl_esterase_5_
Ta00936	scaffold 1	complement(1515881..1516351)	AT5G10310.1_Symbols:_unknown_protein;_FUNCTIONS_IN:_molecular_function_unknown;_INVOLVED_IN:_biological_process_unknown;_LOCATED_IN:_endomembrane_system;_EXPRESSED_IN:_17_plant_structures;_EXPRES
Ta00937	scaffold 1	complement(1519226..1521736)	AT5G10320.1_Symbols:_unknown_protein;_Has_54_Blast_hits_to_53_proteins_in_19_species:_Archae_-_0;_Bacteria_-_4;_Metazoa_-_0;_Fungi_-_0;_Plants_-_50;_Viruses_-_0;_Other_Eukaryotes_-_0_(source:_NCB
Ta00938	scaffold 1	complement(1522303..1524351)	AT5G10350.1_Symbols:_RNA-binding_(RRM/RBD/RNP_motifs)_family_protein_
Ta00939	scaffold 1	1524765..1525691	AT5G65270.1_Symbols:_AtRABA4a,_RABA4a_RAB_GTPase_homolog_A4A_
Ta00940	scaffold 1	complement(1526094..1527580)	AT5G10360.1_Symbols:_EMB3010,_RPS6B_Ribosomal_protein_S6e_
Ta00941	scaffold 1	1529128..1535007	AT5G10370.1_Symbols:_helicase_domain-containing_protein_/_IBR_domain-containing_protein_/_zinc_finger_protein-related_
Ta00942	scaffold 1	1536135..1537043	AT5G10380.1_Symbols:_RING1,_ATRING1_RING/U-box_superfamily_protein_
Ta00943	scaffold 1	complement(1538644..1539248)	AT5G65360.1_Symbols:_Histone_superfamily_protein_
Ta00944	scaffold 1	1540578..1541803	AT5G10410.1_Symbols:_ENTH/ANTH/VHS_superfamily_protein_
Ta00945	scaffold 1	complement(1542096..1545425)	AT5G65380.1_Symbols:_MATE_efflux_family_protein_
Ta00946	scaffold 1	complement(1545503..1549893)	AT5G44050.1_Symbols:_MATE_efflux_family_protein_
Ta00947	scaffold 1	complement(1554765..1556580)	AT5G10440.1_Symbols:_CYCD4;2_cyclin_d4;2_
Ta00948	scaffold 1	complement(1558362..1559935)	AT5G10450.4_Symbols:_GRF6_G-box_regulating_factor_6_
Ta00949	scaffold 1	1561291..1566147	AT5G65440.3_Symbols:_unknown_protein;_INVOLVED_IN:_biological_process_unknown;_EXPRESSED_IN:_22_plant_structures;_EXPRESSED_DURING:_13_growth_stages;_BEST_Arabidopsis_thaliana_protein_match_is:_u
Ta00950	scaffold 1	1568399..1570245	AT5G10460.1_Symbols:_Haloacid_dehalogenase-like_hydrolase_(HAD)_superfamily_protein_
Ta00951	scaffold 1	1570882..1571618	AT5G54320.1_Symbols:_Protein_of_unknown_function_(DUF295)_
Ta00952	scaffold 1	complement(1571811..1578522)	AT5G10470.2_Symbols:_KAC1_kinesin_like_protein_for_actin_based_chloroplast_movement_1_
Ta00953	scaffold 1	complement(1579252..1581266)	AT5G10480.3_Symbols:_PAS2_Protein-tyrosine_phosphatase-like,_PTPLA_
Ta00954	scaffold 1	complement(1581624..1585503)	AT5G10490.1_Symbols:_MSL2_MSCS-like_2_
Ta00955	scaffold 1	1586906..1589383	AT5G10500.1_Symbols:_Kinase_interacting_(KIP1-like)_family_protein_
Ta00956	scaffold 1	1596406..1600681	AT5G10510.3_Symbols:_AIL6_AINTEGUMENTA-like_6_
Ta00957	scaffold 1	complement(1601493..1611195)	AT5G10530.1_Symbols:_Concanavalin_A-like_lectin_protein_kinase_family_protein_
Ta00958	scaffold 1	1611235..1615573	AT5G10540.1_Symbols:_Zincin-like_metalloproteases_family_protein_
Ta00959	scaffold 1	complement(1616177..1616552)	AT5G10550.1_Symbols:_GTE2_global_transcription_factor_group_E2_
Ta00960	scaffold 1	complement(1616634..1618115)	AT5G10550.1_Symbols:_GTE2_global_transcription_factor_group_E2_
Ta00961	scaffold 1	complement(1619574..1622739)	AT5G10560.1_Symbols:_Glycosyl_hydrolase_family_protein_
Ta00962	scaffold 1	1625394..1626392	AT5G65360.1_Symbols:_Histone_superfamily_protein_
Ta00963	scaffold 1	1626667..1627351	AT5G05060.1_Symbols:_Cystatin/monellin_superfamily_protein_
Ta00964	scaffold 1	1628286..1628713	AT5G05060.1_Symbols:_Cystatin/monellin_superfamily_protein_
Ta00965	scaffold 1	1630205..1631732	AT5G10570.1_Symbols:_basic_helix-loop-helix_(bHLH)_DNA-binding_superfamily_protein_
Ta00966	scaffold 1	1636257..1637393	AT5G10580.1_Symbols:_Protein_of_unknown_function,_DUF599_
Ta00967	scaffold 1	1638256..1639667	AT5G10610.1_Symbols:_CYP81K1_cytochrome_P450,_family_81,_subfamily_K,_polypeptide_1_
Ta00968	scaffold 1	complement(1640129..1641627)	AT5G10620.1_Symbols:_methyltransferases_
Ta00969	scaffold 1	1644124..1644462	AT5G10625.1_Symbols:_BEST_Arabidopsis_thaliana_protein_match_is:_flowering_promoting_factor_1_(TAIR:AT5G24860.1);_Has_35333_Blast_hits_to_34131_proteins_in_2444_species:_Archae_-_798;_Bacteria_-_
Ta00970	scaffold 1	1646783..1650124	AT5G10630.2_Symbols:_Translation_elongation_factor_EF1A/initiation_factor_IF2gamma_family_protein_
Ta00971	scaffold 1	complement(1650771..1653444)	AT5G10650.1_Symbols:_RING/U-box_superfamily_protein_
Ta00972	scaffold 1	complement(1655941..1660082)	AT5G10690.1_Symbols:_pentatricopeptide_(PPR)_repeat-containing_protein_/_CBS_domain-containing_protein_
Ta00973	scaffold 1	1660672..1660875	AT5G10695.1_Symbols:_unknown_protein;_BEST_Arabidopsis_thaliana_protein_match_is:_unknown_protein_(TAIR:AT5G57123.1);_Has_30201_Blast_hits_to_17322_proteins_in_780_species:_Archae_-_12;_Bacteria_
Ta00974	scaffold 1	complement(1661117..1661770)	AT5G10700.1_Symbols:_Peptidyl-tRNA_hydrolase_II_(PTH2)_family_protein_
Ta00975	scaffold 1	1661860..1665504	AT5G10710.2_Symbols:_INVOLVED_IN:_chromosome_segregation,_cell_division;_LOCATED_IN:_chromosome,_centromeric_region,_nucleus;_EXPRESSED_IN:_23_plant_structures;_EXPRESSED_DURING:_13_growth_stages
Ta00976	scaffold 1	1670058..1673849	AT5G10720.1_Symbols:_AHK5,_CKI2,_HK5_histidine_kinase_5_
Ta00977	scaffold 1	complement(1674118..1676471)	AT5G10730.1_Symbols:_NAD(P)-binding_Rossmann-fold_superfamily_protein_
Ta00978	scaffold 1	1679740..1681173	AT3G28600.1_Symbols:_P-loop_containing_nucleoside_triphosphate_hydrolases_superfamily_protein_
Ta00979	scaffold 1	complement(1681575..1683599)	AT5G10740.1_Symbols:_Protein_phosphatase_2C_family_protein_
Ta00980	scaffold 1	1684314..1685486	AT5G64730.1_Symbols:_Transducin/WD40_repeat-like_superfamily_protein_
Ta00981	scaffold 1	1686677..1687585	AT5G10750.1_Symbols:_Protein_of_unknown_function_(DUF1336)_
Ta00982	scaffold 1	complement(1689809..1691475)	AT5G10770.1_Symbols:_Eukaryotic_aspartyl_protease_family_protein_
Ta00983	scaffold 1	complement(1692694..1694385)	AT5G10770.1_Symbols:_Eukaryotic_aspartyl_protease_family_protein_
Ta00984	scaffold 1	complement(1695854..1697490)	AT5G10770.1_Symbols:_Eukaryotic_aspartyl_protease_family_protein_
Ta00985	scaffold 1	complement(1698655..1700378)	AT5G10770.1_Symbols:_Eukaryotic_aspartyl_protease_family_protein_
Ta00986	scaffold 1	complement(1701170..1703085)	AT5G10770.1_Symbols:_Eukaryotic_aspartyl_protease_family_protein_
Ta00987	scaffold 1	1705351..1707066	AT5G10780.2_Symbols:_FUNCTIONS_IN:_molecular_function_unknown;_INVOLVED_IN:_biological_process_unknown;_LOCATED_IN:_cellular_component_unknown;_EXPRESSED_IN:_22_plant_structures;_EXPRESSED_DURING
Ta00988	scaffold 1	1707965..1710354	AT5G10790.1_Symbols:_UBP22_ubiquitin-specific_protease_22_
Ta00989	scaffold 1	1710862..1711215	AT1G09245.1_Symbols:_Plant_self-incompatibility_protein_S1_family_
Ta00990	scaffold 1	1712874..1713275	AT1G09245.1_Symbols:_Plant_self-incompatibility_protein_S1_family_
Ta00991	scaffold 1	complement(1713635..1714535)	AT5G10810.1_Symbols:_ATER,_ER_enhancer_of_rudimentary_protein,_putative_
Ta00992	scaffold 1	complement(1714968..1717232)	AT5G10820.1_Symbols:_Major_facilitator_superfamily_protein_
Ta00993	scaffold 1	1717753..1718660	AT5G10830.1_Symbols:_S-adenosyl-L-methionine-dependent_methyltransferases_superfamily_protein_
Ta00994	scaffold 1	complement(1721589..1724505)	AT5G10840.1_Symbols:_Endomembrane_protein_70_protein_family_
Ta00995	scaffold 1	complement(1725139..1725762)	AT2G35460.1_Symbols:_Late_embryogenesis_abundant_(LEA)_hydroxyproline-rich_glycoprotein_family_
Ta00996	scaffold 1	complement(1727105..1728574)	AT5G10860.1_Symbols:_Cystathionine_beta-synthase_(CBS)_family_protein_
Ta00997	scaffold 1	complement(1729025..1730705)	AT5G10870.1_Symbols:_ATCM2,_CM2_chorismate_mutase_2_
Ta00998	scaffold 1	complement(1734224..1735569)	AT5G10890.1_Symbols:_myosin_heavy_chain-related_
Ta00999	scaffold 1	complement(1736478..1739395)	AT5G10900.1_Symbols:_Calcineurin-like_metallo-phosphoesterase_superfamily_protein_
Ta01000	scaffold 1	1739784..1741720	AT5G10910.1_Symbols:_mraW_methylase_family_protein_
Ta01001	scaffold 1	1742089..1744185	AT5G10920.1_Symbols:_L-Aspartase-like_family_protein_
Ta01002	scaffold 1	complement(1747379..1748731)	AT5G10930.1_Symbols:_CIPK5,_SnRK3.24_CBL-interacting_protein_kinase_5_
Ta01003	scaffold 1	complement(1751289..1756641)	AT5G10940.1_Symbols:_transducin_family_protein_/_WD-40_repeat_family_protein_
Ta01004	scaffold 1	1770470..1771809	AT5G10960.1_Symbols:_Polynucleotidyl_transferase,_ribonuclease_H-like_superfamily_protein_
Ta01005	scaffold 1	1774601..1775376	AT5G10970.1_Symbols:_C2H2_and_C2HC_zinc_fingers_superfamily_protein_
Ta01006	scaffold 1	complement(1777951..1778744)	AT5G10980.1_Symbols:_Histone_superfamily_protein_
Ta01007	scaffold 1	1782420..1782866	AT5G10990.1_Symbols:_SAUR-like_auxin-responsive_protein_family_
Ta01008	scaffold 1	complement(1784495..1785655)	AT5G11000.1_Symbols:_Plant_protein_of_unknown_function_(DUF868)_
Ta01009	scaffold 1	1790192..1791959	AT5G11010.2_Symbols:_Pre-mRNA_cleavage_complex_II_protein_family_
Ta01010	scaffold 1	complement(1792371..1794995)	AT5G11020.1_Symbols:_Protein_kinase_superfamily_protein_
Ta01011	scaffold 1	1796577..1798334	AT5G25210.1_Symbols:_unknown_protein;_BEST_Arabidopsis_thaliana_protein_match_is:_unknown_protein_(TAIR:AT4G32030.1);_Has_30201_Blast_hits_to_17322_proteins_in_780_species:_Archae_-_12;_Bacteria_
Ta01012	scaffold 1	complement(1798613..1801985)	AT5G11030.2_Symbols:_ALF4_aberrant_lateral_root_formation_4_
Ta01013	scaffold 1	1802347..1807420	AT5G11040.1_Symbols:_TRS120,_AtTRS120_TRS120_
Ta01014	scaffold 1	1809137..1810619	AT5G11050.1_Symbols:_MYB64,_AtMYB64_myb_domain_protein_64_
Ta01015	scaffold 1	1818863..1821246	AT5G11060.1_Symbols:_KNAT4_KNOTTED1-like_homeobox_gene_4_
Ta01016	scaffold 1	complement(1824406..1824855)	AT5G11070.1_Symbols:_unknown_protein;_Has_1807_Blast_hits_to_1807_proteins_in_277_species:_Archae_-_0;_Bacteria_-_0;_Metazoa_-_736;_Fungi_-_347;_Plants_-_385;_Viruses_-_0;_Other_Eukaryotes_-_339_
Ta01017	scaffold 1	1828002..1829251	AT1G53530.1_Symbols:_Peptidase_S24/S26A/S26B/S26C_family_protein_
Ta01018	scaffold 1	1832865..1833683	AT5G11090.1_Symbols:_serine-rich_protein-related_
Ta01019	scaffold 1	1839623..1842518	AT5G11100.1_Symbols:_SYTD,_ATSYTD,_NTMC2TYPE2.2,_NTMC2T2.2,_SYT4_Calcium-dependent_lipid-binding_(CaLB_domain)_family_protein_
Ta01020	scaffold 1	1843257..1847869	AT5G11110.1_Symbols:_SPS1,_ATSPS2F,_KNS2,_SPS2F_sucrose_phosphate_synthase_2F_
Ta01021	scaffold 1	1849414..1851957	AT5G11130.1_Symbols:_Exostosin_family_protein_
Ta01022	scaffold 1	complement(1852672..1855149)	AT5G11150.1_Symbols:_ATVAMP713,_VAMP713_vesicle-associated_membrane_protein_713_
Ta01023	scaffold 1	complement(1856360..1857755)	AT5G11160.1_Symbols:_APT5_adenine_phosphoribosyltransferase_5_
Ta01024	scaffold 1	1862269..1863140	AT5G11190.1_Symbols:_SHN3_Integrase-type_DNA-binding_superfamily_protein_
Ta01025	scaffold 1	complement(1863798..1866799)	AT5G11170.1_Symbols:_DEAD/DEAH_box_RNA_helicase_family_protein_
Ta01026	scaffold 1	complement(1873539..1875972)	AT3G61100.1_Symbols:_Putative_endonuclease_or_glycosyl_hydrolase_
Ta01027	scaffold 1	complement(1876942..1878465)	AT5G01400.1_Symbols:_ESP4_HEAT_repeat-containing_protein_
Ta01028	scaffold 1	complement(1878478..1882345)	AT5G01400.1_Symbols:_ESP4_HEAT_repeat-containing_protein_
Ta01029	scaffold 1	1883383..1884425	AT5G06210.1_Symbols:_RNA_binding_(RRM/RBD/RNP_motifs)_family_protein_
Ta01030	scaffold 1	complement(1891374..1893588)	AT3G10950.1_Symbols:_Zinc-binding_ribosomal_protein_family_protein_
Ta01031	scaffold 1	1894865..1899983	AT3G10010.1_Symbols:_DML2_demeter-like_2_
Ta01032	scaffold 1	1900853..1901434	AT5G05250.1_Symbols:_unknown_protein;_BEST_Arabidopsis_thaliana_protein_match_is:_unknown_protein_(TAIR:AT3G56360.1);_Has_30201_Blast_hits_to_17322_proteins_in_780_species:_Archae_-_12;_Bacteria_
Ta01033	scaffold 1	1902340..1903467	AT5G06180.1_Symbols:_Protein_of_unknown_function_(DUF1022)_
Ta01034	scaffold 1	1903536..1906845	AT5G06220.2_Symbols:_LETM1-like_protein_
Ta01035	scaffold 1	complement(1912975..1915873)	AT5G11210.1_Symbols:_ATGLR2.5,_GLR2.5_glutamate_receptor_2.5_
Ta01036	scaffold 1	1920655..1921010	AT5G53635.1_Symbols:_F-box/RNI-like/FBD-like_domains-containing_protein_
Ta01037	scaffold 1	complement(1922185..1924361)	AT5G54800.1_Symbols:_GPT1,_ATGPT1_glucose_6-phosphate/phosphate_translocator_1_
Ta01038	scaffold 1	1928815..1930013	AT1G70690.1_Symbols:_HWI1,_PDLP5_Receptor-like_protein_kinase-related_family_protein_
Ta01039	scaffold 1	1931647..1933677	AT1G70700.1_Symbols:_JAZ9,_TIFY7_TIFY_domain/Divergent_CCT_motif_family_protein_
Ta01040	scaffold 1	complement(1942304..1946181)	AT1G70710.1_Symbols:_ATGH9B1,_CEL1,_GH9B1_glycosyl_hydrolase_9B1_
Ta01041	scaffold 1	1950469..1951095	AT1G70720.1_Symbols:_Plant_invertase/pectin_methylesterase_inhibitor_superfamily_protein_
Ta01042	scaffold 3	7394..11334	AT5G45570.1_Symbols:_Ulp1_protease_family_protein_
Ta01043	scaffold 3	29323..30889	AT5G44050.1_Symbols:_MATE_efflux_family_protein_
Ta01044	scaffold 3	31969..32776	AT5G44050.1_Symbols:_MATE_efflux_family_protein_
Ta01045	scaffold 3	53824..55369	AT5G53190.1_Symbols:_SWEET3,_AtSWEET3_Nodulin_MtN3_family_protein_
Ta01046	scaffold 3	56098..57056	AT5G50040.1_Symbols:_Plant_invertase/pectin_methylesterase_inhibitor_superfamily_protein_
Ta01047	scaffold 3	58121..61174	AT5G53180.1_Symbols:_ATPTB2,_PTB2_polypyrimidine_tract-binding_protein_2_
Ta01048	scaffold 3	61867..66354	AT5G53170.1_Symbols:_FTSH11_FTSH_protease_11_
Ta01049	scaffold 3	complement(67518..68609)	AT5G53160.2_Symbols:_RCAR3,_PYL8_regulatory_components_of_ABA_receptor_3_
Ta01050	scaffold 3	73692..75734	AT5G52930.1_Symbols:_Protein_of_unknown_function_(DUF295)_
Ta01051	scaffold 3	complement(76182..78383)	AT5G53150.1_Symbols:_DNAJ_heat_shock_N-terminal_domain-containing_protein_
Ta01052	scaffold 3	complement(81829..84670)	AT5G53140.1_Symbols:_Protein_phosphatase_2C_family_protein_
Ta01053	scaffold 3	89751..92529	AT5G53130.1_Symbols:_CNGC1,_ATCNGC1_cyclic_nucleotide_gated_channel_1_
Ta01054	scaffold 3	complement(92733..94953)	AT5G53120.6_Symbols:_SPDS3_spermidine_synthase_3_
Ta01055	scaffold 3	complement(101629..104466)	AT5G53110.1_Symbols:_RING/U-box_superfamily_protein_
Ta01056	scaffold 3	complement(105090..108365)	AT5G53100.1_Symbols:_NAD(P)-binding_Rossmann-fold_superfamily_protein_
Ta01057	scaffold 3	complement(109133..111244)	AT5G53090.1_Symbols:_NAD(P)-binding_Rossmann-fold_superfamily_protein_
Ta01058	scaffold 3	complement(111513..113920)	AT5G53080.1_Symbols:_Tetratricopeptide_repeat_(TPR)-like_superfamily_protein_
Ta01059	scaffold 3	complement(117654..119009)	AT5G53070.1_Symbols:_Ribosomal_protein_L9/RNase_H1_
Ta01060	scaffold 3	complement(120189..129517)	AT5G53635.1_Symbols:_F-box/RNI-like/FBD-like_domains-containing_protein_
Ta01061	scaffold 3	complement(134644..136762)	AT5G48900.1_Symbols:_Pectin_lyase-like_superfamily_protein_
Ta01062	scaffold 3	complement(138414..138533)	not available
Ta01063	scaffold 3	complement(140486..141010)	AT5G48890.1_Symbols:_C2H2-like_zinc_finger_protein_
Ta01064	scaffold 3	143505..146100	AT5G48880.2_Symbols:_PKT2,_KAT5_peroxisomal_3-keto-acyl-CoA_thiolase_2_
Ta01065	scaffold 3	complement(146331..147426)	AT5G48870.1_Symbols:_SAD1_Small_nuclear_ribonucleoprotein_family_protein_
Ta01066	scaffold 3	150877..152695	AT5G48850.1_Symbols:_ATSDI1_Tetratricopeptide_repeat_(TPR)-like_superfamily_protein_
Ta01067	scaffold 3	153289..154640	AT5G48840.1_Symbols:_PANC,_PTS,_ATPTS_homolog_of_bacterial_PANC_
Ta01068	scaffold 3	complement(155348..156952)	AT3G26560.1_Symbols:_ATP-dependent_RNA_helicase,_putative_
Ta01069	scaffold 3	157987..160967	AT5G48830.2_Symbols:_unknown_protein;_FUNCTIONS_IN:_molecular_function_unknown;_INVOLVED_IN:_biological_process_unknown;_LOCATED_IN:_chloroplast;_EXPRESSED_IN:_22_plant_structures;_EXPRESSED_DURI
Ta01070	scaffold 3	162679..164042	AT3G07070.1_Symbols:_Protein_kinase_superfamily_protein_
Ta01071	scaffold 3	165064..166900	AT5G48820.2_Symbols:_ICK6_inhibitor/interactor_with_cyclin-dependent_kinase_
Ta01072	scaffold 3	173187..175392	AT5G48800.1_Symbols:_Phototropic-responsive_NPH3_family_protein_
Ta01073	scaffold 3	complement(175722..176870)	AT5G48810.1_Symbols:_ATB5-B,_B5_#3,_ATCB5-D,_CB5-D_cytochrome_B5_isoform_D_
Ta01074	scaffold 3	177149..179163	AT5G48790.1_Symbols:_Domain_of_unknown_function_(DUF1995)_
Ta01075	scaffold 3	179517..180691	AT5G48760.1_Symbols:_Ribosomal_protein_L13_family_protein_
Ta01076	scaffold 3	181175..182374	AT3G59070.1_Symbols:_Cytochrome_b561/ferric_reductase_transmembrane_with_DOMON_related_domain_
Ta01077	scaffold 3	183233..187227	AT5G48740.1_Symbols:_Leucine-rich_repeat_protein_kinase_family_protein_
Ta01078	scaffold 3	complement(187394..189206)	AT5G48730.1_Symbols:_Pentatricopeptide_repeat_(PPR)_superfamily_protein_
Ta01079	scaffold 3	complement(190234..192748)	AT5G48720.2_Symbols:_XRI,_XRI1_x-ray_induced_transcript_1_
Ta01080	scaffold 3	196745..198348	AT5G48690.1_Symbols:_CONTAINS_InterPro_DOMAIN/s:_Ubiquitin-associated/translation_elongation_factor_EF1B,_N-terminal,_eukaryote_(InterPro:IPR015940),_PUB_domain_(InterPro:IPR018997),_PUG_domain_(
Ta01081	scaffold 3	199032..200327	AT3G07170.1_Symbols:_Sterile_alpha_motif_(SAM)_domain-containing_protein_
Ta01082	scaffold 3	complement(201358..202759)	AT5G48660.1_Symbols:_B-cell_receptor-associated_protein_31-like_
Ta01083	scaffold 3	203763..205387	AT5G48657.1_Symbols:_defense_protein-related_
Ta01084	scaffold 3	206785..207635	AT5G48655.2_Symbols:_RING/U-box_superfamily_protein_
Ta01085	scaffold 3	209111..210931	AT3G07220.1_Symbols:_SMAD/FHA_domain-containing_protein_
Ta01086	scaffold 3	complement(211787..214087)	AT5G48650.1_Symbols:_Nuclear_transport_factor_2_(NTF2)_family_protein_with_RNA_binding_(RRM-RBD-RNP_motifs)_domain_
Ta01087	scaffold 3	complement(215913..216995)	AT4G34555.1_Symbols:_Ribosomal_protein_S25_family_protein_
Ta01088	scaffold 3	217282..219442	AT5G48640.1_Symbols:_Cyclin_family_protein_
Ta01089	scaffold 3	224011..225872	AT5G48630.2_Symbols:_Cyclin_family_protein_
Ta01090	scaffold 3	227000..228473	AT3G07270.1_Symbols:_GTP_cyclohydrolase_I_
Ta01091	scaffold 3	complement(228877..231416)	AT5G48610.1_Symbols:_unknown_protein;_Has_43043_Blast_hits_to_23768_proteins_in_1327_species:_Archae_-_108;_Bacteria_-_3952;_Metazoa_-_17076;_Fungi_-_3614;_Plants_-_1643;_Viruses_-_204;_Other_Euk
Ta01092	scaffold 3	complement(232759..233983)	AT5G48590.1_Symbols:_Protein_of_unknown_function_(DUF760)_
Ta01093	scaffold 3	234385..235755	AT5G48580.1_Symbols:_FKBP15-2_FK506-_and_rapamycin-binding_protein_15_kD-2_
Ta01094	scaffold 3	236331..238735	AT5G48570.1_Symbols:_ROF2,_ATFKBP65,_FKBP65_FKBP-type_peptidyl-prolyl_cis-trans_isomerase_family_protein_
Ta01095	scaffold 3	238764..239210	AT5G48570.1_Symbols:_ROF2,_ATFKBP65,_FKBP65_FKBP-type_peptidyl-prolyl_cis-trans_isomerase_family_protein_
Ta01096	scaffold 3	complement(239538..240623)	AT3G07330.1_Symbols:_ATCSLC06,_CSLC06,_ATCSLC6,_CSLC6_Cellulose-synthase-like_C6_
Ta01097	scaffold 3	complement(240830..242512)	AT3G07330.1_Symbols:_ATCSLC06,_CSLC06,_ATCSLC6,_CSLC6_Cellulose-synthase-like_C6_
Ta01098	scaffold 3	complement(245429..247848)	AT5G48560.1_Symbols:_basic_helix-loop-helix_(bHLH)_DNA-binding_superfamily_protein_
Ta01099	scaffold 3	249641..250903	AT4G26250.1_Symbols:_AtGolS6,_GolS6_galactinol_synthase_6_
Ta01100	scaffold 3	complement(252668..254277)	AT5G48545.1_Symbols:_HINT3_histidine_triad_nucleotide-binding_3_
Ta01101	scaffold 3	256846..257637	AT5G48540.1_Symbols:_receptor-like_protein_kinase-related_family_protein_
Ta01102	scaffold 3	258182..259636	AT3G07440.1_Symbols:_unknown_protein;_BEST_Arabidopsis_thaliana_protein_match_is:_unknown_protein_(TAIR:AT5G48530.1);_Has_37_Blast_hits_to_37_proteins_in_13_species:_Archae_-_0;_Bacteria_-_0;_Met
Ta01103	scaffold 3	complement(260381..265503)	AT5G48520.1_Symbols:_unknown_protein;_Has_609_Blast_hits_to_593_proteins_in_129_species:_Archae_-_0;_Bacteria_-_41;_Metazoa_-_390;_Fungi_-_40;_Plants_-_64;_Viruses_-_0;_Other_Eukaryotes_-_74_(sou
Ta01104	scaffold 3	complement(268337..269097)	AT5G48500.1_Symbols:_unknown_protein;_BEST_Arabidopsis_thaliana_protein_match_is:_unknown_protein_(TAIR:AT2G10930.1);_Has_30201_Blast_hits_to_17322_proteins_in_780_species:_Archae_-_12;_Bacteria_
Ta01105	scaffold 3	272548..272853	AT5G48485.1_Symbols:_DIR1_Bifunctional_inhibitor/lipid-transfer_protein/seed_storage_2S_albumin_superfamily_protein_
Ta01106	scaffold 3	complement(273592..274310)	AT5G48480.1_Symbols:_Lactoylglutathione_lyase_/_glyoxalase_I_family_protein_
Ta01107	scaffold 3	complement(275085..277220)	AT5G48470.1_Symbols:_unknown_protein;_FUNCTIONS_IN:_molecular_function_unknown;_INVOLVED_IN:_biological_process_unknown;_LOCATED_IN:_chloroplast;_EXPRESSED_IN:_22_plant_structures;_EXPRESSED_DURI
Ta01108	scaffold 3	278891..282099	AT5G48460.1_Symbols:_Actin_binding_Calponin_homology_(CH)_domain-containing_protein_
Ta01109	scaffold 3	complement(282951..283728)	AT3G07470.1_Symbols:_Protein_of_unknown_function,_DUF538_
Ta01110	scaffold 3	285792..286196	AT5G48450.1_Symbols:_sks3_SKU5_similar_3_
Ta01111	scaffold 3	286203..288357	AT5G48450.1_Symbols:_sks3_SKU5_similar_3_
Ta01112	scaffold 3	288888..291288	AT5G48440.1_Symbols:_FAD-dependent_oxidoreductase_family_protein_
Ta01113	scaffold 3	292721..293941	AT5G48430.1_Symbols:_Eukaryotic_aspartyl_protease_family_protein_
Ta01114	scaffold 3	294936..296651	AT3G01880.1_Symbols:_Plant_protein_of_unknown_function_(DUF946)_
Ta01115	scaffold 3	complement(298470..301471)	AT5G48410.1_Symbols:_ATGLR1.3,_GLR1.3_glutamate_receptor_1.3_
Ta01116	scaffold 3	complement(302472..305797)	AT5G48390.1_Symbols:_ATZIP4_Tetratricopeptide_repeat_(TPR)-like_superfamily_protein_
Ta01117	scaffold 3	complement(306207..309272)	AT5G48385.1_Symbols:_FRIGIDA-like_protein_
Ta01118	scaffold 3	310849..313091	AT5G48380.1_Symbols:_BIR1_BAK1-interacting_receptor-like_kinase_1_
Ta01119	scaffold 3	complement(314594..320805)	AT3G20010.1_Symbols:_SNF2_domain-containing_protein_/_helicase_domain-containing_protein_/_zinc_finger_protein-related_
Ta01120	scaffold 3	complement(321491..324249)	AT3G20000.1_Symbols:_TOM40_translocase_of_the_outer_mitochondrial_membrane_40_
Ta01121	scaffold 3	complement(325897..327610)	AT3G19990.1_Symbols:_unknown_protein;_INVOLVED_IN:_biological_process_unknown;_LOCATED_IN:_chloroplast_stroma,_chloroplast;_EXPRESSED_IN:_23_plant_structures;_EXPRESSED_DURING:_13_growth_stages;_
Ta01122	scaffold 3	complement(327895..331287)	AT1G50370.1_Symbols:_Calcineurin-like_metallo-phosphoesterase_superfamily_protein_
Ta01123	scaffold 3	complement(331938..333544)	AT3G19970.1_Symbols:_alpha/beta-Hydrolases_superfamily_protein_
Ta01124	scaffold 3	complement(335838..342499)	AT3G19960.2_Symbols:_ATM1_myosin_1_
Ta01125	scaffold 3	complement(347928..348929)	AT3G19950.1_Symbols:_RING/U-box_superfamily_protein_
Ta01126	scaffold 3	complement(350193..352005)	AT3G19930.1_Symbols:_STP4,_ATSTP4_sugar_transporter_4_
Ta01127	scaffold 3	354706..356783	AT3G19920.1_Symbols:_unknown_protein;_BEST_Arabidopsis_thaliana_protein_match_is:_unknown_protein_(TAIR:AT5G64230.1);_Has_217_Blast_hits_to_217_proteins_in_16_species:_Archae_-_0;_Bacteria_-_2;_M
Ta01128	scaffold 3	complement(357268..360036)	AT3G19910.1_Symbols:_RING/U-box_superfamily_protein_
Ta01129	scaffold 3	360480..363663	AT3G19900.1_Symbols:_unknown_protein;_FUNCTIONS_IN:_molecular_function_unknown;_INVOLVED_IN:_biological_process_unknown;_LOCATED_IN:_chloroplast;_EXPRESSED_IN:_23_plant_structures;_EXPRESSED_DURI
Ta01130	scaffold 3	364985..368363	AT3G19895.1_Symbols:_RING/U-box_superfamily_protein_
Ta01131	scaffold 3	378775..382278	AT3G20030.1_Symbols:_F-box_and_associated_interaction_domains-containing_protein_
Ta01132	scaffold 3	complement(385119..386663)	AT3G19870.1_Symbols:_unknown_protein;_Has_84_Blast_hits_to_64_proteins_in_35_species:_Archae_-_0;_Bacteria_-_0;_Metazoa_-_31;_Fungi_-_0;_Plants_-_24;_Viruses_-_0;_Other_Eukaryotes_-_29_(source:_N
Ta01133	scaffold 3	complement(386688..388756)	AT3G19870.1_Symbols:_unknown_protein;_Has_84_Blast_hits_to_64_proteins_in_35_species:_Archae_-_0;_Bacteria_-_0;_Metazoa_-_31;_Fungi_-_0;_Plants_-_24;_Viruses_-_0;_Other_Eukaryotes_-_29_(source:_N
Ta01134	scaffold 3	complement(389340..391219)	AT3G19860.2_Symbols:_bHLH121_basic_helix-loop-helix_(bHLH)_DNA-binding_superfamily_protein_
Ta01135	scaffold 3	complement(392016..393732)	AT5G50960.1_Symbols:_NBP35,_ATNBP35_nucleotide_binding_protein_35_
Ta01136	scaffold 3	396326..399009	AT3G19850.1_Symbols:_Phototropic-responsive_NPH3_family_protein_
Ta01137	scaffold 3	complement(400329..406137)	AT3G19840.1_Symbols:_ATPRP40C,_PRP40C_pre-mRNA-processing_protein_40C_
Ta01138	scaffold 3	412443..416331	AT3G19830.1_Symbols:_NTMC2TYPE5.2,_NTMC2T5.2_Calcium-dependent_lipid-binding_(CaLB_domain)_family_protein_
Ta01139	scaffold 3	420467..422368	AT3G19820.1_Symbols:_DWF1,_DIM,_EVE1,_DIM1,_CBB1_cell_elongation_protein_/_DWARF1_/_DIMINUTO_(DIM)_
Ta01140	scaffold 3	complement(424316..426706)	AT3G19800.1_Symbols:_Protein_of_unknown_function_(DUF177)_
Ta01141	scaffold 3	429138..429675	AT3G19810.1_Symbols:_Protein_of_unknown_function_(DUF177)_
Ta01142	scaffold 3	430248..430646	AT3G22700.1_Symbols:_F-box_and_associated_interaction_domains-containing_protein_
Ta01143	scaffold 3	430733..431547	AT3G22350.1_Symbols:_F-box_and_associated_interaction_domains-containing_protein_
Ta01144	scaffold 3	complement(432200..432893)	AT3G18320.1_Symbols:_F-box_and_associated_interaction_domains-containing_protein_
Ta01145	scaffold 3	complement(434792..439260)	AT3G19780.1_Symbols:_LOCATED_IN:_endomembrane_system;_CONTAINS_InterPro_DOMAIN/s:_Protein_of_unknown_function_DUF179_(InterPro:IPR003774),_Thioredoxin_fold_(InterPro:IPR012335),_Thioredoxin-like_
Ta01146	scaffold 3	complement(439750..441806)	AT3G19770.1_Symbols:_ATVPS9A,_VPS9A,_VPS9_Vacuolar_sorting_protein_9_(VPS9)_domain_
Ta01147	scaffold 3	complement(442623..444765)	AT3G19760.1_Symbols:_EIF4A-III_eukaryotic_initiation_factor_4A-III_
Ta01148	scaffold 3	444987..451833	AT3G19740.1_Symbols:_P-loop_containing_nucleoside_triphosphate_hydrolases_superfamily_protein_
Ta01149	scaffold 3	452566..456712	AT3G19720.1_Symbols:_ARC5,_DRP5B_P-loop_containing_nucleoside_triphosphate_hydrolases_superfamily_protein_
Ta01150	scaffold 3	457847..460283	AT3G19710.1_Symbols:_BCAT4_branched-chain_aminotransferase4_
Ta01151	scaffold 3	complement(461445..464607)	AT3G19700.1_Symbols:_IKU2_Leucine-rich_repeat_protein_kinase_family_protein_
Ta01152	scaffold 3	466140..466424	AT3G19690.1_Symbols:_CAP_(Cysteine-rich_secretory_proteins,_Antigen_5,_and_Pathogenesis-related_1_protein)_superfamily_protein_
Ta01153	scaffold 3	complement(466716..468379)	AT3G19680.1_Symbols:_Protein_of_unknown_function_(DUF1005)_
Ta01154	scaffold 3	complement(472361..473820)	AT5G60440.1_Symbols:_AGL62_AGAMOUS-like_62_
Ta01155	scaffold 3	479593..488042	AT3G19670.1_Symbols:_ATPRP40B,_PRP40B_pre-mRNA-processing_protein_40B_
Ta01156	scaffold 3	complement(492236..493914)	AT3G19650.1_Symbols:_cyclin-related_
Ta01157	scaffold 3	complement(494606..496738)	AT3G19640.1_Symbols:_MGT4,_MRS2-3_magnesium_transporter_4_
Ta01158	scaffold 3	497019..499180	AT3G19630.1_Symbols:_Radical_SAM_superfamily_protein_
Ta01159	scaffold 3	499559..502357	AT3G19620.1_Symbols:_Glycosyl_hydrolase_family_protein_
Ta01160	scaffold 3	502617..502916	AT3G19615.1_Symbols:_unknown_protein;_FUNCTIONS_IN:_molecular_function_unknown;_INVOLVED_IN:_biological_process_unknown;_LOCATED_IN:_cellular_component_unknown;_Has_10_Blast_hits_to_10_proteins_i
Ta01161	scaffold 3	503346..505348	AT3G19610.1_Symbols:_Plant_protein_of_unknown_function_(DUF936)_
Ta01162	scaffold 3	511709..514271	AT3G19595.1_Symbols:_Haloacid_dehalogenase-like_hydrolase_(HAD)_superfamily_protein_
Ta01163	scaffold 3	complement(515037..517461)	AT3G19590.1_Symbols:_BUB3.1_Transducin/WD40_repeat-like_superfamily_protein_
Ta01164	scaffold 3	520585..521630	AT3G19580.1_Symbols:_AZF2,_ZF2_zinc-finger_protein_2_
Ta01165	scaffold 3	complement(523451..526810)	AT3G19570.2_Symbols:_SCO3,_QWRF1_Family_of_unknown_function_(DUF566)_
Ta01166	scaffold 3	528841..530379	AT3G19553.1_Symbols:_Amino_acid_permease_family_protein_
Ta01167	scaffold 3	534747..535454	AT3G19550.1_Symbols:_unknown_protein;_FUNCTIONS_IN:_molecular_function_unknown;_INVOLVED_IN:_biological_process_unknown;_LOCATED_IN:_mitochondrion;_EXPRESSED_IN:_15_plant_structures;_EXPRESSED_DU
Ta01168	scaffold 3	complement(541564..543587)	AT3G19540.1_Symbols:_Protein_of_unknown_function_(DUF620)_
Ta01169	scaffold 3	complement(547280..547471)	AT2G14900.1_Symbols:_Gibberellin-regulated_family_protein_
Ta01170	scaffold 3	550878..553659	AT3G19510.1_Symbols:_HAT3.1_Homeodomain-like_protein_with_RING/FYVE/PHD-type_zinc_finger_domain_
Ta01171	scaffold 3	556024..557667	AT3G19500.1_Symbols:_basic_helix-loop-helix_(bHLH)_DNA-binding_superfamily_protein_
Ta01172	scaffold 3	558332..561433	AT3G19490.1_Symbols:_ATNHD1,_NHD1_sodium:hydrogen_antiporter_1_
Ta01173	scaffold 3	complement(561667..563837)	AT3G19480.1_Symbols:_D-3-phosphoglycerate_dehydrogenase_
Ta01174	scaffold 3	complement(564118..566005)	AT3G19460.2_Symbols:_Reticulon_family_protein_
Ta01175	scaffold 3	567416..570496	AT3G42170.1_Symbols:_BED_zinc_finger_;hAT_family_dimerisation_domain_
Ta01176	scaffold 3	complement(573492..576017)	AT3G19440.1_Symbols:_Pseudouridine_synthase_family_protein_
Ta01177	scaffold 3	complement(578620..580187)	AT2G48100.1_Symbols:_Exonuclease_family_protein_
Ta01178	scaffold 3	complement(592161..594011)	AT5G51280.1_Symbols:_DEAD-box_protein_abstrakt,_putative_
Ta01179	scaffold 3	594918..597616	AT3G19240.1_Symbols:_Vacuolar_import/degradation,_Vid27-related_protein_
Ta01180	scaffold 3	598603..599718	AT3G63220.2_Symbols:_Galactose_oxidase/kelch_repeat_superfamily_protein_
Ta01181	scaffold 3	complement(600286..602257)	AT3G19260.1_Symbols:_LAG1_HOMOLOG_2,_LOH2_LAG1_homologue_2_
Ta01182	scaffold 3	complement(604091..606317)	AT5G03495.1_Symbols:_RNA-binding_(RRM/RBD/RNP_motifs)_family_protein_
Ta01183	scaffold 3	complement(608667..611481)	AT3G19270.1_Symbols:_CYP707A4_cytochrome_P450,_family_707,_subfamily_A,_polypeptide_4_
Ta01184	scaffold 3	complement(618306..620977)	AT3G19280.1_Symbols:_FUT11,_ATFUT11,_FUCT1,_FUCTA_fucosyltransferase_11_
Ta01185	scaffold 3	622633..625512	AT3G19290.3_Symbols:_ABF4_ABRE_binding_factor_4_
Ta01186	scaffold 3	complement(625909..628974)	AT3G19300.1_Symbols:_Protein_kinase_superfamily_protein_
Ta01187	scaffold 3	632023..633975	AT3G19310.1_Symbols:_PLC-like_phosphodiesterases_superfamily_protein_
Ta01188	scaffold 3	complement(634188..635867)	AT3G19320.1_Symbols:_Leucine-rich_repeat_(LRR)_family_protein_
Ta01189	scaffold 3	638143..643766	AT3G17620.1_Symbols:_F-box_and_associated_interaction_domains-containing_protein_
Ta01190	scaffold 3	645882..647120	AT3G19360.1_Symbols:_Zinc_finger_(CCCH-type)_family_protein_
Ta01191	scaffold 3	649055..651517	AT3G19370.1_Symbols:_Plant_protein_of_unknown_function_(DUF869)_
Ta01192	scaffold 3	complement(652657..653928)	AT3G19380.1_Symbols:_PUB25_plant_U-box_25_
Ta01193	scaffold 3	668918..675787	AT3G19390.1_Symbols:_Granulin_repeat_cysteine_protease_family_protein_
Ta01194	scaffold 3	676989..680268	AT3G19420.1_Symbols:_ATPEN2,_PEN2_PTEN_2_
Ta01195	scaffold 3	complement(681779..683925)	AT3G19430.1_Symbols:_late_embryogenesis_abundant_protein-related_/_LEA_protein-related_
Ta01196	scaffold 3	complement(685656..685986)	AT3G25460.1_Symbols:_F-box_and_associated_interaction_domains-containing_protein_
Ta01197	scaffold 3	687968..688552	AT5G51280.1_Symbols:_DEAD-box_protein_abstrakt,_putative_
Ta01198	scaffold 3	688558..689715	AT5G51280.1_Symbols:_DEAD-box_protein_abstrakt,_putative_
Ta01199	scaffold 3	690499..692700	AT3G19230.1_Symbols:_Leucine-rich_repeat_(LRR)_family_protein_
Ta01200	scaffold 3	complement(693256..694052)	AT3G19220.1_Symbols:_CYO1,_SCO2_protein_disulfide_isomerases_
Ta01201	scaffold 3	694300..699860	AT3G19210.1_Symbols:_ATRAD54,_CHR25,_RAD54_homolog_of_RAD54_
Ta01202	scaffold 3	complement(700345..702914)	AT3G19620.1_Symbols:_Glycosyl_hydrolase_family_protein_
Ta01203	scaffold 3	complement(704196..712344)	AT3G19190.1_Symbols:_ATATG2,_ATG2_autophagy_2_
Ta01204	scaffold 3	complement(712929..717133)	AT3G19180.1_Symbols:_ARC6H,_PARC6,_ATCDP1,_CDP1_paralog_of_ARC6_
Ta01205	scaffold 3	731924..737693	AT3G19170.1_Symbols:_ATPREP1,_ATZNMP,_PREP1_presequence_protease_1_
Ta01206	scaffold 3	747568..748843	AT3G19160.1_Symbols:_ATIPT8,_PGA22,_IPT8_ATP/ADP_isopentenyltransferases_
Ta01207	scaffold 3	751753..753170	AT3G19150.1_Symbols:_KRP6,_ICK4,_ACK1_KIP-related_protein_6_
Ta01208	scaffold 3	756119..757243	AT5G03480.1_Symbols:_RNA-binding_(RRM/RBD/RNP_motifs)_family_protein_
Ta01209	scaffold 3	762677..764706	AT3G19130.1_Symbols:_ATRBP47B,_RBP47B_RNA-binding_protein_47B_
Ta01210	scaffold 3	complement(766947..770351)	AT3G19100.1_Symbols:_Protein_kinase_superfamily_protein_
Ta01211	scaffold 3	complement(772250..774613)	AT3G19090.1_Symbols:_RNA-binding_protein_
Ta01212	scaffold 3	complement(777716..780458)	AT3G19080.1_Symbols:_SWIB_complex_BAF60b_domain-containing_protein_
Ta01213	scaffold 3	complement(781882..793572)	AT3G19050.1_Symbols:_POK2_phragmoplast_orienting_kinesin_2_
Ta01214	scaffold 3	complement(799675..800347)	AT2G23610.1_Symbols:_ATMES3,_MES3_methyl_esterase_3_
Ta01215	scaffold 3	801117..803990	AT3G19020.1_Symbols:_Leucine-rich_repeat_(LRR)_family_protein_
Ta01216	scaffold 3	805387..807335	AT3G19010.1_Symbols:_2-oxoglutarate_(2OG)_and_Fe(II)-dependent_oxygenase_superfamily_protein_
Ta01217	scaffold 3	808414..808893	AT3G19000.1_Symbols:_2-oxoglutarate_(2OG)_and_Fe(II)-dependent_oxygenase_superfamily_protein_
Ta01218	scaffold 3	809050..809731	AT3G19000.1_Symbols:_2-oxoglutarate_(2OG)_and_Fe(II)-dependent_oxygenase_superfamily_protein_
Ta01219	scaffold 3	814426..816802	AT3G18990.1_Symbols:_VRN1,_REM39_AP2/B3-like_transcriptional_factor_family_protein_
Ta01220	scaffold 3	817228..819799	AT3G18970.1_Symbols:_MEF20_mitochondrial_editing_factor_20_
Ta01221	scaffold 3	complement(823083..824710)	AT3G58970.1_Symbols:_MGT6,_MRS2-4_magnesium_transporter_6_
Ta01222	scaffold 3	838526..840463	AT3G18940.1_Symbols:_clast3-related_
Ta01223	scaffold 3	842021..843307	AT3G18930.1_Symbols:_RING/U-box_superfamily_protein_
Ta01224	scaffold 3	844765..844929	AT1G49410.1_Symbols:_TOM6_translocase_of_the_outer_mitochondrial_membrane_6_
Ta01225	scaffold 3	complement(848887..851440)	AT3G18900.2_Symbols:_FUNCTIONS_IN:_molecular_function_unknown;_INVOLVED_IN:_biological_process_unknown;_LOCATED_IN:_cellular_component_unknown;_EXPRESSED_IN:_synergid;_CONTAINS_InterPro_DOMAIN/s:
Ta01226	scaffold 3	complement(854005..857419)	AT3G18890.1_Symbols:_NAD(P)-binding_Rossmann-fold_superfamily_protein_
Ta01227	scaffold 3	857862..858605	AT3G18870.1_Symbols:_Mitochondrial_transcription_termination_factor_family_protein_
Ta01228	scaffold 3	complement(858789..864016)	AT3G18860.1_Symbols:_transducin_family_protein_/_WD-40_repeat_family_protein_
Ta01229	scaffold 3	865123..866409	AT3G18850.1_Symbols:_LPAT5_lysophosphatidyl_acyltransferase_5_
Ta01230	scaffold 3	867262..867802	AT5G48485.1_Symbols:_DIR1_Bifunctional_inhibitor/lipid-transfer_protein/seed_storage_2S_albumin_superfamily_protein_
Ta01231	scaffold 3	complement(868179..870215)	AT3G18840.2_Symbols:_Tetratricopeptide_repeat_(TPR)-like_superfamily_protein_
Ta01232	scaffold 3	880584..882551	AT3G18830.1_Symbols:_ATPLT5,_PMT5,_ATPMT5_polyol/monosaccharide_transporter_5_
Ta01233	scaffold 3	883134..884361	AT3G17620.1_Symbols:_F-box_and_associated_interaction_domains-containing_protein_
Ta01234	scaffold 3	complement(884796..886722)	AT3G18820.1_Symbols:_ATRABG3F,_ATRAB7B,_RAB71,_RABG3F,_RAB7B_RAB_GTPase_homolog_G3F_
Ta01235	scaffold 3	887440..890409	AT3G18810.1_Symbols:_Protein_kinase_superfamily_protein_
Ta01236	scaffold 3	complement(892216..892824)	AT3G18800.1_Symbols:_unknown_protein;_FUNCTIONS_IN:_molecular_function_unknown;_INVOLVED_IN:_biological_process_unknown;_LOCATED_IN:_plasma_membrane;_EXPRESSED_IN:_17_plant_structures;_EXPRESSED_
Ta01237	scaffold 3	complement(893715..894608)	AT3G18790.1_Symbols:_FUNCTIONS_IN:_molecular_function_unknown;_INVOLVED_IN:_biological_process_unknown;_LOCATED_IN:_chloroplast;_EXPRESSED_IN:_22_plant_structures;_EXPRESSED_DURING:_13_growth_sta
Ta01238	scaffold 3	complement(895892..897311)	AT3G18780.2_Symbols:_ACT2,_DER1,_LSR2,_ENL2_actin_2_
Ta01239	scaffold 3	complement(901094..901450)	AT1G49230.1_Symbols:_RING/U-box_superfamily_protein_
Ta01240	scaffold 3	complement(901587..904986)	AT3G18773.1_Symbols:_RING/U-box_superfamily_protein_
Ta01241	scaffold 3	910508..913036	AT3G18770.1_Symbols:_Autophagy-related_protein_13_
Ta01242	scaffold 3	913613..914847	AT3G18760.1_Symbols:_Translation_elongation_factor_EF1B/ribosomal_protein_S6_family_protein_
Ta01243	scaffold 3	916036..918354	AT3G18750.1_Symbols:_WNK6,_ZIK5,_ATWNK6_with_no_lysine_(K)_kinase_6_
Ta01244	scaffold 3	complement(918816..920682)	AT3G18740.1_Symbols:_Ribosomal_protein_L7Ae/L30e/S12e/Gadd45_family_protein_
Ta01245	scaffold 3	921093..927777	AT3G18730.1_Symbols:_TSK,_MGO3,_BRU1_tetratricopeptide_repeat_(TPR)-containing_protein_
Ta01246	scaffold 3	complement(929673..930251)	AT3G18715.1_Symbols:_IDL4_inflorescence_deficient_in_abscission_(IDA)-like_4_
Ta01247	scaffold 3	936358..937650	AT3G18710.1_Symbols:_PUB29,_ATPUB29_plant_U-box_29_
Ta01248	scaffold 3	942389..943060	AT3G18690.1_Symbols:_MKS1_MAP_kinase_substrate_1_
Ta01249	scaffold 3	complement(943311..945229)	AT3G18680.1_Symbols:_Amino_acid_kinase_family_protein_
Ta01250	scaffold 3	946351..948738	AT3G18670.1_Symbols:_Ankyrin_repeat_family_protein_
Ta01251	scaffold 3	951457..953990	AT3G18660.2_Symbols:_PGSIP1,_GUX1_plant_glycogenin-like_starch_initiation_protein_1_
Ta01252	scaffold 3	954804..956088	AT3G18650.1_Symbols:_AGL103_AGAMOUS-like_103_
Ta01253	scaffold 3	957430..959521	AT3G18640.1_Symbols:_Zinc_finger_C-x8-C-x5-C-x3-H_type_family_protein_
Ta01254	scaffold 3	960085..961741	AT3G18630.1_Symbols:_ATUNG,_UNG_uracil_dna_glycosylase_
Ta01255	scaffold 3	complement(962364..963755)	AT3G18620.1_Symbols:_DHHC-type_zinc_finger_family_protein_
Ta01256	scaffold 3	966036..969598	AT3G18610.1_Symbols:_PARLL1,_ATNUC-L2,_NUC-L2_nucleolin_like_2_
Ta01257	scaffold 3	970855..974070	AT3G18600.1_Symbols:_P-loop_containing_nucleoside_triphosphate_hydrolases_superfamily_protein_
Ta01258	scaffold 3	complement(974462..975128)	AT3G18590.1_Symbols:_ENODL5,_AtENODL5_early_nodulin-like_protein_5_
Ta01259	scaffold 3	976779..977997	AT3G18580.1_Symbols:_Nucleic_acid-binding,_OB-fold-like_protein_
Ta01260	scaffold 3	978353..978847	AT3G18570.1_Symbols:_Oleosin_family_protein_
Ta01261	scaffold 3	complement(982930..983523)	AT3G18560.1_Symbols:_unknown_protein;_BEST_Arabidopsis_thaliana_protein_match_is:_unknown_protein_(TAIR:AT1G49000.1);_Has_95_Blast_hits_to_95_proteins_in_13_species:_Archae_-_0;_Bacteria_-_0;_Met
Ta01262	scaffold 3	complement(991810..993192)	AT3G18550.1_Symbols:_BRC1,_TCP18,_ATTCP18_TCP_family_transcription_factor_
Ta01263	scaffold 3	1000869..1005078	AT3G18524.1_Symbols:_MSH2,_ATMSH2_MUTS_homolog_2_
Ta01264	scaffold 3	complement(1005348..1008779)	AT3G18520.2_Symbols:_HDA15,_ATHDA15_histone_deacetylase_15_
Ta01265	scaffold 3	1024257..1024628	AT1G17345.1_Symbols:_SAUR-like_auxin-responsive_protein_family_
Ta01266	scaffold 3	1025325..1027944	AT1G17350.2_Symbols:_NADH:ubiquinone_oxidoreductase_intermediate-associated_protein_30_
Ta01267	scaffold 3	1030999..1034838	AT1G17360.1_Symbols:_BEST_Arabidopsis_thaliana_protein_match_is:_COP1-interacting_protein-related_(TAIR:AT1G72410.1);_Has_9949_Blast_hits_to_7480_proteins_in_576_species:_Archae_-_12;_Bacteria_-_
Ta01268	scaffold 3	complement(1037619..1040800)	AT1G17370.1_Symbols:_UBP1B_oligouridylate_binding_protein_1B_
Ta01269	scaffold 3	complement(1041974..1043411)	AT1G17380.1_Symbols:_JAZ5,_TIFY11A_jasmonate-zim-domain_protein_5_
Ta01270	scaffold 3	complement(1045652..1046221)	AT3G60220.1_Symbols:_ATL4,_TL4_TOXICOS_EN_LEVADURA_4_
Ta01271	scaffold 3	complement(1047682..1049196)	AT1G17400.1_Symbols:_unknown_protein;_BEST_Arabidopsis_thaliana_protein_match_is:_unknown_protein_(TAIR:AT1G72490.1);_Has_30201_Blast_hits_to_17322_proteins_in_780_species:_Archae_-_12;_Bacteria_
Ta01272	scaffold 3	complement(1053216..1054379)	AT1G17410.1_Symbols:_Nucleoside_diphosphate_kinase_family_protein_
Ta01273	scaffold 3	1076339..1080365	AT1G17420.1_Symbols:_LOX3_lipoxygenase_3_
Ta01274	scaffold 3	1080934..1082472	AT1G17430.1_Symbols:_alpha/beta-Hydrolases_superfamily_protein_
Ta01275	scaffold 3	complement(1082959..1085542)	AT1G17440.1_Symbols:_EER4,_TAF12B_Transcription_initiation_factor_TFIID_subunit_A_
Ta01276	scaffold 3	complement(1086024..1086226)	not available
Ta01277	scaffold 3	complement(1086687..1095049)	AT1G17450.2_Symbols:_B-block_binding_subunit_of_TFIIIC_
Ta01278	scaffold 3	1087222..1087672	AT5G56730.1_Symbols:_Insulinase_(Peptidase_family_M16)_protein_
Ta01279	scaffold 3	1095517..1096714	AT1G17455.1_Symbols:_ELF4-L4_ELF4-like_4_
Ta01280	scaffold 3	1097866..1100679	AT1G17460.2_Symbols:_TRFL3_TRF-like_3_
Ta01281	scaffold 3	1101650..1104473	AT1G17470.1_Symbols:_ATDRG1,_ATDRG,_DRG1_developmentally_regulated_G-protein_1_
Ta01282	scaffold 3	complement(1105013..1106555)	AT1G17480.1_Symbols:_IQD7_IQ-domain_7_
Ta01283	scaffold 3	1107102..1107588	AT1G17490.1_Symbols:_unknown_protein;_BEST_Arabidopsis_thaliana_protein_match_is:_unknown_protein_(TAIR:AT1G72690.1);_Has_57_Blast_hits_to_45_proteins_in_9_species:_Archae_-_0;_Bacteria_-_0;_Meta
Ta01284	scaffold 3	1112689..1117116	AT1G17500.1_Symbols:_ATPase_E1-E2_type_family_protein_/_haloacid_dehalogenase-like_hydrolase_family_protein_
Ta01285	scaffold 3	complement(1117573..1118093)	AT1G17510.1_Symbols:_unknown_protein;_Has_11_Blast_hits_to_11_proteins_in_4_species:_Archae_-_0;_Bacteria_-_0;_Metazoa_-_0;_Fungi_-_0;_Plants_-_11;_Viruses_-_0;_Other_Eukaryotes_-_0_(source:_NCBI
Ta01286	scaffold 3	complement(1118862..1121118)	AT1G17520.1_Symbols:_Homeodomain-like/winged-helix_DNA-binding_family_protein_
Ta01287	scaffold 3	1121591..1122157	AT1G17530.1_Symbols:_ATTIM23-1,_TIM23-1_translocase_of_inner_mitochondrial_membrane_23_
Ta01288	scaffold 3	complement(1123114..1126002)	AT1G17540.1_Symbols:_Protein_kinase_protein_with_adenine_nucleotide_alpha_hydrolases-like_domain_
Ta01289	scaffold 3	1127206..1129165	AT1G17550.1_Symbols:_HAB2_homology_to_ABI2_
Ta01290	scaffold 3	complement(1129801..1130794)	AT1G17560.1_Symbols:_HLL_Ribosomal_protein_L14p/L23e_family_protein_
Ta01291	scaffold 3	1132152..1141637	AT1G17580.1_Symbols:_MYA1,_ATMYA1,_XI-1_myosin_1_
Ta01292	scaffold 3	1143638..1144825	AT1G17615.1_Symbols:_Disease_resistance_protein_(TIR-NBS_class)_
Ta01293	scaffold 3	1146595..1147380	AT1G17620.1_Symbols:_Late_embryogenesis_abundant_(LEA)_hydroxyproline-rich_glycoprotein_family_
Ta01294	scaffold 3	complement(1150598..1153342)	AT1G17640.1_Symbols:_RNA-binding_(RRM/RBD/RNP_motifs)_family_protein_
Ta01295	scaffold 3	complement(1153867..1156181)	AT1G17650.1_Symbols:_GLYR2,_GR2_glyoxylate_reductase_2_
Ta01296	scaffold 3	complement(1156757..1158883)	AT1G17665.1_Symbols:_unknown_protein;_FUNCTIONS_IN:_molecular_function_unknown;_INVOLVED_IN:_biological_process_unknown;_LOCATED_IN:_endomembrane_system;_EXPRESSED_IN:_15_plant_structures;_EXPRES
Ta01297	scaffold 3	1160261..1165098	AT1G17680.1_Symbols:_tetratricopeptide_repeat_(TPR)-containing_protein_
Ta01298	scaffold 3	complement(1165555..1171209)	AT1G17690.1_Symbols:_NOF1_FUNCTIONS_IN:_molecular_function_unknown;_INVOLVED_IN:_biological_process_unknown;_LOCATED_IN:_nucleus;_EXPRESSED_IN:_24_plant_structures;_EXPRESSED_DURING:_13_growth_sta
Ta01299	scaffold 3	1172174..1172719	AT1G17700.1_Symbols:_PRA1.F1_prenylated_RAB_acceptor_1.F1_
Ta01300	scaffold 3	complement(1173054..1174262)	AT1G17710.1_Symbols:_Pyridoxal_phosphate_phosphatase-related_protein_
Ta01301	scaffold 3	complement(1176312..1178725)	AT1G17720.1_Symbols:_ATB_BETA_Protein_phosphatase_2A,_regulatory_subunit_PR55_
Ta01302	scaffold 3	complement(1178798..1180294)	AT1G17720.1_Symbols:_ATB_BETA_Protein_phosphatase_2A,_regulatory_subunit_PR55_
Ta01303	scaffold 3	1181432..1182498	AT1G17730.1_Symbols:_VPS46.1,_CHMP1B_vacuolar_protein_sorting_46.1_
Ta01304	scaffold 3	1183927..1186907	AT1G17745.2_Symbols:_PGDH_D-3-phosphoglycerate_dehydrogenase_
Ta01305	scaffold 3	1188378..1191795	AT1G17750.1_Symbols:_PEPR2,_AtPEPR2_PEP1_receptor_2_
Ta01306	scaffold 3	complement(1192009..1198148)	AT1G17760.1_Symbols:_CSTF77,_ATCSTF77_Tetratricopeptide_repeat_(TPR)-like_superfamily_protein_
Ta01307	scaffold 3	1199378..1201958	AT1G17770.1_Symbols:_SUVH7,_SDG17_SU(VAR)3-9_homolog_7_
Ta01308	scaffold 3	complement(1204860..1206808)	AT1G17790.1_Symbols:_DNA-binding_bromodomain-containing_protein_
Ta01309	scaffold 3	complement(1208863..1212791)	AT1G17820.1_Symbols:_Putative_integral_membrane_protein_conserved_region_(DUF2404)_
Ta01310	scaffold 3	complement(1213466..1215448)	AT1G17830.1_Symbols:_Protein_of_unknown_function_(DUF789)_
Ta01311	scaffold 3	1219537..1220831	AT1G17840.1_Symbols:_WBC11,_ABCG11,_DSO,_COF1,_ATWBC11_white-brown_complex_homolog_protein_11_
Ta01312	scaffold 3	1220859..1222702	AT1G17840.1_Symbols:_WBC11,_ABCG11,_DSO,_COF1,_ATWBC11_white-brown_complex_homolog_protein_11_
Ta01313	scaffold 3	complement(1223227..1225462)	AT1G17850.2_Symbols:_Rhodanese/Cell_cycle_control_phosphatase_superfamily_protein_
Ta01314	scaffold 3	1226070..1226657	AT1G17860.1_Symbols:_Kunitz_family_trypsin_and_protease_inhibitor_protein_
Ta01315	scaffold 3	complement(1226759..1228839)	AT1G17870.1_Symbols:_ATEGY3,_EGY3_ethylene-dependent_gravitropism-deficient_and_yellow-green-like_3_
Ta01316	scaffold 3	complement(1229237..1230081)	AT1G17880.1_Symbols:_BTF3,_ATBTF3_basic_transcription_factor_3_
Ta01317	scaffold 3	complement(1231193..1232363)	AT1G17890.1_Symbols:_GER2_NAD(P)-binding_Rossmann-fold_superfamily_protein_
Ta01318	scaffold 3	complement(1233545..1236429)	AT1G17920.1_Symbols:_HDG12_homeodomain_GLABROUS_12_
Ta01319	scaffold 3	complement(1238071..1239883)	AT1G17930.1_Symbols:_Aminotransferase-like,_plant_mobile_domain_family_protein_
Ta01320	scaffold 3	complement(1240996..1243376)	AT1G17940.1_Symbols:_Endosomal_targeting_BRO1-like_domain-containing_protein_
Ta01321	scaffold 3	1249590..1250840	AT1G17950.1_Symbols:_ATMYB52,_BW52,_MYB52_myb_domain_protein_52_
Ta01322	scaffold 3	complement(1251949..1255861)	AT5G26830.1_Symbols:_Threonyl-tRNA_synthetase_
Ta01323	scaffold 3	1256729..1259228	AT1G17970.1_Symbols:_RING/U-box_superfamily_protein_
Ta01324	scaffold 3	complement(1259454..1263088)	AT1G17980.1_Symbols:_PAPS1_poly(A)_polymerase_1_
Ta01325	scaffold 3	1264250..1265647	AT1G18010.1_Symbols:_Major_facilitator_superfamily_protein_
Ta01326	scaffold 3	1266352..1268515	AT1G18030.1_Symbols:_Protein_phosphatase_2C_family_protein_
Ta01327	scaffold 3	complement(1268958..1271290)	AT1G18040.1_Symbols:_CDKD1;3,_AT;CDCKD;3,_CAK2AT_cyclin-dependent_kinase_D1;3_
Ta01328	scaffold 3	complement(1271801..1273043)	AT1G18060.1_Symbols:_unknown_protein;_INVOLVED_IN:_biological_process_unknown;_LOCATED_IN:_chloroplast;_EXPRESSED_IN:_22_plant_structures;_EXPRESSED_DURING:_13_growth_stages;_Has_74_Blast_hits_to
Ta01329	scaffold 3	complement(1274084..1278608)	AT1G18070.3_Symbols:_Translation_elongation_factor_EF1A/initiation_factor_IF2gamma_family_protein_
Ta01330	scaffold 3	1282631..1284323	AT1G18080.1_Symbols:_ATARCA,_RACK1A_AT,_RACK1A_Transducin/WD40_repeat-like_superfamily_protein_
Ta01331	scaffold 3	1285000..1287969	AT1G18090.1_Symbols:_5'-3'_exonuclease_family_protein_
Ta01332	scaffold 3	complement(1288581..1290410)	AT1G18100.1_Symbols:_E12A11,_MFT_PEBP_(phosphatidylethanolamine-binding_protein)_family_protein_
Ta01333	scaffold 3	complement(1292357..1294737)	AT1G18140.1_Symbols:_LAC1,_ATLAC1_laccase_1_
Ta01334	scaffold 3	complement(1298569..1301230)	AT1G18150.2_Symbols:_ATMPK8_Protein_kinase_superfamily_protein_
Ta01335	scaffold 3	complement(1302181..1302477)	AT2G32765.1_Symbols:_SUM5,_SUMO5,_ATSUMO5_small_ubiquitinrelated_modifier_5_
Ta01336	scaffold 3	1305011..1309711	AT1G18160.1_Symbols:_Protein_kinase_superfamily_protein_
Ta01337	scaffold 3	1310190..1311229	AT1G18170.1_Symbols:_FKBP-like_peptidyl-prolyl_cis-trans_isomerase_family_protein_
Ta01338	scaffold 3	1311710..1313430	AT1G18180.1_Symbols:_Protein_of_unknown_function_(DUF1295)_
Ta01339	scaffold 3	complement(1313802..1317481)	AT1G18190.1_Symbols:_GC2_golgin_candidate_2_
Ta01340	scaffold 3	complement(1317899..1319137)	AT1G18200.1_Symbols:_AtRABA6b,_RABA6b_RAB_GTPase_homolog_A6B_
Ta01341	scaffold 3	complement(1320531..1321058)	AT1G18210.1_Symbols:_Calcium-binding_EF-hand_family_protein_
Ta01342	scaffold 3	complement(1323238..1324304)	AT1G18250.2_Symbols:_ATLP-1_Pathogenesis-related_thaumatin_superfamily_protein_
Ta01343	scaffold 3	complement(1325498..1328496)	AT1G18260.1_Symbols:_HCP-like_superfamily_protein_
Ta01344	scaffold 3	complement(1328829..1329608)	AT1G18265.1_Symbols:_Protein_of_unknown_function,_DUF593_
Ta01345	scaffold 3	complement(1330095..1339817)	AT1G18270.3_Symbols:_ketose-bisphosphate_aldolase_class-II_family_protein_
Ta01346	scaffold 3	1340526..1341342	AT1G18280.1_Symbols:_Bifunctional_inhibitor/lipid-transfer_protein/seed_storage_2S_albumin_superfamily_protein_
Ta01347	scaffold 3	1343902..1344441	AT1G18290.1_Symbols:_unknown_protein;_FUNCTIONS_IN:_molecular_function_unknown;_INVOLVED_IN:_N-terminal_protein_myristoylation;_LOCATED_IN:_chloroplast;_EXPRESSED_IN:_root;_Has_94_Blast_hits_to_9
Ta01348	scaffold 3	1347403..1348387	AT1G18300.1_Symbols:_atnudt4,_NUDT4_nudix_hydrolase_homolog_4_
Ta01349	scaffold 3	complement(1348981..1351211)	AT5G15870.1_Symbols:_glycosyl_hydrolase_family_81_protein_
Ta01350	scaffold 3	1351699..1353066	AT3G10110.1_Symbols:_MEE67_Mitochondrial_import_inner_membrane_translocase_subunit_Tim17/Tim22/Tim23_family_protein_
Ta01351	scaffold 3	complement(1353658..1355657)	AT1G18330.2_Symbols:_EPR1,_RVE7_Homeodomain-like_superfamily_protein_
Ta01352	scaffold 3	complement(1357802..1359837)	AT1G18335.1_Symbols:_Acyl-CoA_N-acyltransferases_(NAT)_superfamily_protein_
Ta01353	scaffold 3	complement(1360300..1362384)	AT1G18340.1_Symbols:_basal_transcription_factor_complex_subunit-related_
Ta01354	scaffold 3	complement(1364681..1367093)	AT1G18360.1_Symbols:_alpha/beta-Hydrolases_superfamily_protein_
Ta01355	scaffold 3	complement(1367509..1371726)	AT1G18370.1_Symbols:_HIK,_ATNACK1,_NACK1_ATP_binding_microtubule_motor_family_protein_
Ta01356	scaffold 3	1373449..1377510	AT1G18390.2_Symbols:_Protein_kinase_superfamily_protein_
Ta01357	scaffold 3	1379106..1381027	AT1G18400.1_Symbols:_BEE1_BR_enhanced_expression_1_
Ta01358	scaffold 3	complement(1384039..1388801)	AT1G73860.1_Symbols:_P-loop_containing_nucleoside_triphosphate_hydrolases_superfamily_protein_
Ta01359	scaffold 3	complement(1391376..1392210)	AT1G73890.1_Symbols:_Bifunctional_inhibitor/lipid-transfer_protein/seed_storage_2S_albumin_superfamily_protein_
Ta01360	scaffold 3	1392789..1395138	AT1G18420.1_Symbols:_Aluminium_activated_malate_transporter_family_protein_
Ta01361	scaffold 3	1395633..1397427	AT1G18440.1_Symbols:_Peptidyl-tRNA_hydrolase_family_protein_
Ta01362	scaffold 3	1397768..1401903	AT1G18450.1_Symbols:_ATARP4,_ARP4_actin-related_protein_4_
Ta01363	scaffold 3	1402657..1405502	AT5G49650.1_Symbols:_XK-2,_XK2_xylulose_kinase-2_
Ta01364	scaffold 3	1407794..1411014	AT1G18460.1_Symbols:_alpha/beta-Hydrolases_superfamily_protein_
Ta01365	scaffold 3	complement(1411493..1415011)	AT1G18470.1_Symbols:_Transmembrane_Fragile-X-F-associated_protein_
Ta01366	scaffold 3	1416793..1419681	AT1G18485.1_Symbols:_Pentatricopeptide_repeat_(PPR)_superfamily_protein_
Ta01367	scaffold 3	1420035..1420409	AT4G02655.1_Symbols:_unknown_protein;_FUNCTIONS_IN:_molecular_function_unknown;_INVOLVED_IN:_biological_process_unknown;_LOCATED_IN:_endomembrane_system;_BEST_Arabidopsis_thaliana_protein_match_i
Ta01368	scaffold 3	1420860..1422485	AT1G18490.1_Symbols:_Protein_of_unknown_function_(DUF1637)_
Ta01369	scaffold 3	1423120..1426892	AT1G18500.1_Symbols:_MAML-4,_IPMS1_methylthioalkylmalate_synthase-like_4_
Ta01370	scaffold 3	1427619..1428843	AT1G18520.1_Symbols:_TET11_tetraspanin11_
Ta01371	scaffold 3	1429478..1429903	AT1G18530.1_Symbols:_EF_hand_calcium-binding_protein_family_
Ta01372	scaffold 3	complement(1430095..1431300)	AT1G18540.1_Symbols:_Ribosomal_protein_L6_family_protein_
Ta01373	scaffold 3	complement(1431963..1434665)	AT1G18550.1_Symbols:_ATP_binding_microtubule_motor_family_protein_
Ta01374	scaffold 3	1435867..1438240	AT1G18560.1_Symbols:_BED_zinc_finger_;hAT_family_dimerisation_domain_
Ta01375	scaffold 3	1441182..1442716	AT1G18570.1_Symbols:_MYB51,_AtMYB51,_BW51A,_BW51B,_HIG1_myb_domain_protein_51_
Ta01376	scaffold 3	1447704..1450396	AT1G18580.1_Symbols:_GAUT11_galacturonosyltransferase_11_
Ta01377	scaffold 3	1451137..1452186	AT1G18590.1_Symbols:_SOT17,_ATSOT17,_ATST5C_sulfotransferase_17_
Ta01378	scaffold 3	1453262..1455280	AT1G18600.1_Symbols:_ATRBL12,_RBL12_RHOMBOID-like_protein_12_
Ta01379	scaffold 3	1457575..1460669	AT1G18610.1_Symbols:_Galactose_oxidase/kelch_repeat_superfamily_protein_
Ta01380	scaffold 3	1462138..1465037	AT4G26190.1_Symbols:_Haloacid_dehalogenase-like_hydrolase_(HAD)_superfamily_protein_
Ta01381	scaffold 3	1466679..1470071	AT1G18620.2_Symbols:_unknown_protein;_FUNCTIONS_IN:_molecular_function_unknown;_INVOLVED_IN:_biological_process_unknown;_LOCATED_IN:_cellular_component_unknown;_EXPRESSED_IN:_22_plant_structures;
Ta01382	scaffold 3	complement(1473798..1475610)	AT1G18640.2_Symbols:_PSP_3-phosphoserine_phosphatase_
Ta01383	scaffold 3	complement(1476617..1478107)	AT1G18650.1_Symbols:_PDCB3_plasmodesmata_callose-binding_protein_3_
Ta01384	scaffold 3	1479440..1483163	AT1G18660.4_Symbols:_zinc_finger_(C3HC4-type_RING_finger)_family_protein_
Ta01385	scaffold 3	complement(1483855..1487330)	AT1G18670.1_Symbols:_IBS1_Protein_kinase_superfamily_protein_
Ta01386	scaffold 3	complement(1488942..1490180)	AT1G18680.1_Symbols:_HNH_endonuclease_domain-containing_protein_
Ta01387	scaffold 3	1490959..1492317	AT1G74380.1_Symbols:_XXT5_xyloglucan_xylosyltransferase_5_
Ta01388	scaffold 3	1492949..1498712	AT1G18700.4_Symbols:_DNAJ_heat_shock_N-terminal_domain-containing_protein_
Ta01389	scaffold 3	1502347..1502601	AT1G18710.1_Symbols:_AtMYB47,_MYB47_myb_domain_protein_47_
Ta01390	scaffold 3	1510130..1517526	AT1G18710.1_Symbols:_AtMYB47,_MYB47_myb_domain_protein_47_
Ta01391	scaffold 3	complement(1518842..1520387)	AT1G18720.1_Symbols:_Protein_of_unknown_function_(DUF962)_
Ta01392	scaffold 3	1521016..1522303	AT1G18730.1_Symbols:_NDF6_NDH_dependent_flow_6_
Ta01393	scaffold 3	1524381..1525529	AT1G18740.1_Symbols:_Protein_of_unknown_function_(DUF793)_
Ta01394	scaffold 3	1528025..1530323	AT1G18750.1_Symbols:_AGL65_AGAMOUS-like_65_
Ta01395	scaffold 3	complement(1530816..1531475)	AT1G18760.1_Symbols:_Zinc_finger,_C3HC4_type_(RING_finger)_family_protein_
Ta01396	scaffold 3	complement(1532884..1535136)	AT1G18800.1_Symbols:_NRP2_NAP1-related_protein_2_
Ta01397	scaffold 3	complement(1537364..1538515)	AT1G18810.1_Symbols:_phytochrome_kinase_substrate-related_
Ta01398	scaffold 3	1540620..1545360	AT1G18830.1_Symbols:_Transducin/WD40_repeat-like_superfamily_protein_
Ta01399	scaffold 3	complement(1547032..1547298)	AT1G18835.1_Symbols:_MIF3_mini_zinc_finger_
Ta01400	scaffold 3	complement(1554145..1554444)	AT1G69588.1_Symbols:_CLE45_CLAVATA3/ESR-RELATED_45_
Ta01401	scaffold 3	complement(1555752..1558542)	AT1G18840.1_Symbols:_IQD30_IQ-domain_30_
Ta01402	scaffold 3	complement(1559701..1560957)	AT1G18850.1_Symbols:_unknown_protein;_FUNCTIONS_IN:_molecular_function_unknown;_INVOLVED_IN:_biological_process_unknown;_LOCATED_IN:_nucleolus;_EXPRESSED_IN:_22_plant_structures;_EXPRESSED_DURING
Ta01403	scaffold 3	1563834..1565731	AT1G18860.1_Symbols:_WRKY61,_ATWRKY61_WRKY_DNA-binding_protein_61_
Ta01404	scaffold 3	1571164..1574791	AT1G18870.1_Symbols:_ICS2,_ATICS2_isochorismate_synthase_2_
Ta01405	scaffold 3	1576450..1578952	AT1G18880.1_Symbols:_Major_facilitator_superfamily_protein_
Ta01406	scaffold 3	complement(1579184..1581455)	AT1G18890.1_Symbols:_ATCDPK1,_CPK10,_CDPK1,_AtCPK10_calcium-dependent_protein_kinase_1_
Ta01407	scaffold 3	1586772..1588514	AT1G18900.3_Symbols:_Pentatricopeptide_repeat_(PPR)_superfamily_protein_
Ta01408	scaffold 3	complement(1588856..1594114)	AT1G18910.1_Symbols:_zinc_ion_binding;zinc_ion_binding_
Ta01409	scaffold 3	1595072..1596995	AT1G18940.1_Symbols:_Nodulin-like_/_Major_Facilitator_Superfamily_protein_
Ta01410	scaffold 3	1598099..1602668	AT1G18950.1_Symbols:_DDT_domain_superfamily_
Ta01411	scaffold 3	1603429..1604562	AT1G18960.1_Symbols:_myb-like_HTH_transcriptional_regulator_family_protein_
Ta01412	scaffold 3	complement(1605314..1605976)	AT1G18980.1_Symbols:_RmlC-like_cupins_superfamily_protein_
Ta01413	scaffold 3	complement(1606753..1608446)	AT1G18990.1_Symbols:_Protein_of_unknown_function,_DUF593_
Ta01414	scaffold 3	1609102..1609260	not available
Ta01415	scaffold 3	complement(1609345..1610735)	AT1G19000.1_Symbols:_Homeodomain-like_superfamily_protein_
Ta01416	scaffold 3	1614066..1615873	AT1G19010.1_Symbols:_unknown_protein;_BEST_Arabidopsis_thaliana_protein_match_is:_unknown_protein_(TAIR:AT1G74860.1);_Has_337_Blast_hits_to_320_proteins_in_97_species:_Archae_-_0;_Bacteria_-_14;_
Ta01417	scaffold 3	1616814..1617053	AT1G19020.1_Symbols:_unknown_protein;_BEST_Arabidopsis_thaliana_protein_match_is:_unknown_protein_(TAIR:AT3G48180.1);_Has_88_Blast_hits_to_88_proteins_in_15_species:_Archae_-_0;_Bacteria_-_0;_Met
Ta01418	scaffold 3	1617520..1619441	AT1G19025.1_Symbols:_DNA_repair_metallo-beta-lactamase_family_protein_
Ta01419	scaffold 3	complement(1619731..1620954)	AT1G19050.1_Symbols:_ARR7_response_regulator_7_
Ta01420	scaffold 3	1627934..1630241	AT1G19090.1_Symbols:_RKF2,_CRK1_receptor-like_serine/threonine_kinase_2_
Ta01421	scaffold 3	1631478..1637260	AT1G19100.1_Symbols:_Histidine_kinase-,_DNA_gyrase_B-,_and_HSP90-like_ATPase_family_protein_
Ta01422	scaffold 3	1638637..1639047	AT1G19110.1_Symbols:_inter-alpha-trypsin_inhibitor_heavy_chain-related_
Ta01423	scaffold 3	1639186..1639569	AT1G19110.1_Symbols:_inter-alpha-trypsin_inhibitor_heavy_chain-related_
Ta01424	scaffold 3	1639660..1642039	AT1G19110.1_Symbols:_inter-alpha-trypsin_inhibitor_heavy_chain-related_
Ta01425	scaffold 3	1642596..1643728	AT1G19115.3_Symbols:_unknown_protein;_FUNCTIONS_IN:_molecular_function_unknown;_INVOLVED_IN:_biological_process_unknown;_LOCATED_IN:_cellular_component_unknown;_BEST_Arabidopsis_thaliana_protein_
Ta01426	scaffold 3	complement(1645726..1646617)	AT1G19130.1_Symbols:_CONTAINS_InterPro_DOMAIN/s:_Protein_of_unknown_function_DUF985_(InterPro:IPR009327),_RmlC-like_jelly_roll_fold_(InterPro:IPR014710);_Has_1465_Blast_hits_to_1465_proteins_in_5
Ta01427	scaffold 3	1648850..1653234	AT1G05630.1_Symbols:_AT5PTASE13,_5PTASE13_Endonuclease/exonuclease/phosphatase_family_protein_
Ta01428	scaffold 3	complement(1653472..1655522)	AT1G05640.1_Symbols:_Ankyrin_repeat_family_protein_
Ta01429	scaffold 3	complement(1656570..1658477)	AT1G05650.1_Symbols:_Pectin_lyase-like_superfamily_protein_
Ta01430	scaffold 3	complement(1660463..1662685)	AT1G05670.1_Symbols:_Pentatricopeptide_repeat_(PPR-like)_superfamily_protein_
Ta01431	scaffold 3	complement(1663551..1665158)	AT1G05680.1_Symbols:_UGT74E2_Uridine_diphosphate_glycosyltransferase_74E2_
Ta01432	scaffold 5	complement(949..3348)	AT3G05530.1_Symbols:_RPT5A,_ATS6A.2_regulatory_particle_triple-A_ATPase_5A_
Ta01433	scaffold 5	complement(4711..5431)	AT5G27720.1_Symbols:_emb1644_Small_nuclear_ribonucleoprotein_family_protein_
Ta01434	scaffold 5	complement(6527..9057)	AT3G05520.2_Symbols:_Subunits_of_heterodimeric_actin_filament_capping_protein_Capz_superfamily_
Ta01435	scaffold 5	complement(10681..11029)	AT3G05520.2_Symbols:_Subunits_of_heterodimeric_actin_filament_capping_protein_Capz_superfamily_
Ta01436	scaffold 5	complement(11556..13789)	AT3G05510.1_Symbols:_Phospholipid/glycerol_acyltransferase_family_protein_
Ta01437	scaffold 5	complement(14635..16235)	AT3G05500.1_Symbols:_Rubber_elongation_factor_protein_(REF)_
Ta01438	scaffold 5	complement(17922..18275)	AT3G05490.1_Symbols:_RALFL22_ralf-like_22_
Ta01439	scaffold 5	complement(21346..24046)	AT3G05480.3_Symbols:_RAD9_cell_cycle_checkpoint_control_protein_family_
Ta01440	scaffold 5	27535..30480	AT3G05470.1_Symbols:_Actin-binding_FH2_(formin_homology_2)_family_protein_
Ta01441	scaffold 5	complement(32113..32664)	AT3G05440.1_Symbols:_C2_domain-containing_protein_
Ta01442	scaffold 5	32968..34041	AT3G05450.1_Symbols:_CONTAINS_InterPro_DOMAIN/s:_Cystatin-related,_plant_(InterPro:IPR006525);_BEST_Arabidopsis_thaliana_protein_match_is:_Cystatin/monellin_superfamily_protein_(TAIR:AT3G05685.1)
Ta01443	scaffold 5	complement(35648..37064)	AT4G34860.1_Symbols:_Plant_neutral_invertase_family_protein_
Ta01444	scaffold 5	37835..39296	AT3G05450.1_Symbols:_CONTAINS_InterPro_DOMAIN/s:_Cystatin-related,_plant_(InterPro:IPR006525);_BEST_Arabidopsis_thaliana_protein_match_is:_Cystatin/monellin_superfamily_protein_(TAIR:AT3G05685.1)
Ta01445	scaffold 5	complement(45188..48408)	AT3G05430.1_Symbols:_Tudor/PWWP/MBT_superfamily_protein_
Ta01446	scaffold 5	complement(48860..53941)	AT3G05420.2_Symbols:_ACBP4_acyl-CoA_binding_protein_4_
Ta01447	scaffold 5	complement(54480..55605)	AT3G05410.2_Symbols:_Photosystem_II_reaction_center_PsbP_family_protein_
Ta01448	scaffold 5	complement(56074..59976)	AT3G05400.1_Symbols:_Major_facilitator_superfamily_protein_
Ta01449	scaffold 5	61678..63069	AT3G05390.1_Symbols:_FUNCTIONS_IN:_molecular_function_unknown;_INVOLVED_IN:_biological_process_unknown;_LOCATED_IN:_mitochondrion;_EXPRESSED_IN:_15_plant_structures;_EXPRESSED_DURING:_7_growth_st
Ta01450	scaffold 5	complement(63478..69065)	AT3G05380.2_Symbols:_ALY2,_ATALY2_DIRP_;Myb-like_DNA-binding_domain_
Ta01451	scaffold 5	70443..73889	AT3G05350.1_Symbols:_Metallopeptidase_M24_family_protein_
Ta01452	scaffold 5	74269..76209	AT3G05340.1_Symbols:_Tetratricopeptide_repeat_(TPR)-like_superfamily_protein_
Ta01453	scaffold 5	78508..79076	AT3G05350.1_Symbols:_Metallopeptidase_M24_family_protein_
Ta01454	scaffold 5	complement(79960..81510)	AT3G16740.1_Symbols:_F-box_and_associated_interaction_domains-containing_protein_
Ta01455	scaffold 5	82936..85173	AT3G05330.1_Symbols:_ATN,_ATTAN_cyclin_family_
Ta01456	scaffold 5	86700..87507	AT3G05327.1_Symbols:_Cyclin_family_protein_
Ta01457	scaffold 5	90218..91543	AT3G05320.1_Symbols:_O-fucosyltransferase_family_protein_
Ta01458	scaffold 5	complement(92095..95056)	AT3G05310.1_Symbols:_MIRO3_MIRO-related_GTP-ase_3_
Ta01459	scaffold 5	96517..98063	AT5G28050.2_Symbols:_Cytidine/deoxycytidylate_deaminase_family_protein_
Ta01460	scaffold 5	98503..100061	AT3G05290.1_Symbols:_PNC1_peroxisomal_adenine_nucleotide_carrier_1_
Ta01461	scaffold 5	100795..102471	AT3G05280.1_Symbols:_Integral_membrane_Yip1_family_protein_
Ta01462	scaffold 5	103667..106074	AT3G05270.1_Symbols:_Plant_protein_of_unknown_function_(DUF869)_
Ta01463	scaffold 5	107176..108193	AT3G05450.1_Symbols:_CONTAINS_InterPro_DOMAIN/s:_Cystatin-related,_plant_(InterPro:IPR006525);_BEST_Arabidopsis_thaliana_protein_match_is:_Cystatin/monellin_superfamily_protein_(TAIR:AT3G05685.1)
Ta01464	scaffold 5	108940..110287	AT3G05260.1_Symbols:_NAD(P)-binding_Rossmann-fold_superfamily_protein_
Ta01465	scaffold 5	complement(110569..112306)	AT3G05250.1_Symbols:_RING/U-box_superfamily_protein_
Ta01466	scaffold 5	112591..114288	AT3G05240.1_Symbols:_MEF19_mitochondrial_editing_factor_19_
Ta01467	scaffold 5	complement(114463..115987)	AT3G05230.1_Symbols:_Signal_peptidase_subunit_
Ta01468	scaffold 5	complement(118051..120250)	AT3G05220.1_Symbols:_Heavy_metal_transport/detoxification_superfamily_protein_
Ta01469	scaffold 5	complement(126796..129028)	AT3G05210.1_Symbols:_ERCC1,_UVR7_nucleotide_repair_protein,_putative_
Ta01470	scaffold 5	complement(130287..131489)	AT3G05200.1_Symbols:_ATL6_RING/U-box_superfamily_protein_
Ta01471	scaffold 5	complement(133177..137150)	AT3G05190.1_Symbols:_D-aminoacid_aminotransferase-like_PLP-dependent_enzymes_superfamily_protein_
Ta01472	scaffold 5	138035..140117	AT3G05180.1_Symbols:_GDSL-like_Lipase/Acylhydrolase_superfamily_protein_
Ta01473	scaffold 5	complement(140963..142529)	AT3G05170.1_Symbols:_Phosphoglycerate_mutase_family_protein_
Ta01474	scaffold 5	144525..148637	AT3G05165.1_Symbols:_Major_facilitator_superfamily_protein_
Ta01475	scaffold 5	complement(149361..153528)	AT3G05400.1_Symbols:_Major_facilitator_superfamily_protein_
Ta01476	scaffold 5	complement(156548..159931)	AT3G05400.1_Symbols:_Major_facilitator_superfamily_protein_
Ta01477	scaffold 5	complement(166961..168297)	AT3G06040.1_Symbols:_Ribosomal_protein_L12/_ATP-dependent_Clp_protease_adaptor_protein_ClpS_family_protein_
Ta01478	scaffold 5	complement(168680..170037)	AT3G06050.1_Symbols:_PRXIIF,_ATPRXIIF_peroxiredoxin_IIF_
Ta01479	scaffold 5	complement(170541..172376)	AT3G06060.1_Symbols:_NAD(P)-binding_Rossmann-fold_superfamily_protein_
Ta01480	scaffold 5	complement(172645..175806)	AT3G05150.1_Symbols:_Major_facilitator_superfamily_protein_
Ta01481	scaffold 5	178205..180631	AT3G05140.1_Symbols:_RBK2_ROP_binding_protein_kinases_2_
Ta01482	scaffold 5	complement(183536..184711)	AT3G16740.1_Symbols:_F-box_and_associated_interaction_domains-containing_protein_
Ta01483	scaffold 5	186619..189088	AT3G05545.1_Symbols:_RING/U-box_superfamily_protein_
Ta01484	scaffold 5	191338..192412	AT3G05560.1_Symbols:_Ribosomal_L22e_protein_family_
Ta01485	scaffold 5	192837..193415	AT2G33720.1_Symbols:_AP2/B3-like_transcriptional_factor_family_protein_
Ta01486	scaffold 5	complement(193728..195753)	AT3G05570.1_Symbols:_unknown_protein;_BEST_Arabidopsis_thaliana_protein_match_is:_unknown_protein_(TAIR:AT4G39235.1);_Has_73_Blast_hits_to_73_proteins_in_11_species:_Archae_-_0;_Bacteria_-_0;_Met
Ta01487	scaffold 5	196979..198453	AT5G27830.4_Symbols:_FUNCTIONS_IN:_molecular_function_unknown;_INVOLVED_IN:_response_to_oxidative_stress;_EXPRESSED_IN:_22_plant_structures;_EXPRESSED_DURING:_13_growth_stages;_CONTAINS_InterPro_
Ta01488	scaffold 5	complement(199162..200695)	AT3G05580.1_Symbols:_Calcineurin-like_metallo-phosphoesterase_superfamily_protein_
Ta01489	scaffold 5	203640..205680	AT3G05590.1_Symbols:_RPL18_ribosomal_protein_L18_
Ta01490	scaffold 5	complement(207938..209923)	AT3G05610.1_Symbols:_Plant_invertase/pectin_methylesterase_inhibitor_superfamily_
Ta01491	scaffold 5	213330..214088	AT2G18780.1_Symbols:_F-box_and_associated_interaction_domains-containing_protein_
Ta01492	scaffold 5	complement(214214..217399)	AT5G26360.1_Symbols:_TCP-1/cpn60_chaperonin_family_protein_
Ta01493	scaffold 5	219411..220584	AT3G05950.1_Symbols:_RmlC-like_cupins_superfamily_protein_
Ta01494	scaffold 5	221678..223743	AT3G05940.1_Symbols:_Protein_of_unknown_function_(DUF300)_
Ta01495	scaffold 5	224864..225181	AT3G05937.1_Symbols:_unknown_protein;_Has_30201_Blast_hits_to_17322_proteins_in_780_species:_Archae_-_12;_Bacteria_-_1396;_Metazoa_-_17338;_Fungi_-_3422;_Plants_-_5037;_Viruses_-_0;_Other_Eukaryo
Ta01496	scaffold 5	227174..227701	AT3G05936.1_Symbols:_unknown_protein;_FUNCTIONS_IN:_molecular_function_unknown;_INVOLVED_IN:_biological_process_unknown;_LOCATED_IN:_cellular_component_unknown;_Has_30201_Blast_hits_to_17322_prot
Ta01497	scaffold 5	228240..228453	not available
Ta01498	scaffold 5	complement(228869..229646)	AT3G05930.1_Symbols:_GLP8_germin-like_protein_8_
Ta01499	scaffold 5	230508..231051	AT3G05920.1_Symbols:_Heavy_metal_transport/detoxification_superfamily_protein_
Ta01500	scaffold 5	233155..235818	AT3G05910.1_Symbols:_Pectinacetylesterase_family_protein_
Ta01501	scaffold 5	236147..238756	AT3G05900.1_Symbols:_neurofilament_protein-related_
Ta01502	scaffold 5	241481..241758	AT3G05890.1_Symbols:_RCI2B_Low_temperature_and_salt_responsive_protein_family_
Ta01503	scaffold 5	243691..243999	AT3G05880.1_Symbols:_RCI2A_Low_temperature_and_salt_responsive_protein_family_
Ta01504	scaffold 5	complement(245175..246036)	AT3G05870.1_Symbols:_APC11_anaphase-promoting_complex/cyclosome_11_
Ta01505	scaffold 5	254403..261319	AT5G48670.1_Symbols:_FEM111,_AGL80_AGAMOUS-like_80_
Ta01506	scaffold 5	complement(262857..263126)	AT3G05858.1_Symbols:_unknown_protein;_FUNCTIONS_IN:_molecular_function_unknown;_INVOLVED_IN:_biological_process_unknown;_LOCATED_IN:_cellular_component_unknown;_BEST_Arabidopsis_thaliana_protein_
Ta01507	scaffold 5	complement(271121..273358)	AT3G05840.2_Symbols:_ATSK12_Protein_kinase_superfamily_protein_
Ta01508	scaffold 5	complement(275070..277561)	AT3G05830.2_Symbols:_Encodes_alpha-helical_IF_(intermediate_filament)-like_protein._
Ta01509	scaffold 5	278796..281219	AT3G05820.1_Symbols:_INVH,_At-A/N-InvH_invertase_H_
Ta01510	scaffold 5	282147..282959	AT3G05810.1_Symbols:_FUNCTIONS_IN:_molecular_function_unknown;_INVOLVED_IN:_biological_process_unknown;_LOCATED_IN:_mitochondrion;_EXPRESSED_IN:_22_plant_structures;_EXPRESSED_DURING:_13_growth_s
Ta01511	scaffold 5	complement(287029..287640)	AT3G05800.1_Symbols:_AIF1_AtBS1(activation-tagged_BRI1_suppressor_1)-interacting_factor_1_
Ta01512	scaffold 5	290110..304859	AT3G05790.1_Symbols:_LON4_lon_protease_4_
Ta01513	scaffold 5	306492..315340	AT3G05770.1_Symbols:_unknown_protein;_BEST_Arabidopsis_thaliana_protein_match_is:_unknown_protein_(TAIR:AT1G54300.1);_Has_105_Blast_hits_to_105_proteins_in_16_species:_Archae_-_0;_Bacteria_-_0;_M
Ta01514	scaffold 5	complement(315698..317648)	AT3G05760.1_Symbols:_C2H2_and_C2HC_zinc_fingers_superfamily_protein_
Ta01515	scaffold 5	complement(318223..321031)	AT3G05750.1_Symbols:_unknown_protein;_FUNCTIONS_IN:_molecular_function_unknown;_INVOLVED_IN:_biological_process_unknown;_LOCATED_IN:_membrane;_EXPRESSED_IN:_17_plant_structures;_EXPRESSED_DURING:
Ta01516	scaffold 5	322465..323944	AT1G54300.1_Symbols:_unknown_protein;_BEST_Arabidopsis_thaliana_protein_match_is:_unknown_protein_(TAIR:AT3G05770.1);_Has_107_Blast_hits_to_107_proteins_in_18_species:_Archae_-_0;_Bacteria_-_0;_M
Ta01517	scaffold 5	complement(326038..329667)	AT3G05740.1_Symbols:_RECQI1_RECQ_helicase_l1_
Ta01518	scaffold 5	complement(333395..333953)	AT3G05725.1_Symbols:_Protein_of_unknown_function_(DUF3511)_
Ta01519	scaffold 5	335159..339056	AT3G05720.1_Symbols:_IMPA-7_importin_alpha_isoform_7_
Ta01520	scaffold 5	352610..354537	AT3G62970.1_Symbols:_zinc_finger_(C3HC4-type_RING_finger)_family_protein_
Ta01521	scaffold 5	355653..358820	AT3G16740.1_Symbols:_F-box_and_associated_interaction_domains-containing_protein_
Ta01522	scaffold 5	complement(359947..361706)	AT3G05710.2_Symbols:_SYP43,_ATSYP43_syntaxin_of_plants_43_
Ta01523	scaffold 5	362444..364483	AT3G05700.1_Symbols:_Drought-responsive_family_protein_
Ta01524	scaffold 5	380860..383379	AT1G52950.1_Symbols:_Nucleic_acid-binding,_OB-fold-like_protein_
Ta01525	scaffold 5	415069..416844	AT4G26050.1_Symbols:_PIRL8_plant_intracellular_ras_group-related_LRR_8_
Ta01526	scaffold 5	complement(417047..418102)	AT4G26060.1_Symbols:_Ribosomal_protein_L18ae_family_
Ta01527	scaffold 5	419943..421848	AT4G26070.2_Symbols:_MEK1,_NMAPKK,_ATMEK1,_MKK1_MAP_kinase/_ERK_kinase_1_
Ta01528	scaffold 5	complement(422296..423953)	AT4G26080.1_Symbols:_ABI1,_AtABI1_Protein_phosphatase_2C_family_protein_
Ta01529	scaffold 5	426979..427429	AT1G53770.2_Symbols:_O-fucosyltransferase_family_protein_
Ta01530	scaffold 5	428497..431214	AT4G26090.1_Symbols:_RPS2_NB-ARC_domain-containing_disease_resistance_protein_
Ta01531	scaffold 5	complement(434179..434307)	not available
Ta01532	scaffold 5	434660..436908	AT1G64280.1_Symbols:_NPR1,_SAI1,_NIM1,_ATNPR1_regulatory_protein_(NPR1)_
Ta01533	scaffold 5	438571..441160	AT4G26110.1_Symbols:_NAP1;1,_ATNAP1;1_nucleosome_assembly_protein1;1_
Ta01534	scaffold 5	441986..443968	AT4G26120.1_Symbols:_Ankyrin_repeat_family_protein_/_BTB/POZ_domain-containing_protein_
Ta01535	scaffold 5	complement(446171..447037)	AT4G26130.1_Symbols:_unknown_protein;_FUNCTIONS_IN:_molecular_function_unknown;_INVOLVED_IN:_biological_process_unknown;_LOCATED_IN:_endomembrane_system;_EXPRESSED_IN:_23_plant_structures;_EXPRES
Ta01536	scaffold 5	complement(450457..455082)	AT4G26140.1_Symbols:_BGAL12_beta-galactosidase_12_
Ta01537	scaffold 5	460266..461809	AT4G26150.1_Symbols:_CGA1,_GATA22,_GNL_cytokinin-responsive_gata_factor_1_
Ta01538	scaffold 5	complement(464775..466473)	AT4G26340.1_Symbols:_F-box/RNI-like/FBD-like_domains-containing_protein_
Ta01539	scaffold 5	complement(473754..476142)	AT4G26180.1_Symbols:_Mitochondrial_substrate_carrier_family_protein_
Ta01540	scaffold 5	485768..487378	AT4G26200.1_Symbols:_ACS7,_ATACS7_1-amino-cyclopropane-1-carboxylate_synthase_7_
Ta01541	scaffold 5	491933..493288	AT4G26250.1_Symbols:_AtGolS6,_GolS6_galactinol_synthase_6_
Ta01542	scaffold 5	495168..495899	AT4G26210.1_Symbols:_Mitochondrial_ATP_synthase_subunit_G_protein_
Ta01543	scaffold 5	496973..498054	AT4G26220.1_Symbols:_S-adenosyl-L-methionine-dependent_methyltransferases_superfamily_protein_
Ta01544	scaffold 5	498834..499374	AT5G56710.1_Symbols:_Ribosomal_protein_L31e_family_protein_
Ta01545	scaffold 5	complement(499662..501719)	AT4G26240.1_Symbols:_unknown_protein;_Has_30201_Blast_hits_to_17322_proteins_in_780_species:_Archae_-_12;_Bacteria_-_1396;_Metazoa_-_17338;_Fungi_-_3422;_Plants_-_5037;_Viruses_-_0;_Other_Eukaryo
Ta01546	scaffold 5	complement(510955..513741)	AT4G26270.1_Symbols:_PFK3_phosphofructokinase_3_
Ta01547	scaffold 5	514855..516754	AT5G56580.1_Symbols:_ATMKK6,_ANQ1,_MKK6_MAP_kinase_kinase_6_
Ta01548	scaffold 5	complement(517231..518235)	AT4G26280.1_Symbols:_P-loop_containing_nucleoside_triphosphate_hydrolases_superfamily_protein_
Ta01549	scaffold 5	complement(521254..525383)	AT4G26300.1_Symbols:_emb1027_Arginyl-tRNA_synthetase,_class_Ic_
Ta01550	scaffold 5	complement(526804..527118)	AT5G06350.1_Symbols:_ARM_repeat_superfamily_protein_
Ta01551	scaffold 5	complement(528983..529574)	AT5G56520.1_Symbols:_unknown_protein;_BEST_Arabidopsis_thaliana_protein_match_is:_unknown_protein_(TAIR:AT1G55365.1);_Has_30201_Blast_hits_to_17322_proteins_in_780_species:_Archae_-_12;_Bacteria_
Ta01552	scaffold 5	531132..533834	AT4G26330.1_Symbols:_UNE17,_ATSBT3.18_Subtilisin-like_serine_endopeptidase_family_protein_
Ta01553	scaffold 5	534336..535788	AT4G26340.1_Symbols:_F-box/RNI-like/FBD-like_domains-containing_protein_
Ta01554	scaffold 5	537181..538698	AT4G26340.1_Symbols:_F-box/RNI-like/FBD-like_domains-containing_protein_
Ta01555	scaffold 5	complement(540536..542586)	AT4G26370.1_Symbols:_antitermination_NusB_domain-containing_protein_
Ta01556	scaffold 5	545087..547201	AT4G26390.1_Symbols:_Pyruvate_kinase_family_protein_
Ta01557	scaffold 5	complement(547763..549851)	AT4G26400.2_Symbols:_RING/U-box_superfamily_protein_
Ta01558	scaffold 5	complement(552070..553179)	AT1G04730.1_Symbols:_CTF18_P-loop_containing_nucleoside_triphosphate_hydrolases_superfamily_protein_
Ta01559	scaffold 5	complement(553605..555319)	AT4G26420.1_Symbols:_GAMT1_S-adenosyl-L-methionine-dependent_methyltransferases_superfamily_protein_
Ta01560	scaffold 5	complement(559714..562008)	AT4G26440.1_Symbols:_WRKY34,_ATWRKY34,_MSP3_WRKY_DNA-binding_protein_34_
Ta01561	scaffold 5	complement(566794..574956)	AT1G64770.3_Symbols:_NDF2_NDH-dependent_cyclic_electron_flow_1_
Ta01562	scaffold 5	583853..586241	AT4G26450.1_Symbols:_unknown_protein;_Has_614_Blast_hits_to_492_proteins_in_137_species:_Archae_-_0;_Bacteria_-_94;_Metazoa_-_255;_Fungi_-_76;_Plants_-_69;_Viruses_-_0;_Other_Eukaryotes_-_120_(so
Ta01563	scaffold 5	587125..588701	AT4G26455.1_Symbols:_WIP1_WPP_domain_interacting_protein_1_
Ta01564	scaffold 5	complement(588948..589700)	AT4G26466.1_Symbols:_LRE_lorelei_
Ta01565	scaffold 5	591381..592320	AT4G26470.1_Symbols:_Calcium-binding_EF-hand_family_protein_
Ta01566	scaffold 5	complement(592896..595819)	AT4G26480.1_Symbols:_RNA-binding_KH_domain-containing_protein_
Ta01567	scaffold 5	complement(596842..597147)	AT5G56100.1_Symbols:_glycine-rich_protein_/_oleosin_
Ta01568	scaffold 5	complement(598045..598884)	AT4G26485.1_Symbols:_Domain_of_unknown_function_(DUF2431)_
Ta01569	scaffold 5	complement(600617..603778)	AT4G26500.1_Symbols:_EMB1374,_CPSUFE,_ATSUFE,_SUFE1_chloroplast_sulfur_E_
Ta01570	scaffold 5	604902..608067	AT4G26510.1_Symbols:_UKL4_uridine_kinase-like_4_
Ta01571	scaffold 5	608721..610490	AT4G26530.1_Symbols:_Aldolase_superfamily_protein_
Ta01572	scaffold 5	complement(612171..615531)	AT4G26540.1_Symbols:_Leucine-rich_repeat_receptor-like_protein_kinase_family_protein_
Ta01573	scaffold 5	complement(621155..622934)	AT4G26550.1_Symbols:_Got1/Sft2-like_vescicle_transport_protein_family_
Ta01574	scaffold 5	complement(623373..625079)	AT4G26555.1_Symbols:_FKBP-like_peptidyl-prolyl_cis-trans_isomerase_family_protein_
Ta01575	scaffold 5	625382..628084	AT5G56010.1_Symbols:_HSP81-3,_Hsp81.3,_AtHsp90-3,_AtHsp90.3_heat_shock_protein_81-3_
Ta01576	scaffold 5	complement(628797..630203)	AT4G26570.2_Symbols:_ATCBL3,_CBL3_calcineurin_B-like_3_
Ta01577	scaffold 5	complement(631743..633242)	AT4G26580.1_Symbols:_RING/U-box_superfamily_protein_
Ta01578	scaffold 5	complement(634234..637011)	AT4G26590.1_Symbols:_ATOPT5,_OPT5_oligopeptide_transporter_5_
Ta01579	scaffold 5	638953..642359	AT4G26600.1_Symbols:_S-adenosyl-L-methionine-dependent_methyltransferases_superfamily_protein_
Ta01580	scaffold 5	643661..646216	AT4G26610.1_Symbols:_D6PKL1,_AGC1-2_D6_protein_kinase_like_1_
Ta01581	scaffold 5	complement(646612..648976)	AT4G26620.1_Symbols:_Sucrase/ferredoxin-like_family_protein_
Ta01582	scaffold 5	649575..651368	AT5G55670.1_Symbols:_RNA-binding_(RRM/RBD/RNP_motifs)_family_protein_
Ta01583	scaffold 5	complement(652873..656680)	AT4G26630.1_Symbols:_DEK_domain-containing_chromatin_associated_protein_
Ta01584	scaffold 5	complement(658920..662310)	AT4G26640.2_Symbols:_WRKY20,_AtWRKY20_WRKY_family_transcription_factor_family_protein_
Ta01585	scaffold 5	663504..664958	AT1G66490.1_Symbols:_F-box_and_associated_interaction_domains-containing_protein_
Ta01586	scaffold 5	673989..675819	AT4G26650.1_Symbols:_RNA-binding_(RRM/RBD/RNP_motifs)_family_protein_
Ta01587	scaffold 5	676731..679713	AT1G65280.1_Symbols:_DNAJ_heat_shock_N-terminal_domain-containing_protein_
Ta01588	scaffold 5	684691..686608	AT3G05690.1_Symbols:_UNE8,_ATHAP2B,_HAP2B,_NF-YA2_nuclear_factor_Y,_subunit_A2_
Ta01589	scaffold 5	687741..697913	AT3G05680.2_Symbols:_EMB2016_embryo_defective_2016_
Ta01590	scaffold 5	699229..700620	AT3G05675.2_Symbols:_BTB/POZ_domain-containing_protein_
Ta01591	scaffold 5	complement(701730..705111)	AT3G05670.1_Symbols:_RING/U-box_protein_
Ta01592	scaffold 5	complement(706179..707530)	AT2G42490.1_Symbols:_Copper_amine_oxidase_family_protein_
Ta01593	scaffold 5	complement(707883..708770)	AT3G13680.1_Symbols:_F-box_and_associated_interaction_domains-containing_protein_
Ta01594	scaffold 5	complement(714245..719878)	AT3G05630.1_Symbols:_PLDP2,_PDLZ2,_PLDZETA2_phospholipase_D_P2_
Ta01595	scaffold 5	complement(721263..722786)	AT3G05625.1_Symbols:_Tetratricopeptide_repeat_(TPR)-like_superfamily_protein_
Ta01596	scaffold 5	723311..727344	AT3G05620.1_Symbols:_Plant_invertase/pectin_methylesterase_inhibitor_superfamily_
Ta01597	scaffold 5	727666..728337	AT1G02810.1_Symbols:_Plant_invertase/pectin_methylesterase_inhibitor_superfamily_
Ta01598	scaffold 5	complement(728656..729951)	AT3G16740.1_Symbols:_F-box_and_associated_interaction_domains-containing_protein_
Ta01599	scaffold 5	complement(730508..732352)	AT3G05960.1_Symbols:_ATSTP6,_STP6_sugar_transporter_6_
Ta01600	scaffold 5	complement(733428..738272)	AT3G05970.1_Symbols:_LACS6,_ATLACS6_long-chain_acyl-CoA_synthetase_6_
Ta01601	scaffold 5	complement(738783..739355)	AT3G05975.1_Symbols:_Late_embryogenesis_abundant_(LEA)_hydroxyproline-rich_glycoprotein_family_
Ta01602	scaffold 5	743075..744059	AT3G05980.1_Symbols:_unknown_protein;_BEST_Arabidopsis_thaliana_protein_match_is:_unknown_protein_(TAIR:AT5G19340.1);_Has_202_Blast_hits_to_202_proteins_in_28_species:_Archae_-_0;_Bacteria_-_0;_M
Ta01603	scaffold 5	complement(744676..747315)	AT3G05990.1_Symbols:_Leucine-rich_repeat_(LRR)_family_protein_
Ta01604	scaffold 5	complement(750416..751432)	AT1G60170.1_Symbols:_emb1220_pre-mRNA_processing_ribonucleoprotein_binding_region-containing_protein_
Ta01605	scaffold 5	complement(752023..756906)	AT3G06010.1_Symbols:_ATCHR12_Homeotic_gene_regulator_
Ta01606	scaffold 5	764026..764925	AT3G06020.1_Symbols:_Protein_of_unknown_function_(DUF3049)_
Ta01607	scaffold 5	complement(770794..774430)	AT3G06030.1_Symbols:_ANP3,_MAPKKK12,_NP3_NPK1-related_protein_kinase_3_
Ta01608	scaffold 5	complement(774983..775897)	AT3G06035.1_Symbols:_Glycoprotein_membrane_precursor_GPI-anchored_
Ta01609	scaffold 5	complement(779002..779567)	AT3G06070.1_Symbols:_unknown_protein;_BEST_Arabidopsis_thaliana_protein_match_is:_unknown_protein_(TAIR:AT5G19190.1);_Has_33_Blast_hits_to_33_proteins_in_12_species:_Archae_-_0;_Bacteria_-_0;_Met
Ta01610	scaffold 5	complement(785007..787443)	AT3G06080.2_Symbols:_Plant_protein_of_unknown_function_(DUF828)_
Ta01611	scaffold 5	791411..791656	AT3G06090.1_Symbols:_unknown_protein;_FUNCTIONS_IN:_molecular_function_unknown;_INVOLVED_IN:_biological_process_unknown;_LOCATED_IN:_endomembrane_system;_EXPRESSED_IN:_flower,_leaf,_seed;_EXPRESS
Ta01612	scaffold 5	complement(792325..793836)	AT3G06100.1_Symbols:_NLM6,_NLM8,_NIP7;1_NOD26-like_intrinsic_protein_7;1_
Ta01613	scaffold 5	794615..796169	AT3G06110.2_Symbols:_MKP2,_DSPTP1B_MAPK_phosphatase_2_
Ta01614	scaffold 5	798553..799996	AT3G06120.1_Symbols:_MUTE_basic_helix-loop-helix_(bHLH)_DNA-binding_superfamily_protein_
Ta01615	scaffold 5	complement(804941..806581)	AT3G06130.1_Symbols:_Heavy_metal_transport/detoxification_superfamily_protein_
Ta01616	scaffold 5	complement(809062..810617)	AT3G06140.1_Symbols:_RING/U-box_superfamily_protein_
Ta01617	scaffold 5	complement(812386..812877)	AT3G06145.1_Symbols:_unknown_protein;_Has_15_Blast_hits_to_15_proteins_in_7_species:_Archae_-_0;_Bacteria_-_0;_Metazoa_-_0;_Fungi_-_0;_Plants_-_15;_Viruses_-_0;_Other_Eukaryotes_-_0_(source:_NCBI
Ta01618	scaffold 5	complement(814342..816132)	AT3G06150.1_Symbols:_unknown_protein;_BEST_Arabidopsis_thaliana_protein_match_is:_unknown_protein_(TAIR:AT5G19060.1);_Has_61_Blast_hits_to_59_proteins_in_10_species:_Archae_-_0;_Bacteria_-_0;_Met
Ta01619	scaffold 5	complement(817535..818485)	AT1G73500.1_Symbols:_ATMKK9,_MKK9_MAP_kinase_kinase_9_
Ta01620	scaffold 5	complement(818959..822240)	AT3G06210.1_Symbols:_ARM_repeat_superfamily_protein_
Ta01621	scaffold 5	complement(823312..824668)	AT3G06200.1_Symbols:_P-loop_containing_nucleoside_triphosphate_hydrolases_superfamily_protein_
Ta01622	scaffold 5	825785..827769	AT3G06190.1_Symbols:_ATBPM2,_BPM2_BTB-POZ_and_MATH_domain_2_
Ta01623	scaffold 5	complement(829528..829944)	AT3G06180.1_Symbols:_Ribosomal_protein_L34e_superfamily_protein_
Ta01624	scaffold 5	complement(831498..833604)	AT3G06170.1_Symbols:_Serinc-domain_containing_serine_and_sphingolipid_biosynthesis_protein_
Ta01625	scaffold 5	839655..840944	AT3G06240.1_Symbols:_F-box_family_protein_
Ta01626	scaffold 5	complement(841249..844577)	AT3G06250.1_Symbols:_FRS7_FAR1-related_sequence_7_
Ta01627	scaffold 5	complement(846005..846853)	AT3G06260.1_Symbols:_GATL4_galacturonosyltransferase-like_4_
Ta01628	scaffold 5	849323..850517	AT3G06270.1_Symbols:_Protein_phosphatase_2C_family_protein_
Ta01629	scaffold 5	complement(851358..858840)	AT3G06290.1_Symbols:_SAC3/GANP/Nin1/mts3/eIF-3_p25_family_
Ta01630	scaffold 5	859344..861472	AT3G06300.1_Symbols:_AT-P4H-2_P4H_isoform_2_
Ta01631	scaffold 5	868889..869527	AT5G18790.1_Symbols:_Ribosomal_protein_L33_family_protein_
Ta01632	scaffold 5	872327..875332	AT3G06330.1_Symbols:_RING/U-box_superfamily_protein_
Ta01633	scaffold 5	complement(876250..878250)	AT3G06340.1_Symbols:_DNAJ_heat_shock_N-terminal_domain-containing_protein_
Ta01634	scaffold 5	complement(880238..883410)	AT3G06350.1_Symbols:_EMB3004,_MEE32_dehydroquinate_dehydratase,_putative_/_shikimate_dehydrogenase,_putative_
Ta01635	scaffold 5	886074..886460	AT3G06360.1_Symbols:_AGP27,_ATAGP27_arabinogalactan_protein_27_
Ta01636	scaffold 5	complement(888190..891077)	AT3G06370.1_Symbols:_NHX4,_ATNHX4_sodium_hydrogen_exchanger_4_
Ta01637	scaffold 5	894524..896385	AT3G06380.1_Symbols:_ATTLP9,_TLP9_tubby-like_protein_9_
Ta01638	scaffold 5	complement(896972..899909)	AT2G47230.2_Symbols:_DUF6_DOMAIN_OF_UNKNOWN_FUNCTION_724_6_
Ta01639	scaffold 5	complement(900623..901413)	AT3G06390.1_Symbols:_Uncharacterised_protein_family_(UPF0497)_
Ta01640	scaffold 5	904409..910953	AT3G06400.3_Symbols:_CHR11_chromatin-remodeling_protein_11_
Ta01641	scaffold 5	complement(911585..913723)	AT3G06410.1_Symbols:_Zinc_finger_C-x8-C-x5-C-x3-H_type_family_protein_
Ta01642	scaffold 5	complement(918934..920076)	AT3G06420.1_Symbols:_ATG8H_Ubiquitin-like_superfamily_protein_
Ta01643	scaffold 5	complement(920501..922117)	AT3G06430.1_Symbols:_EMB2750_Tetratricopeptide_repeat_(TPR)-like_superfamily_protein_
Ta01644	scaffold 5	complement(939659..941953)	AT3G06440.1_Symbols:_Galactosyltransferase_family_protein_
Ta01645	scaffold 5	complement(942693..945893)	AT3G06450.1_Symbols:_HCO3-_transporter_family_
Ta01646	scaffold 5	947676..951273	AT3G06470.1_Symbols:_GNS1/SUR4_membrane_protein_family_
Ta01647	scaffold 5	complement(951657..955589)	AT3G06480.1_Symbols:_DEAD_box_RNA_helicase_family_protein_
Ta01648	scaffold 5	complement(956759..958756)	AT3G06483.1_Symbols:_PDK,_ATPDHK_pyruvate_dehydrogenase_kinase_
Ta01649	scaffold 5	969906..971971	AT3G06490.1_Symbols:_MYB108,_AtMYB108,_BOS1_myb_domain_protein_108_
Ta01650	scaffold 5	978585..981411	AT3G06500.1_Symbols:_Plant_neutral_invertase_family_protein_
Ta01651	scaffold 5	981451..981753	AT3G06500.1_Symbols:_Plant_neutral_invertase_family_protein_
Ta01652	scaffold 5	982585..985610	AT3G06510.2_Symbols:_SFR2_Glycosyl_hydrolase_superfamily_protein_
Ta01653	scaffold 5	986245..997278	AT3G06530.2_Symbols:_ARM_repeat_superfamily_protein_
Ta01654	scaffold 5	1006752..1009970	AT3G06550.2_Symbols:_O-acetyltransferase_family_protein_
Ta01655	scaffold 5	complement(1010579..1011315)	AT3G06545.1_Symbols:_unknown_protein;_FUNCTIONS_IN:_molecular_function_unknown;_INVOLVED_IN:_biological_process_unknown;_LOCATED_IN:_endomembrane_system;_BEST_Arabidopsis_thaliana_protein_match_i
Ta01656	scaffold 5	1012049..1014554	AT3G06540.1_Symbols:_REP,_AthREP_Rab_escort_protein_
Ta01657	scaffold 5	complement(1022521..1025271)	AT3G06580.1_Symbols:_GAL1,_GALK_Mevalonate/galactokinase_family_protein_
Ta01658	scaffold 5	complement(1027323..1028234)	AT3G06590.1_Symbols:_basic_helix-loop-helix_(bHLH)_DNA-binding_superfamily_protein_
Ta01659	scaffold 5	complement(1032731..1033613)	AT3G06600.1_Symbols:_unknown_protein;_Has_14_Blast_hits_to_14_proteins_in_5_species:_Archae_-_0;_Bacteria_-_0;_Metazoa_-_0;_Fungi_-_0;_Plants_-_14;_Viruses_-_0;_Other_Eukaryotes_-_0_(source:_NCBI
Ta01660	scaffold 5	1034191..1035260	AT3G06610.1_Symbols:_DNA-binding_enhancer_protein-related_
Ta01661	scaffold 5	complement(1036212..1041049)	AT3G06620.1_Symbols:_PAS_domain-containing_protein_tyrosine_kinase_family_protein_
Ta01662	scaffold 5	complement(1047460..1048726)	AT3G06650.1_Symbols:_ACLB-1_ATP-citrate_lyase_B-1_
Ta01663	scaffold 5	complement(1048789..1052944)	AT3G06620.1_Symbols:_PAS_domain-containing_protein_tyrosine_kinase_family_protein_
Ta01664	scaffold 5	complement(1054171..1057515)	AT3G06650.1_Symbols:_ACLB-1_ATP-citrate_lyase_B-1_
Ta01665	scaffold 5	1058811..1062509	AT3G66652.1_Symbols:_fip1_motif-containing_protein_
Ta01666	scaffold 5	1063378..1064923	AT3G66654.1_Symbols:_Cyclophilin-like_peptidyl-prolyl_cis-trans_isomerase_family_protein_
Ta01667	scaffold 5	complement(1065668..1066195)	AT3G66656.1_Symbols:_AGL91_AGAMOUS-like_91_
Ta01668	scaffold 5	complement(1070075..1073651)	AT3G66658.2_Symbols:_ALDH22A1_aldehyde_dehydrogenase_22A1_
Ta01669	scaffold 5	complement(1074190..1077848)	AT4G32670.1_Symbols:_RING/FYVE/PHD_zinc_finger_superfamily_protein_
Ta01670	scaffold 5	1078531..1079661	AT3G36659.1_Symbols:_Plant_invertase/pectin_methylesterase_inhibitor_superfamily_protein_
Ta01671	scaffold 5	1080712..1082414	AT3G06660.1_Symbols:_PAPA-1-like_family_protein_/_zinc_finger_(HIT_type)_family_protein_
Ta01672	scaffold 5	complement(1083570..1090312)	AT3G06670.2_Symbols:_binding_
Ta01673	scaffold 5	complement(1098426..1098710)	AT5G19170.1_Symbols:_Protein_of_Unknown_Function_(DUF239)_
Ta01674	scaffold 5	complement(1103681..1105595)	AT5G19170.1_Symbols:_Protein_of_Unknown_Function_(DUF239)_
Ta01675	scaffold 5	complement(1106299..1107278)	AT5G19170.1_Symbols:_Protein_of_Unknown_Function_(DUF239)_
Ta01676	scaffold 5	complement(1111111..1113297)	AT1G10700.1_Symbols:_PRS3_phosphoribosyl_pyrophosphate_(PRPP)_synthase_3_
Ta01677	scaffold 5	1116151..1116913	AT1G10680.1_Symbols:_PGP10_P-glycoprotein_10_
Ta01678	scaffold 5	1117007..1121724	AT1G10680.1_Symbols:_PGP10_P-glycoprotein_10_
Ta01679	scaffold 5	complement(1122227..1124591)	AT1G10670.3_Symbols:_ACLA-1_ATP-citrate_lyase_A-1_
Ta01680	scaffold 5	complement(1125380..1127183)	AT1G10660.2_Symbols:_unknown_protein;_LOCATED_IN:_endomembrane_system;_EXPRESSED_IN:_24_plant_structures;_EXPRESSED_DURING:_15_growth_stages;_BEST_Arabidopsis_thaliana_protein_match_is:_unknown_p
Ta01681	scaffold 5	complement(1128528..1129327)	AT1G10657.1_Symbols:_Plant_protein_1589_of_unknown_function_
Ta01682	scaffold 5	1134650..1135815	AT1G10650.1_Symbols:_SBP_(S-ribonuclease_binding_protein)_family_protein_
Ta01683	scaffold 5	complement(1136027..1137659)	AT5G60080.1_Symbols:_Protein_kinase_superfamily_protein_
Ta01684	scaffold 5	1145065..1147477	AT1G10640.1_Symbols:_Pectin_lyase-like_superfamily_protein_
Ta01685	scaffold 5	complement(1147811..1149412)	AT3G17010.1_Symbols:_AP2/B3-like_transcriptional_factor_family_protein_
Ta01686	scaffold 5	1152790..1155664	AT1G10620.1_Symbols:_Protein_kinase_superfamily_protein_
Ta01687	scaffold 5	complement(1156136..1158476)	AT1G10610.1_Symbols:_basic_helix-loop-helix_(bHLH)_DNA-binding_superfamily_protein_
Ta01688	scaffold 5	complement(1158722..1161182)	AT1G10600.1_Symbols:_AMSH2_associated_molecule_with_the_SH3_domain_of_STAM_2_
Ta01689	scaffold 5	1162045..1162472	AT1G10590.3_Symbols:_Nucleic_acid-binding,_OB-fold-like_protein_
Ta01690	scaffold 5	1167938..1169016	AT1G10586.1_Symbols:_basic_helix-loop-helix_(bHLH)_DNA-binding_superfamily_protein_
Ta01691	scaffold 5	1171033..1171880	AT1G10585.1_Symbols:_basic_helix-loop-helix_(bHLH)_DNA-binding_superfamily_protein_
Ta01692	scaffold 5	1172385..1174097	AT1G10580.1_Symbols:_Transducin/WD40_repeat-like_superfamily_protein_
Ta01693	scaffold 5	complement(1175218..1178398)	AT1G10570.1_Symbols:_OTS2,_ULP1C_Cysteine_proteinases_superfamily_protein_
Ta01694	scaffold 5	complement(1179821..1180667)	AT1G10570.1_Symbols:_OTS2,_ULP1C_Cysteine_proteinases_superfamily_protein_
Ta01695	scaffold 5	complement(1181312..1182952)	AT5G51280.1_Symbols:_DEAD-box_protein_abstrakt,_putative_
Ta01696	scaffold 5	1185182..1187067	AT1G10550.1_Symbols:_XTH33,_XET_xyloglucan:xyloglucosyl_transferase_33_
Ta01697	scaffold 5	1188289..1191092	AT1G10540.1_Symbols:_ATNAT8,_NAT8_nucleobase-ascorbate_transporter_8_
Ta01698	scaffold 5	1193137..1193954	AT1G10530.1_Symbols:_unknown_protein;_FUNCTIONS_IN:_molecular_function_unknown;_INVOLVED_IN:_N-terminal_protein_myristoylation;_BEST_Arabidopsis_thaliana_protein_match_is:_unknown_protein_(TAIR:A
Ta01699	scaffold 5	complement(1194491..1196119)	AT1G10522.1_Symbols:_unknown_protein;_FUNCTIONS_IN:_molecular_function_unknown;_INVOLVED_IN:_biological_process_unknown;_LOCATED_IN:_chloroplast;_EXPRESSED_IN:_23_plant_structures;_EXPRESSED_DURI
Ta01700	scaffold 5	complement(1197234..1200648)	AT1G10520.1_Symbols:_DNA_polymerase_lambda_(POLL)_
Ta01701	scaffold 5	complement(1201165..1204752)	AT1G10510.1_Symbols:_emb2004_RNI-like_superfamily_protein_
Ta01702	scaffold 5	1205170..1206322	AT1G10500.1_Symbols:_ATCPISCA,_CPISCA_chloroplast-localized_ISCA-like_protein_
Ta01703	scaffold 5	complement(1206555..1212782)	AT1G10490.1_Symbols:_Domain_of_unknown_function_(DUF1726)_;Putative_ATPase_(DUF699)_
Ta01704	scaffold 5	complement(1217139..1217747)	AT1G10480.1_Symbols:_ZFP5_zinc_finger_protein_5_
Ta01705	scaffold 5	1226939..1228020	AT1G10470.1_Symbols:_ARR4,_MEE7,_ATRR1,_IBC7_response_regulator_4_
Ta01706	scaffold 5	complement(1231125..1236774)	AT1G10450.1_Symbols:_SNL6_SIN3-like_6_
Ta01707	scaffold 5	1238967..1240823	AT1G10430.1_Symbols:_PP2A-2_protein_phosphatase_2A-2_
Ta01708	scaffold 5	complement(1241313..1249061)	AT1G59820.1_Symbols:_ALA3_aminophospholipid_ATPase_3_
Ta01709	scaffold 5	complement(1250095..1251768)	AT1G59640.2_Symbols:_ZCW32,_BPE,_BPEp_BIG_PETAL_P_
Ta01710	scaffold 5	1254740..1255783	AT1G10417.1_Symbols:_Encodes_protein_with_unknown_function_whose_expression_is_repressed_by_inoculation_with_Agrobacterium_tumerifaciens._
Ta01711	scaffold 5	1255792..1257461	AT1G10417.1_Symbols:_Encodes_protein_with_unknown_function_whose_expression_is_repressed_by_inoculation_with_Agrobacterium_tumerifaciens._
Ta01712	scaffold 5	1262295..1264867	AT1G10410.1_Symbols:_Protein_of_unknown_function_(DUF1336)_
Ta01713	scaffold 5	complement(1266180..1266539)	AT1G08985.1_Symbols:_AP2/B3-like_transcriptional_factor_family_protein_
Ta01714	scaffold 5	1268879..1273226	AT1G10390.1_Symbols:_Nucleoporin_autopeptidase_
Ta01715	scaffold 5	complement(1273687..1276462)	AT1G10385.1_Symbols:_Vps51/Vps67_family_(components_of_vesicular_transport)_protein_
Ta01716	scaffold 5	complement(1277566..1279231)	AT1G10380.1_Symbols:_Putative_membrane_lipoprotein_
Ta01717	scaffold 5	1280492..1283082	AT1G10360.1_Symbols:_ATGSTU18,_GST29,_GSTU18_glutathione_S-transferase_TAU_18_
Ta01718	scaffold 5	1283946..1285236	AT1G10350.1_Symbols:_DNAJ_heat_shock_family_protein_
Ta01719	scaffold 5	1286274..1288283	AT1G10340.1_Symbols:_Ankyrin_repeat_family_protein_
Ta01720	scaffold 5	complement(1288548..1290126)	AT1G10330.1_Symbols:_Tetratricopeptide_repeat_(TPR)-like_superfamily_protein_
Ta01721	scaffold 5	1290703..1294928	AT1G10320.1_Symbols:_Zinc_finger_C-x8-C-x5-C-x3-H_type_family_protein_
Ta01722	scaffold 5	1295190..1296614	AT1G10310.1_Symbols:_NAD(P)-binding_Rossmann-fold_superfamily_protein_
Ta01723	scaffold 5	complement(1297056..1299925)	AT1G53350.1_Symbols:_Disease_resistance_protein_(CC-NBS-LRR_class)_family_
Ta01724	scaffold 5	1304559..1304924	AT4G12190.1_Symbols:_RING/U-box_superfamily_protein_
Ta01725	scaffold 5	complement(1305207..1305753)	AT1G10300.1_Symbols:_Nucleolar_GTP-binding_protein_
Ta01726	scaffold 5	complement(1305773..1306717)	AT1G10300.1_Symbols:_Nucleolar_GTP-binding_protein_
Ta01727	scaffold 5	complement(1307604..1314273)	AT1G10290.1_Symbols:_ADL6,_DRP2A_dynamin-like_protein_6_
Ta01728	scaffold 5	1316430..1318460	AT1G10280.1_Symbols:_Core-2/I-branching_beta-1,6-N-acetylglucosaminyltransferase_family_protein_
Ta01729	scaffold 5	complement(1318567..1321610)	AT1G10270.1_Symbols:_GRP23_glutamine-rich_protein_23_
Ta01730	scaffold 5	1331705..1334113	AT1G10240.1_Symbols:_FRS11_FAR1-related_sequence_11_
Ta01731	scaffold 5	complement(1334799..1335422)	AT1G59590.1_Symbols:_ZCF37_ZCF37_
Ta01732	scaffold 5	complement(1336657..1337920)	AT1G10210.1_Symbols:_ATMPK1,_MPK1_mitogen-activated_protein_kinase_1_
Ta01733	scaffold 5	1340015..1341173	AT1G10200.1_Symbols:_WLIM1_GATA_type_zinc_finger_transcription_factor_family_protein_
Ta01734	scaffold 5	1343533..1346715	AT1G10180.1_Symbols:_BEST_Arabidopsis_thaliana_protein_match_is:_exocyst_complex_component_84B_(TAIR:AT5G49830.1);_Has_132_Blast_hits_to_132_proteins_in_25_species:_Archae_-_0;_Bacteria_-_0;_Meta
Ta01735	scaffold 5	1347215..1351141	AT1G10170.1_Symbols:_ATNFXL1,_NFXL1_NF-X-like_1_
Ta01736	scaffold 5	1351910..1352666	AT1G10155.1_Symbols:_ATPP2-A10,_PP2-A10_phloem_protein_2-A10_
Ta01737	scaffold 5	complement(1352881..1353906)	AT1G10150.1_Symbols:_Carbohydrate-binding_protein_
Ta01738	scaffold 5	1356091..1356597	AT1G10140.1_Symbols:_Uncharacterised_conserved_protein_UCP031279_
Ta01739	scaffold 5	complement(1362843..1373534)	AT1G10130.1_Symbols:_ECA3,_ATECA3_endoplasmic_reticulum-type_calcium-transporting_ATPase_3_
Ta01740	scaffold 5	1377934..1379766	AT1G10120.1_Symbols:_basic_helix-loop-helix_(bHLH)_DNA-binding_superfamily_protein_
Ta01741	scaffold 5	complement(1380254..1381414)	AT1G09650.1_Symbols:_F-box_and_associated_interaction_domains-containing_protein_
Ta01742	scaffold 5	1385656..1389191	AT1G10090.1_Symbols:_Early-responsive_to_dehydration_stress_protein_(ERD4)_
Ta01743	scaffold 5	complement(1389539..1396676)	AT1G10070.1_Symbols:_ATBCAT-2,_BCAT-2_branched-chain_amino_acid_transaminase_2_
Ta01744	scaffold 5	complement(1398626..1402491)	AT1G10050.1_Symbols:_glycosyl_hydrolase_family_10_protein_/_carbohydrate-binding_domain-containing_protein_
Ta01745	scaffold 5	1408560..1410686	AT1G10040.1_Symbols:_alpha/beta-Hydrolases_superfamily_protein_
Ta01746	scaffold 5	complement(1411096..1413189)	AT1G10030.1_Symbols:_ERG28_homolog_of_yeast_ergosterol28_
Ta01747	scaffold 5	1416046..1417795	AT1G10020.1_Symbols:_Protein_of_unknown_function_(DUF1005)_
Ta01748	scaffold 5	complement(1419008..1425267)	AT1G10010.1_Symbols:_AAP8,_ATAAP8_amino_acid_permease_8_
Ta01749	scaffold 5	1427465..1431736	AT1G09980.1_Symbols:_Putative_serine_esterase_family_protein_
Ta01750	scaffold 5	complement(1432999..1436024)	AT1G09970.2_Symbols:_LRR_XI-23,_RLK7_Leucine-rich_receptor-like_protein_kinase_family_protein_
Ta01751	scaffold 5	1440683..1443016	AT2G29630.2_Symbols:_THIC_thiaminC_
Ta01752	scaffold 5	1444589..1446738	AT2G29640.1_Symbols:_JOSL_JOSEPHIN-like_protein_
Ta01753	scaffold 5	complement(1447067..1449456)	AT2G29650.1_Symbols:_ANTR1,_PHT4;1_phosphate_transporter_4;1_
Ta01754	scaffold 5	1452670..1453818	AT2G29660.1_Symbols:_zinc_finger_(C2H2_type)_family_protein_
Ta01755	scaffold 5	complement(1455932..1458437)	AT2G29670.1_Symbols:_Tetratricopeptide_repeat_(TPR)-like_superfamily_protein_
Ta01756	scaffold 5	1469938..1473484	AT2G29680.1_Symbols:_CDC6,_ATCDC6_cell_division_control_6_
Ta01757	scaffold 5	1473901..1476764	AT2G29690.1_Symbols:_ASA2,_ATHANSYNAB_anthranilate_synthase_2_
Ta01758	scaffold 5	1477178..1477913	AT2G29700.1_Symbols:_ATPH1,_PH1_pleckstrin_homologue_1_
Ta01759	scaffold 5	1478307..1482663	AT2G29730.1_Symbols:_UGT71D1_UDP-glucosyl_transferase_71D1_
Ta01760	scaffold 5	complement(1480026..1480450)	AT4G09090.1_Symbols:_Carbohydrate-binding_X8_domain_superfamily_protein_
Ta01761	scaffold 5	complement(1486385..1487603)	AT2G28550.3_Symbols:_RAP2.7_related_to_AP2.7_
Ta01762	scaffold 5	1489740..1491599	AT2G29760.1_Symbols:_OTP81_Tetratricopeptide_repeat_(TPR)-like_superfamily_protein_
Ta01763	scaffold 5	1493022..1497952	AT2G29890.3_Symbols:_VLN1_villin-like_1_
Ta01764	scaffold 5	1498298..1499488	AT2G29900.1_Symbols:_PS2_Presenilin-2_
Ta01765	scaffold 5	complement(1499990..1500562)	AT4G38940.1_Symbols:_Galactose_oxidase/kelch_repeat_superfamily_protein_
Ta01766	scaffold 5	complement(1500604..1500969)	AT4G38940.1_Symbols:_Galactose_oxidase/kelch_repeat_superfamily_protein_
Ta01767	scaffold 4	complement(892..1603)	AT1G65640.1_Symbols:_DegP4_DegP_protease_4_
Ta01768	scaffold 4	complement(2341..4672)	AT1G65630.1_Symbols:_DegP3_DegP_protease_3_
Ta01769	scaffold 4	complement(7222..9451)	AT5G23250.1_Symbols:_Succinyl-CoA_ligase,_alpha_subunit_
Ta01770	scaffold 4	10258..11949	AT5G23240.1_Symbols:_DNAJ_heat_shock_N-terminal_domain-containing_protein_
Ta01771	scaffold 4	12736..13329	AT5G23230.1_Symbols:_NIC2_nicotinamidase_2_
Ta01772	scaffold 4	complement(13849..17671)	AT5G23210.1_Symbols:_SCPL34_serine_carboxypeptidase-like_34_
Ta01773	scaffold 4	complement(19354..21273)	AT5G23200.1_Symbols:_unknown_protein;_BEST_Arabidopsis_thaliana_protein_match_is:_unknown_protein_(TAIR:AT5G08270.1);_Has_30201_Blast_hits_to_17322_proteins_in_780_species:_Archae_-_12;_Bacteria_
Ta01774	scaffold 4	22199..24435	AT5G23190.1_Symbols:_CYP86B1_cytochrome_P450,_family_86,_subfamily_B,_polypeptide_1_
Ta01775	scaffold 4	25739..26740	AT5G23170.1_Symbols:_Protein_kinase_superfamily_protein_
Ta01776	scaffold 4	27654..28527	AT5G23160.1_Symbols:_unknown_protein;_BEST_Arabidopsis_thaliana_protein_match_is:_unknown_protein_(TAIR:AT5G08240.1);_Has_1807_Blast_hits_to_1807_proteins_in_277_species:_Archae_-_0;_Bacteria_-_0
Ta01777	scaffold 4	complement(29084..36723)	AT5G23150.1_Symbols:_HUA2_Tudor/PWWP/MBT_domain-containing_protein_
Ta01778	scaffold 4	complement(37479..39153)	AT5G23140.1_Symbols:_CLPP2,_NCLPP7_nuclear-encoded_CLP_protease_P7_
Ta01779	scaffold 4	complement(39639..41680)	AT5G23130.1_Symbols:_Peptidoglycan-binding_LysM_domain-containing_protein_
Ta01780	scaffold 4	complement(42508..44482)	AT5G23120.1_Symbols:_HCF136_photosystem_II_stability/assembly_factor,_chloroplast_(HCF136)_
Ta01781	scaffold 4	complement(44881..61347)	AT5G23110.1_Symbols:_Zinc_finger,_C3HC4_type_(RING_finger)_family_protein_
Ta01782	scaffold 4	complement(66866..67717)	AT5G23100.1_Symbols:_Protein_of_unknown_function,_DUF617_
Ta01783	scaffold 4	complement(70304..71333)	AT5G23090.2_Symbols:_NF-YB13_nuclear_factor_Y,_subunit_B13_
Ta01784	scaffold 4	71771..77787	AT5G23080.1_Symbols:_TGH_SWAP_(Suppressor-of-White-APricot)/surp_domain-containing_protein_
Ta01785	scaffold 4	complement(78116..78988)	AT5G23070.1_Symbols:_Thymidine_kinase_
Ta01786	scaffold 4	81869..83611	AT5G23060.1_Symbols:_CaS_calcium_sensing_receptor_
Ta01787	scaffold 4	85770..89627	AT5G23050.1_Symbols:_AAE17_acyl-activating_enzyme_17_
Ta01788	scaffold 4	90086..91577	AT5G23040.1_Symbols:_CDF1_Protein_of_unknown_function_(DUF3353)_
Ta01789	scaffold 4	92775..92927	AT5G23035.1_Symbols:_Putative_membrane_lipoprotein_
Ta01790	scaffold 4	complement(94261..95134)	AT5G23030.1_Symbols:_TET12_tetraspanin12_
Ta01791	scaffold 4	complement(96108..97927)	AT5G23010.1_Symbols:_MAM1,_IMS3_methylthioalkylmalate_synthase_1_
Ta01792	scaffold 4	complement(100553..103229)	AT5G23010.1_Symbols:_MAM1,_IMS3_methylthioalkylmalate_synthase_1_
Ta01793	scaffold 4	complement(104677..107172)	AT5G08130.5_Symbols:_BIM1_basic_helix-loop-helix_(bHLH)_DNA-binding_superfamily_protein_
Ta01794	scaffold 4	complement(115887..116507)	AT5G60810.1_Symbols:_RGF1_root_meristem_growth_factor_1_
Ta01795	scaffold 4	118236..119597	AT5G60820.1_Symbols:_RING/U-box_superfamily_protein_
Ta01796	scaffold 4	121264..121707	AT5G60830.1_Symbols:_AtbZIP70,_bZIP70_basic_leucine-zipper_70_
Ta01797	scaffold 4	complement(121983..122896)	AT5G60840.1_Symbols:_unknown_protein;_Has_361_Blast_hits_to_333_proteins_in_92_species:_Archae_-_2;_Bacteria_-_55;_Metazoa_-_145;_Fungi_-_36;_Plants_-_42;_Viruses_-_19;_Other_Eukaryotes_-_62_(sou
Ta01798	scaffold 4	127645..128523	AT5G60850.1_Symbols:_OBP4_OBF_binding_protein_4_
Ta01799	scaffold 4	131343..132164	AT5G60860.1_Symbols:_AtRABA1f,_RABA1f_RAB_GTPase_homolog_A1F_
Ta01800	scaffold 4	complement(132412..133625)	AT5G60870.1_Symbols:_Regulator_of_chromosome_condensation_(RCC1)_family_protein_
Ta01801	scaffold 4	complement(133786..134322)	AT5G60870.1_Symbols:_Regulator_of_chromosome_condensation_(RCC1)_family_protein_
Ta01802	scaffold 4	complement(134912..136190)	AT5G60880.1_Symbols:_BASL_breaking_of_asymmetry_in_the_stomatal_lineage_
Ta01803	scaffold 4	139696..141198	AT5G60890.1_Symbols:_ATMYB34,_ATR1,_MYB34_myb_domain_protein_34_
Ta01804	scaffold 4	complement(145951..147553)	AT5G60900.1_Symbols:_RLK1_receptor-like_protein_kinase_1_
Ta01805	scaffold 4	complement(147940..149922)	AT5G60900.1_Symbols:_RLK1_receptor-like_protein_kinase_1_
Ta01806	scaffold 4	complement(149992..150522)	AT5G60900.1_Symbols:_RLK1_receptor-like_protein_kinase_1_
Ta01807	scaffold 4	complement(152370..155536)	AT5G60910.1_Symbols:_AGL8,_FUL_AGAMOUS-like_8_
Ta01808	scaffold 4	complement(164037..166533)	AT5G60920.1_Symbols:_COB_COBRA-like_extracellular_glycosyl-phosphatidyl_inositol-anchored_protein_family_
Ta01809	scaffold 4	complement(168919..175827)	AT5G60930.1_Symbols:_P-loop_containing_nucleoside_triphosphate_hydrolases_superfamily_protein_
Ta01810	scaffold 4	176315..179203	AT5G60940.1_Symbols:_Transducin/WD40_repeat-like_superfamily_protein_
Ta01811	scaffold 4	complement(179352..180262)	AT5G60950.1_Symbols:_COBL5_COBRA-like_protein_5_precursor_
Ta01812	scaffold 4	complement(180754..182310)	AT5G60960.1_Symbols:_Pentatricopeptide_repeat_(PPR)_superfamily_protein_
Ta01813	scaffold 4	complement(186534..187616)	AT5G60970.1_Symbols:_TCP5_TEOSINTE_BRANCHED_1,_cycloidea_and_PCF_transcription_factor_5_
Ta01814	scaffold 4	194573..196589	AT5G60980.2_Symbols:_Nuclear_transport_factor_2_(NTF2)_family_protein_with_RNA_binding_(RRM-RBD-RNP_motifs)_domain_
Ta01815	scaffold 4	complement(196815..199853)	AT5G60990.1_Symbols:_DEA(D/H)-box_RNA_helicase_family_protein_
Ta01816	scaffold 4	complement(200389..203393)	AT5G61000.1_Symbols:_RPA70D,_ATRPA70D_Replication_factor-A_protein_1-related_
Ta01817	scaffold 4	205184..207106	AT5G61010.1_Symbols:_ATEXO70E2,_EXO70E2_exocyst_subunit_exo70_family_protein_E2_
Ta01818	scaffold 4	207971..209308	AT5G61030.1_Symbols:_GR-RBP3_glycine-rich_RNA-binding_protein_3_
Ta01819	scaffold 4	complement(209621..211581)	AT5G61040.1_Symbols:_unknown_protein;_BEST_Arabidopsis_thaliana_protein_match_is:_unknown_protein_(TAIR:AT5G08010.1);_Has_1807_Blast_hits_to_1807_proteins_in_277_species:_Archae_-_0;_Bacteria_-_0
Ta01820	scaffold 4	complement(212810..216546)	AT5G61060.2_Symbols:_HDA05_histone_deacetylase_5_
Ta01821	scaffold 4	complement(217550..220015)	AT5G61060.2_Symbols:_HDA05_histone_deacetylase_5_
Ta01822	scaffold 4	complement(220620..223776)	AT5G61090.1_Symbols:_Polynucleotidyl_transferase,_ribonuclease_H-like_superfamily_protein_
Ta01823	scaffold 4	complement(227089..229983)	AT5G61120.1_Symbols:_BEST_Arabidopsis_thaliana_protein_match_is:_Polynucleotidyl_transferase,_ribonuclease_H-like_superfamily_protein_(TAIR:AT5G61090.1);_Has_125_Blast_hits_to_115_proteins_in_16_
Ta01824	scaffold 4	complement(232418..234610)	AT5G61130.1_Symbols:_PDCB1_plasmodesmata_callose-binding_protein_1_
Ta01825	scaffold 4	235530..248623	AT5G61140.2_Symbols:_U5_small_nuclear_ribonucleoprotein_helicase_
Ta01826	scaffold 4	complement(249807..252576)	AT5G61150.1_Symbols:_VIP4_leo1-like_family_protein_
Ta01827	scaffold 4	complement(252673..253484)	AT5G61150.1_Symbols:_VIP4_leo1-like_family_protein_
Ta01828	scaffold 4	254608..254973	AT5G61160.1_Symbols:_AACT1_anthocyanin_5-aromatic_acyltransferase_1_
Ta01829	scaffold 4	255096..256049	AT5G61160.1_Symbols:_AACT1_anthocyanin_5-aromatic_acyltransferase_1_
Ta01830	scaffold 4	257058..257675	AT5G61170.1_Symbols:_Ribosomal_protein_S19e_family_protein_
Ta01831	scaffold 4	259482..259934	AT5G61180.1_Symbols:_Putative_endonuclease_or_glycosyl_hydrolase_
Ta01832	scaffold 4	259938..261678	AT5G61180.1_Symbols:_Putative_endonuclease_or_glycosyl_hydrolase_
Ta01833	scaffold 4	261950..268398	AT5G61190.1_Symbols:_putative_endonuclease_or_glycosyl_hydrolase_with_C2H2-type_zinc_finger_domain_
Ta01834	scaffold 4	268787..272267	AT5G61190.1_Symbols:_putative_endonuclease_or_glycosyl_hydrolase_with_C2H2-type_zinc_finger_domain_
Ta01835	scaffold 4	272532..273361	AT5G61200.3_Symbols:_FUNCTIONS_IN:_molecular_function_unknown;_INVOLVED_IN:_biological_process_unknown;_LOCATED_IN:_chloroplast;_BEST_Arabidopsis_thaliana_protein_match_is:_myosin_heavy_chain-rel
Ta01836	scaffold 4	276773..278087	AT5G61210.1_Symbols:_SNAP33,_ATSNAP33,_SNP33,_ATSNAP33B_soluble_N-ethylmaleimide-sensitive_factor_adaptor_protein_33_
Ta01837	scaffold 4	complement(278365..279656)	AT5G61220.1_Symbols:_LYR_family_of_Fe/S_cluster_biogenesis_protein_
Ta01838	scaffold 4	280629..280754	AT5G61228.1_Symbols:_CPuORF15_conserved_peptide_upstream_open_reading_frame_15_
Ta01839	scaffold 4	281023..281544	AT5G61230.1_Symbols:_Ankyrin_repeat_family_protein_
Ta01840	scaffold 4	282153..284616	AT5G61240.2_Symbols:_Leucine-rich_repeat_(LRR)_family_protein_
Ta01841	scaffold 4	complement(285669..288445)	AT5G61250.2_Symbols:_AtGUS1,_GUS1_glucuronidase_1_
Ta01842	scaffold 4	290781..292214	AT5G61260.1_Symbols:_Plant_calmodulin-binding_protein-related_
Ta01843	scaffold 4	complement(292545..292843)	AT5G61270.1_Symbols:_PIF7_phytochrome-interacting_factor7_
Ta01844	scaffold 4	complement(293134..294022)	AT5G61270.1_Symbols:_PIF7_phytochrome-interacting_factor7_
Ta01845	scaffold 4	complement(297891..299206)	AT5G61280.1_Symbols:_Remorin_family_protein_
Ta01846	scaffold 4	300539..303411	AT5G61290.1_Symbols:_Flavin-binding_monooxygenase_family_protein_
Ta01847	scaffold 4	complement(303592..305252)	AT5G61300.1_Symbols:_unknown_protein;_BEST_Arabidopsis_thaliana_protein_match_is:_unknown_protein_(TAIR:AT5G07790.2);_Has_1807_Blast_hits_to_1807_proteins_in_277_species:_Archae_-_0;_Bacteria_-_0
Ta01848	scaffold 4	complement(306383..306577)	AT5G61310.1_Symbols:_Cytochrome_c_oxidase_subunit_Vc_family_protein_
Ta01849	scaffold 4	complement(307892..309433)	AT2G12190.1_Symbols:_Cytochrome_P450_superfamily_protein_
Ta01850	scaffold 4	complement(310092..312892)	AT5G61330.1_Symbols:_rRNA_processing_protein-related_
Ta01851	scaffold 4	complement(314405..315379)	AT5G61340.1_Symbols:_unknown_protein;_BEST_Arabidopsis_thaliana_protein_match_is:_unknown_protein_(TAIR:AT1G26650.1);_Has_30201_Blast_hits_to_17322_proteins_in_780_species:_Archae_-_12;_Bacteria_
Ta01852	scaffold 4	322738..325272	AT5G61350.1_Symbols:_Protein_kinase_superfamily_protein_
Ta01853	scaffold 4	complement(327110..328477)	AT5G61370.1_Symbols:_Pentatricopeptide_repeat_(PPR)_superfamily_protein_
Ta01854	scaffold 4	330313..333781	AT5G61380.1_Symbols:_TOC1,_APRR1,_PRR1,_AtTOC1_CCT_motif_-containing_response_regulator_protein_
Ta01855	scaffold 4	336201..338198	AT5G61400.1_Symbols:_Pentatricopeptide_repeat_(PPR)_superfamily_protein_
Ta01856	scaffold 4	complement(338419..340556)	AT5G61410.1_Symbols:_RPE,_EMB2728_D-ribulose-5-phosphate-3-epimerase_
Ta01857	scaffold 4	complement(343616..344988)	AT5G61420.2_Symbols:_MYB28,_HAG1_myb_domain_protein_28_
Ta01858	scaffold 4	complement(354431..355673)	AT5G61430.1_Symbols:_ANAC100,_ATNAC5,_NAC100_NAC_domain_containing_protein_100_
Ta01859	scaffold 4	362762..363857	AT5G61440.1_Symbols:_ACHT5_atypical_CYS_HIS_rich_thioredoxin_5_
Ta01860	scaffold 4	complement(365572..368128)	AT5G61450.1_Symbols:_P-loop_containing_nucleoside_triphosphate_hydrolases_superfamily_protein_
Ta01861	scaffold 4	complement(369629..376945)	AT5G61460.1_Symbols:_MIM,_ATRAD18,_SMC6B_P-loop_containing_nucleoside_triphosphate_hydrolases_superfamily_protein_
Ta01862	scaffold 4	377853..378725	AT5G61470.1_Symbols:_C2H2-like_zinc_finger_protein_
Ta01863	scaffold 4	complement(380131..383419)	AT5G61480.1_Symbols:_PXY_Leucine-rich_repeat_protein_kinase_family_protein_
Ta01864	scaffold 4	387834..389008	AT5G61490.1_Symbols:_Uncharacterised_conserved_protein_(UCP012943)_
Ta01865	scaffold 4	complement(388735..391623)	AT5G61500.1_Symbols:_ATATG3,_ATG3_autophagy_3_(APG3)_
Ta01866	scaffold 4	complement(391998..393962)	AT5G61510.1_Symbols:_GroES-like_zinc-binding_alcohol_dehydrogenase_family_protein_
Ta01867	scaffold 4	complement(394239..396285)	AT5G61520.1_Symbols:_Major_facilitator_superfamily_protein_
Ta01868	scaffold 4	397831..399743	AT5G61530.1_Symbols:_small_G_protein_family_protein_/_RhoGAP_family_protein_
Ta01869	scaffold 4	400085..401821	AT5G61540.1_Symbols:_N-terminal_nucleophile_aminohydrolases_(Ntn_hydrolases)_superfamily_protein_
Ta01870	scaffold 4	401837..402350	AT5G61540.1_Symbols:_N-terminal_nucleophile_aminohydrolases_(Ntn_hydrolases)_superfamily_protein_
Ta01871	scaffold 4	403544..412828	AT5G61550.2_Symbols:_U-box_domain-containing_protein_kinase_family_protein_
Ta01872	scaffold 4	414781..416410	AT5G61570.1_Symbols:_Protein_kinase_superfamily_protein_
Ta01873	scaffold 4	complement(416947..419289)	AT3G53360.1_Symbols:_Tetratricopeptide_repeat_(TPR)-like_superfamily_protein_
Ta01874	scaffold 4	419696..422561	AT5G61580.1_Symbols:_PFK4_phosphofructokinase_4_
Ta01875	scaffold 4	complement(423419..424033)	AT5G61590.1_Symbols:_Integrase-type_DNA-binding_superfamily_protein_
Ta01876	scaffold 4	426804..428835	AT3G02400.1_Symbols:_SMAD/FHA_domain-containing_protein_
Ta01877	scaffold 4	434649..436147	AT5G61610.1_Symbols:_Oleosin_family_protein_
Ta01878	scaffold 4	complement(436637..437416)	AT5G61600.1_Symbols:_ERF104_ethylene_response_factor_104_
Ta01879	scaffold 4	440492..441631	AT5G61620.1_Symbols:_myb-like_transcription_factor_family_protein_
Ta01880	scaffold 4	complement(441895..442462)	AT5G61630.1_Symbols:_unknown_protein;_BEST_Arabidopsis_thaliana_protein_match_is:_unknown_protein_(TAIR:AT5G07490.1);_Has_1807_Blast_hits_to_1807_proteins_in_277_species:_Archae_-_0;_Bacteria_-_0
Ta01881	scaffold 4	443060..444386	AT5G61640.1_Symbols:_PMSR1,_ATMSRA1_peptidemethionine_sulfoxide_reductase_1_
Ta01882	scaffold 4	445751..446522	AT5G61650.1_Symbols:_CYCP4;2,_CYCP4_CYCLIN_P4;2_
Ta01883	scaffold 4	complement(446776..447453)	AT5G61660.1_Symbols:_glycine-rich_protein_
Ta01884	scaffold 4	451395..453181	AT5G61670.1_Symbols:_Encodes_a_close_homolog_of_the_Cauliflower_OR_(Orange)_protein._The_function_of_OR_is_to_induce_the_differentiation_of_proplastids_or_other_noncolored_plastids_into_chromopl
Ta01885	scaffold 4	complement(453710..455259)	AT5G61680.1_Symbols:_Pectin_lyase-like_superfamily_protein_
Ta01886	scaffold 4	456852..457157	AT5G61690.1_Symbols:_ATATH15,_ATH15_ABC2_homolog_15_
Ta01887	scaffold 4	457174..460916	AT5G61690.1_Symbols:_ATATH15,_ATH15_ABC2_homolog_15_
Ta01888	scaffold 4	complement(461328..465496)	AT5G61730.1_Symbols:_ATATH11,_ATH11_ABC2_homolog_11_
Ta01889	scaffold 4	466283..470974	AT5G61740.1_Symbols:_ATATH14,_ATH14_ABC2_homolog_14_
Ta01890	scaffold 4	complement(471305..471931)	AT5G61750.1_Symbols:_RmlC-like_cupins_superfamily_protein_
Ta01891	scaffold 4	complement(472440..473649)	AT5G61760.1_Symbols:_ATIPK2BETA,_IPK2B,_IPK2BETA_inositol_polyphosphate_kinase_2_beta_
Ta01892	scaffold 4	474551..476102	AT5G61770.2_Symbols:_PPAN_PETER_PAN-like_protein_
Ta01893	scaffold 4	478597..483189	AT5G61780.1_Symbols:_Tudor2,_AtTudor2,_TSN2_TUDOR-SN_protein_2_
Ta01894	scaffold 4	complement(484466..486967)	AT5G61790.1_Symbols:_CNX1,_ATCNX1_calnexin_1_
Ta01895	scaffold 4	complement(487497..489056)	AT5G61800.1_Symbols:_Pentatricopeptide_repeat_(PPR)_superfamily_protein_
Ta01896	scaffold 4	complement(489404..491761)	AT5G61810.1_Symbols:_Mitochondrial_substrate_carrier_family_protein_
Ta01897	scaffold 4	complement(492603..494323)	AT5G61820.1_Symbols:_FUNCTIONS_IN:_molecular_function_unknown;_INVOLVED_IN:_biological_process_unknown;_LOCATED_IN:_vacuole;_EXPRESSED_IN:_24_plant_structures;_EXPRESSED_DURING:_15_growth_stages;
Ta01898	scaffold 4	495212..496757	AT5G61830.1_Symbols:_NAD(P)-binding_Rossmann-fold_superfamily_protein_
Ta01899	scaffold 4	complement(496933..499109)	AT5G61840.1_Symbols:_GUT1_Exostosin_family_protein_
Ta01900	scaffold 4	501534..504275	AT5G61850.1_Symbols:_LFY,_LFY3_floral_meristem_identity_control_protein_LEAFY_(LFY)_
Ta01901	scaffold 4	505055..507098	AT5G61865.1_Symbols:_unknown_protein;_Has_30201_Blast_hits_to_17322_proteins_in_780_species:_Archae_-_12;_Bacteria_-_1396;_Metazoa_-_17338;_Fungi_-_3422;_Plants_-_5037;_Viruses_-_0;_Other_Eukaryo
Ta01902	scaffold 4	complement(507760..512109)	AT5G51530.1_Symbols:_Ubiquitin_carboxyl-terminal_hydrolase-related_protein_
Ta01903	scaffold 4	512760..513936	AT5G61880.1_Symbols:_Protein_Transporter,_Pam16_
Ta01904	scaffold 4	complement(515090..516064)	AT5G61890.1_Symbols:_Integrase-type_DNA-binding_superfamily_protein_
Ta01905	scaffold 4	complement(518196..526385)	AT5G61900.1_Symbols:_BON1,_CPN1,_BON_Calcium-dependent_phospholipid-binding_Copine_family_protein_
Ta01906	scaffold 4	527635..528437	AT5G61920.1_Symbols:_unknown_protein;_INVOLVED_IN:_biological_process_unknown;_LOCATED_IN:_chloroplast;_EXPRESSED_IN:_6_plant_structures;_EXPRESSED_DURING:_4_anthesis,_F_mature_embryo_stage,_peta
Ta01907	scaffold 4	complement(528602..530041)	AT5G61930.1_Symbols:_APO3_Arabidopsis_thaliana_protein_of_unknown_function_(DUF794)_
Ta01908	scaffold 4	complement(530968..535564)	AT5G61960.1_Symbols:_AML1,_ML1_MEI2-like_protein_1_
Ta01909	scaffold 4	540626..544679	AT5G61970.1_Symbols:_signal_recognition_particle-related_/_SRP-related_
Ta01910	scaffold 4	546101..550750	AT5G61980.1_Symbols:_AGD1_ARF-GAP_domain_1_
Ta01911	scaffold 4	complement(551781..554744)	AT5G61990.1_Symbols:_Pentatricopeptide_repeat_(PPR)_superfamily_protein_
Ta01912	scaffold 4	562468..566360	AT5G62000.1_Symbols:_ARF2,_ARF1-BP,_HSS,_ORE14_auxin_response_factor_2_
Ta01913	scaffold 4	568110..569110	AT5G62020.1_Symbols:_AT-HSFB2A,_HSFB2A_heat_shock_transcription_factor_B2A_
Ta01914	scaffold 4	570183..571535	AT5G62030.1_Symbols:_diphthamide_synthesis_DPH2_family_protein_
Ta01915	scaffold 4	574258..575247	AT5G62040.1_Symbols:_PEBP_(phosphatidylethanolamine-binding_protein)_family_protein_
Ta01916	scaffold 4	complement(575714..578142)	AT5G62050.1_Symbols:_OXA1,_ATOXA1,_OXA1AT_homolog_of_yeast_oxidase_assembly_1_(OXA1)_
Ta01917	scaffold 4	582685..583041	AT5G62065.1_Symbols:_Bifunctional_inhibitor/lipid-transfer_protein/seed_storage_2S_albumin_superfamily_protein_
Ta01918	scaffold 4	complement(583484..586024)	AT5G62070.1_Symbols:_IQD23_IQ-domain_23_
Ta01919	scaffold 4	complement(587515..587910)	AT5G62080.1_Symbols:_Bifunctional_inhibitor/lipid-transfer_protein/seed_storage_2S_albumin_superfamily_protein_
Ta01920	scaffold 4	complement(588693..592302)	AT5G62090.1_Symbols:_SLK2_SEUSS-like_2_
Ta01921	scaffold 4	complement(593606..594124)	AT1G67430.1_Symbols:_Ribosomal_protein_L22p/L17e_family_protein_
Ta01922	scaffold 4	596764..597955	AT5G62100.1_Symbols:_ATBAG2,_BAG2_BCL-2-associated_athanogene_2_
Ta01923	scaffold 4	complement(607417..609636)	AT5G62130.2_Symbols:_Per1-like_family_protein_
Ta01924	scaffold 4	complement(611342..612152)	AT5G62140.1_Symbols:_unknown_protein;_FUNCTIONS_IN:_molecular_function_unknown;_INVOLVED_IN:_biological_process_unknown;_LOCATED_IN:_chloroplast;_EXPRESSED_IN:_19_plant_structures;_EXPRESSED_DURI
Ta01925	scaffold 4	615611..615919	AT5G62150.1_Symbols:_peptidoglycan-binding_LysM_domain-containing_protein_
Ta01926	scaffold 4	617086..618354	AT5G62160.1_Symbols:_AtZIP12,_ZIP12_zinc_transporter_12_precursor_
Ta01927	scaffold 4	622889..626011	AT5G62165.1_Symbols:_AGL42_AGAMOUS-like_42_
Ta01928	scaffold 4	complement(630364..632807)	AT5G62170.1_Symbols:_unknown_protein;_BEST_Arabidopsis_thaliana_protein_match_is:_unknown_protein_(TAIR:AT5G51850.1);_Has_381_Blast_hits_to_359_proteins_in_81_species:_Archae_-_0;_Bacteria_-_16;_
Ta01929	scaffold 4	complement(634993..635997)	AT5G62180.1_Symbols:_AtCXE20,_CXE20_carboxyesterase_20_
Ta01930	scaffold 4	complement(637033..641076)	AT5G62190.1_Symbols:_PRH75_DEAD_box_RNA_helicase_(PRH75)_
Ta01931	scaffold 4	complement(641995..643333)	AT5G62200.1_Symbols:_Embryo-specific_protein_3,_(ATS3)_
Ta01932	scaffold 4	complement(644798..646022)	AT5G62210.1_Symbols:_Embryo-specific_protein_3,_(ATS3)_
Ta01933	scaffold 4	complement(647236..648783)	AT5G62220.1_Symbols:_ATGT18,_GT18_glycosyltransferase_18_
Ta01934	scaffold 4	655720..661434	AT5G62230.1_Symbols:_ERL1_ERECTA-like_1_
Ta01935	scaffold 4	complement(661844..664025)	AT5G62240.1_Symbols:_Cell_cycle_regulated_microtubule_associated_protein_
Ta01936	scaffold 4	665110..667434	AT5G62250.1_Symbols:_MAP65-9_microtubule-associated_protein_65-9_
Ta01937	scaffold 4	668813..670941	AT5G62260.1_Symbols:_AT_hook_motif_DNA-binding_family_protein_
Ta01938	scaffold 4	671795..675369	AT5G62270.2_Symbols:_FUNCTIONS_IN:_molecular_function_unknown;_INVOLVED_IN:_biological_process_unknown;_LOCATED_IN:_cellular_component_unknown;_BEST_Arabidopsis_thaliana_protein_match_is:_mucin-r
Ta01939	scaffold 4	678273..679179	AT5G62280.1_Symbols:_Protein_of_unknown_function_(DUF1442)_
Ta01940	scaffold 4	680870..682479	AT5G62290.1_Symbols:_nucleotide-sensitive_chloride_conductance_regulator_(ICln)_family_protein_
Ta01941	scaffold 4	683608..688676	AT5G62310.1_Symbols:_IRE_AGC_(cAMP-dependent,_cGMP-dependent_and_protein_kinase_C)_kinase_family_protein_
Ta01942	scaffold 4	complement(689362..690356)	AT5G62320.1_Symbols:_MYB99,_ATMYBCU15,_ATMYB99_myb_domain_protein_99_
Ta01943	scaffold 4	complement(694208..695422)	AT5G62660.1_Symbols:_F-box_and_associated_interaction_domains-containing_protein_
Ta01944	scaffold 4	701286..705357	AT5G62350.1_Symbols:_Plant_invertase/pectin_methylesterase_inhibitor_superfamily_protein_
Ta01945	scaffold 4	complement(706015..708972)	AT5G62370.1_Symbols:_Tetratricopeptide_repeat_(TPR)-like_superfamily_protein_
Ta01946	scaffold 4	714615..715794	AT5G62380.1_Symbols:_VND6,_ANAC101,_NAC101_NAC-domain_protein_101_
Ta01947	scaffold 4	complement(716414..718298)	AT5G62390.1_Symbols:_ATBAG7,_BAG7_BCL-2-associated_athanogene_7_
Ta01948	scaffold 4	complement(718962..719720)	AT5G62400.1_Symbols:_unknown_protein;_Has_7_Blast_hits_to_7_proteins_in_2_species:_Archae_-_0;_Bacteria_-_0;_Metazoa_-_0;_Fungi_-_0;_Plants_-_7;_Viruses_-_0;_Other_Eukaryotes_-_0_(source:_NCBI_BL
Ta01949	scaffold 4	720087..720898	AT3G47370.2_Symbols:_Ribosomal_protein_S10p/S20e_family_protein_
Ta01950	scaffold 4	721586..727766	AT5G62410.1_Symbols:_SMC2,_TTN3,_ATCAP-E1,_ATSMC4_structural_maintenance_of_chromosomes_2_
Ta01951	scaffold 4	731205..732452	AT5G62420.1_Symbols:_NAD(P)-linked_oxidoreductase_superfamily_protein_
Ta01952	scaffold 4	complement(732676..733925)	AT3G47470.1_Symbols:_LHCA4,_CAB4_light-harvesting_chlorophyll-protein_complex_I_subunit_A4_
Ta01953	scaffold 4	complement(736341..736733)	AT5G62430.1_Symbols:_CDF1_cycling_DOF_factor_1_
Ta01954	scaffold 4	complement(736771..737007)	AT5G62430.1_Symbols:_CDF1_cycling_DOF_factor_1_
Ta01955	scaffold 4	742131..742817	AT5G62510.1_Symbols:_F-box_family_protein_
Ta01956	scaffold 4	745308..749719	AT5G51530.1_Symbols:_Ubiquitin_carboxyl-terminal_hydrolase-related_protein_
Ta01957	scaffold 4	753057..754612	AT5G62460.1_Symbols:_RING/FYVE/PHD_zinc_finger_superfamily_protein_
Ta01958	scaffold 4	complement(757730..759155)	AT5G62470.2_Symbols:_MYB96_myb_domain_protein_96_
Ta01959	scaffold 4	769921..771471	AT4G28360.1_Symbols:_Ribosomal_protein_L22p/L17e_family_protein_
Ta01960	scaffold 4	772177..773164	AT5G62490.1_Symbols:_ATHVA22B,_HVA22B_HVA22_homologue_B_
Ta01961	scaffold 4	774756..776968	AT5G62500.1_Symbols:_ATEB1B,_ATEB1,_EB1B_end_binding_protein_1B_
Ta01962	scaffold 4	complement(778370..780065)	AT1G51250.1_Symbols:_Plant_self-incompatibility_protein_S1_family_
Ta01963	scaffold 4	781340..782533	AT5G62520.1_Symbols:_SRO5_similar_to_RCD_one_5_
Ta01964	scaffold 4	complement(782875..786382)	AT5G62530.1_Symbols:_ALDH12A1,_ATP5CDH,_P5CDH_aldehyde_dehydrogenase_12A1_
Ta01965	scaffold 4	787558..788617	AT5G62540.1_Symbols:_UBC3_ubiquitin-conjugating_enzyme_3_
Ta01966	scaffold 4	789558..790811	AT5G62660.1_Symbols:_F-box_and_associated_interaction_domains-containing_protein_
Ta01967	scaffold 4	complement(791102..793261)	AT5G62550.1_Symbols:_unknown_protein;_FUNCTIONS_IN:_molecular_function_unknown;_INVOLVED_IN:_biological_process_unknown;_LOCATED_IN:_plasma_membrane;_EXPRESSED_IN:_17_plant_structures;_EXPRESSED_
Ta01968	scaffold 4	795446..797122	AT5G62560.1_Symbols:_RING/U-box_superfamily_protein_with_ARM_repeat_domain_
Ta01969	scaffold 4	799256..802001	AT5G62570.2_Symbols:_Calmodulin_binding_protein-like_
Ta01970	scaffold 4	802532..803726	AT5G62575.2_Symbols:_unknown_protein;_FUNCTIONS_IN:_molecular_function_unknown;_INVOLVED_IN:_biological_process_unknown;_EXPRESSED_IN:_25_plant_structures;_EXPRESSED_DURING:_15_growth_stages;_BES
Ta01971	scaffold 4	805200..807369	AT5G62580.1_Symbols:_ARM_repeat_superfamily_protein_
Ta01972	scaffold 4	complement(808643..816957)	AT5G62600.1_Symbols:_ARM_repeat_superfamily_protein_
Ta01973	scaffold 4	complement(817654..819195)	AT5G62610.1_Symbols:_basic_helix-loop-helix_(bHLH)_DNA-binding_superfamily_protein_
Ta01974	scaffold 4	821545..824136	AT5G62620.1_Symbols:_Galactosyltransferase_family_protein_
Ta01975	scaffold 4	complement(824573..826715)	AT2G25710.1_Symbols:_HCS1_holocarboxylase_synthase_1_
Ta01976	scaffold 4	complement(828162..829397)	AT5G50220.1_Symbols:_F-box_family_protein_
Ta01977	scaffold 4	830196..830569	AT1G65352.1_Symbols:_Putative_membrane_lipoprotein_
Ta01978	scaffold 4	complement(830935..833600)	AT5G62630.1_Symbols:_HIPL2_hipl2_protein_precursor_
Ta01979	scaffold 4	complement(835791..838548)	AT5G62640.3_Symbols:_proline-rich_family_protein_
Ta01980	scaffold 4	complement(838922..841997)	AT5G62650.1_Symbols:_Tic22-like_family_protein_
Ta01981	scaffold 4	845205..850852	AT5G62670.1_Symbols:_AHA11,_HA11_H(+)-ATPase_11_
Ta01982	scaffold 4	complement(851269..853688)	AT5G62680.1_Symbols:_Major_facilitator_superfamily_protein_
Ta01983	scaffold 4	867523..870600	AT5G62710.1_Symbols:_Leucine-rich_repeat_protein_kinase_family_protein_
Ta01984	scaffold 4	872158..874762	AT5G62720.1_Symbols:_Integral_membrane_HPP_family_protein_
Ta01985	scaffold 4	877532..879724	AT5G62730.1_Symbols:_Major_facilitator_superfamily_protein_
Ta01986	scaffold 4	881201..882915	AT5G62740.1_Symbols:_HIR1,_ATHIR1_SPFH/Band_7/PHB_domain-containing_membrane-associated_protein_family_
Ta01987	scaffold 4	complement(885156..889860)	AT5G62760.1_Symbols:_P-loop_containing_nucleoside_triphosphate_hydrolases_superfamily_protein_
Ta01988	scaffold 4	891400..892254	AT5G62770.1_Symbols:_Protein_of_unknown_function_(DUF1645)_
Ta01989	scaffold 4	complement(893966..896912)	AT5G62790.2_Symbols:_DXR_1-deoxy-D-xylulose_5-phosphate_reductoisomerase_
Ta01990	scaffold 4	897765..901141	AT5G62810.1_Symbols:_PEX14,_ATPEX14,_PED2_peroxin_14_
Ta01991	scaffold 4	complement(901472..902549)	AT5G62820.1_Symbols:_Uncharacterised_protein_family_(UPF0497)_
Ta01992	scaffold 4	complement(905116..906446)	AT5G62840.1_Symbols:_Phosphoglycerate_mutase_family_protein_
Ta01993	scaffold 4	complement(909891..911325)	AT5G62850.1_Symbols:_AtVEX1,_SWEET5,_AtSWEET5_Nodulin_MtN3_family_protein_
Ta01994	scaffold 4	913517..914014	AT5G62865.1_Symbols:_unknown_protein;_BEST_Arabidopsis_thaliana_protein_match_is:_unknown_protein_(TAIR:AT3G48020.1)._
Ta01995	scaffold 4	916431..918100	AT5G62880.1_Symbols:_ARAC10,_ATRAC10,_ATROP11,_RAC10_RAC-like_10_
Ta01996	scaffold 4	complement(919012..924206)	AT3G48050.1_Symbols:_BAH_domain_;TFIIS_helical_bundle-like_domain_
Ta01997	scaffold 4	929724..932994	AT5G62890.1_Symbols:_Xanthine/uracil_permease_family_protein_
Ta01998	scaffold 4	935343..936270	AT5G62900.1_Symbols:_unknown_protein;_FUNCTIONS_IN:_molecular_function_unknown;_INVOLVED_IN:_N-terminal_protein_myristoylation;_LOCATED_IN:_cellular_component_unknown;_EXPRESSED_IN:_22_plant_stru
[truncated: 25,392 more rows]
