# Supplementary material for: Molecular tools enabling pennycress (Thlaspi arvense) as a model plant and oilseed cash cover crop
Source: Plant Biotechnol J. 2018 Oct 25;17(4):776–88. doi: 10.1111/pbi.13014 (PMC6419581; doi:10.1111/pbi.13014)
Supplement: Supplementary file 3 — Table S2 Polymorphisms between the MN106 reference genome and the Spring 32‐10 genome. [file PBI-17-776-s004.xlsx]

## Sheet: Variants in Spring32
Table S2. Polymorphisms between the MN106 genome (column labeled "Reference") and the Spring 32-10 genome (column labeled "Allele").
Chromosome	Region	Type	Reference	Allele	Zygosity	DP	Coding region change	Amino acid change	Arabidopsis Ortholog
Ta_scaffold_1	147387	SNV	C	T	Homozygous	24	Ta1.0_00581:c.481G>A	Ta1.0_00581:p.Asp161Asn	AT3G11660.1_Symbols:_NHL1_NDR1/HIN1-like_1_
Ta_scaffold_1	153744	SNV	A	C	Homozygous	41	Ta1.0_00583:c.1243A>C	Ta1.0_00583:p.Lys415Gln	AT5G06350.1_Symbols:_ARM_repeat_superfamily_protein_
Ta_scaffold_1	159682	SNV	A	C	Homozygous	31	Ta1.0_00585:c.340T>G	Ta1.0_00585:p.Ser114Ala	AT5G06370.1_Symbols:_NC_domain-containing_protein-related_
Ta_scaffold_1	166160	SNV	G	A	Homozygous	25	Ta1.0_00587:c.23G>A	Ta1.0_00587:p.Gly8Asp	AT5G06390.1_Symbols:_FLA17_FASCICLIN-like_arabinogalactan_protein_17_precursor_
Ta_scaffold_1	166853	SNV	T	C	Homozygous	41	Ta1.0_00587:c.716T>C	Ta1.0_00587:p.Phe239Ser	AT5G06390.1_Symbols:_FLA17_FASCICLIN-like_arabinogalactan_protein_17_precursor_
Ta_scaffold_1	171269	SNV	A	T	Homozygous	37	Ta1.0_00588:c.2291A>T	Ta1.0_00588:p.Lys764Met	AT5G06400.1_Symbols:_Pentatricopeptide_repeat_(PPR)_superfamily_protein_
Ta_scaffold_1	177230	SNV	G	A	Homozygous	31	Ta1.0_00591:c.1385C>T	Ta1.0_00591:p.Thr462Ile	AT5G06440.4_Symbols:_FUNCTIONS_IN:_molecular_function_unknown;_INVOLVED_IN:_biological_process_unknown;_LOCATED_IN:_mitochondrion;_EXPRESSED_IN:_22_plant_structures;_EXPRESSED_DURING:_12_growth_s
Ta_scaffold_1	184555	SNV	T	C	Homozygous	39	Ta1.0_00593:c.1274T>C	Ta1.0_00593:p.Ile425Thr	AT5G06460.1_Symbols:_ATUBA2,_UBA_2_ubiquitin_activating_enzyme_2_
Ta_scaffold_1	190597	SNV	C	T	Homozygous	27	Ta1.0_00596:c.412G>A	Ta1.0_00596:p.Asp138Asn	AT5G06490.1_Symbols:_RING/U-box_superfamily_protein_
Ta_scaffold_1	216000^216001	Insertion	-	T	Homozygous	22	Ta1.0_00601:c.1832_1833insA	Ta1.0_00601:p.Arg612fs	AT5G06540.1_Symbols:_Pentatricopeptide_repeat_(PPR)_superfamily_protein_
Ta_scaffold_1	232337	SNV	G	T	Homozygous	36	Ta1.0_00605:c.652C>A	Ta1.0_00605:p.Gln218Lys	AT5G06580.1_Symbols:_FAD-linked_oxidases_family_protein_
Ta_scaffold_1	432233	SNV	G	C	Homozygous	29	Ta1.0_00653:c.61G>C	Ta1.0_00653:p.Val21Leu	AT5G07100.1_Symbols:_WRKY26_WRKY_DNA-binding_protein_26_
Ta_scaffold_1	432641	SNV	A	G	Homozygous	31	Ta1.0_00653:c.293A>G	Ta1.0_00653:p.Asn98Ser	AT5G07100.1_Symbols:_WRKY26_WRKY_DNA-binding_protein_26_
Ta_scaffold_1	439577	SNV	T	G	Homozygous	41	Ta1.0_00656:c.532T>G	Ta1.0_00656:p.Phe178Val	AT5G07130.1_Symbols:_LAC13_laccase_13_
Ta_scaffold_1	443891	SNV	G	T	Homozygous	26	Ta1.0_00658:c.221G>T	Ta1.0_00658:p.Cys74Phe	AT1G18210.1_Symbols:_Calcium-binding_EF-hand_family_protein_
Ta_scaffold_1	444059	SNV	T	G	Homozygous	34	Ta1.0_00658:c.389T>G	Ta1.0_00658:p.Val130Gly	AT1G18210.1_Symbols:_Calcium-binding_EF-hand_family_protein_
Ta_scaffold_1	449211..449212	Deletion	GG	-	Homozygous	35	Ta1.0_00660:c.25_26delCC	Ta1.0_00660:p.Pro9fs	AT5G07160.1_Symbols:_Basic-leucine_zipper_(bZIP)_transcription_factor_family_protein_
Ta_scaffold_1	449214..449217	Deletion	ACGG	-	Homozygous	35	Ta1.0_00660:c.20_23delCCGT	Ta1.0_00660:p.Pro7fs	AT5G07160.1_Symbols:_Basic-leucine_zipper_(bZIP)_transcription_factor_family_protein_
Ta_scaffold_1	457592	SNV	A	T	Homozygous	47	Ta1.0_00661:c.1159A>T	Ta1.0_00661:p.Lys387*	AT5G07170.1_Symbols:_Cell_cycle_regulated_microtubule_associated_protein_
Ta_scaffold_1	462960	SNV	A	C	Homozygous	27	Ta1.0_00662:c.146T>G	Ta1.0_00662:p.Val49Gly	AT5G07180.1_Symbols:_ERL2_ERECTA-like_2_
Ta_scaffold_1	470464	SNV	C	G	Homozygous	31	Ta1.0_00664:c.521C>G	Ta1.0_00664:p.Ala174Gly	AT5G62200.1_Symbols:_Embryo-specific_protein_3,_(ATS3)_
Ta_scaffold_1	499059	SNV	T	C	Homozygous	27	Ta1.0_00670:c.545T>C	Ta1.0_00670:p.Leu182Pro	AT5G07240.1_Symbols:_IQD24_IQ-domain_24_
Ta_scaffold_1	508621	SNV	C	T	Homozygous	22	Ta1.0_00673:c.605C>T	Ta1.0_00673:p.Ser202Leu	AT5G07280.1_Symbols:_EMS1,_EXS_Leucine-rich_repeat_transmembrane_protein_kinase_
Ta_scaffold_1	508696	SNV	T	A	Homozygous	26	Ta1.0_00673:c.680T>A	Ta1.0_00673:p.Ile227Asn	AT5G07280.1_Symbols:_EMS1,_EXS_Leucine-rich_repeat_transmembrane_protein_kinase_
Ta_scaffold_1	520430	SNV	C	A	Homozygous	40	Ta1.0_00674:c.2699C>A	Ta1.0_00674:p.Ser900Tyr	AT5G07290.1_Symbols:_AML4,_ML4_MEI2-like_4_
Ta_scaffold_1	596663	SNV	G	T	Homozygous	30	Ta1.0_00692:c.284C>A	Ta1.0_00692:p.Ala95Asp	AT5G07460.1_Symbols:_PMSR2,_ATMSRA2_peptidemethionine_sulfoxide_reductase_2_
Ta_scaffold_1	604878	SNV	C	G	Homozygous	35	Ta1.0_00695:c.1077C>G	Ta1.0_00695:p.Ile359Met	AT5G07480.1_Symbols:_KUOX1_KAR-UP_oxidoreductase_1_
Ta_scaffold_1	611386	SNV	G	A	Homozygous	34	Ta1.0_00698:c.731C>T	Ta1.0_00698:p.Pro244Leu	AT5G07530.1_Symbols:_GRP17,_ATGRP17,_ATGRP-7_glycine_rich_protein_17_
Ta_scaffold_1	617436	SNV	C	G	Homozygous	33	Ta1.0_00699:c.958G>C	Ta1.0_00699:p.Ala320Pro	AT5G07530.1_Symbols:_GRP17,_ATGRP17,_ATGRP-7_glycine_rich_protein_17_
Ta_scaffold_1	632696	SNV	T	C	Heterozygous	29	Ta1.0_00703:c.286A>G	Ta1.0_00703:p.Thr96Ala	AT5G07590.1_Symbols:_Transducin/WD40_repeat-like_superfamily_protein_
Ta_scaffold_1	638343	SNV	T	A	Heterozygous	61	Ta1.0_00704:c.1397A>T	Ta1.0_00704:p.Gln466Leu	AT4G30760.1_Symbols:_Putative_endonuclease_or_glycosyl_hydrolase_
Ta_scaffold_1	638623	SNV	G	C	Heterozygous	72	Ta1.0_00704:c.1117C>G	Ta1.0_00704:p.Leu373Val	AT4G30760.1_Symbols:_Putative_endonuclease_or_glycosyl_hydrolase_
Ta_scaffold_1	638631	SNV	T	C	Heterozygous	78	Ta1.0_00704:c.1109A>G	Ta1.0_00704:p.Asp370Gly	AT4G30760.1_Symbols:_Putative_endonuclease_or_glycosyl_hydrolase_
Ta_scaffold_1	639853	SNV	T	C	Homozygous	32	Ta1.0_00704:c.163A>G	Ta1.0_00704:p.Ser55Gly	AT4G30760.1_Symbols:_Putative_endonuclease_or_glycosyl_hydrolase_
Ta_scaffold_1	758851..758862	Deletion	GCCGTCTTCTGG	-	Homozygous	40	Ta1.0_00732:c.589_600delGCCGTCTTCTGG	Ta1.0_00732:p.Ala201_Trp204del	AT4G30760.1_Symbols:_Putative_endonuclease_or_glycosyl_hydrolase_
Ta_scaffold_1	769593	SNV	G	A	Heterozygous	35	Ta1.0_00733:c.286G>A	Ta1.0_00733:p.Ala96Thr	AT5G07590.1_Symbols:_Transducin/WD40_repeat-like_superfamily_protein_
Ta_scaffold_1	883242^883243	Insertion	-	TACTCAAAGCACTACAGGTTCGGTTTTACATCCACATTTAGTTATGTTTTTTTTTGTCCATAGTCGTGGGTTTTATT	Homozygous	41	Ta1.0_00762:c.223_224insTACTCAAAGCACTACAGGTTCGGTTTTACATCCACATTTAGTTATGTTTTTTTTTGTCCATAGTCGTGGGTTTTATT	Ta1.0_00762:p.Leu82fs	AT5G23090.2_Symbols:_NF-YB13_nuclear_factor_Y,_subunit_B13_
Ta_scaffold_1	887186	Deletion	A	-	Homozygous	41	Ta1.0_00763:c.713delA	Ta1.0_00763:p.*238fs	AT5G08200.1_Symbols:_peptidoglycan-binding_LysM_domain-containing_protein_
Ta_scaffold_1	913053	SNV	G	A	Homozygous	24	Ta1.0_00768:c.409G>A	Ta1.0_00768:p.Val137Ile	AT5G08260.1_Symbols:_scpl35_serine_carboxypeptidase-like_35_
Ta_scaffold_1	913685	SNV	T	G	Homozygous	37	Ta1.0_00768:c.805T>G	Ta1.0_00768:p.Leu269Val	AT5G08260.1_Symbols:_scpl35_serine_carboxypeptidase-like_35_
Ta_scaffold_1	934557	SNV	T	C	Homozygous	26	Ta1.0_00777:c.325T>C	Ta1.0_00777:p.Ser109Pro	AT5G08330.1_Symbols:_TCP_family_transcription_factor_
Ta_scaffold_1	960705^960706	Insertion	-	TAGCGAAGGAAACAAAGTCTCTCGGAAGGTTATCACTTTCTCAAAAC	Homozygous	25	Ta1.0_00786:c.1072_1073insTAGCGAAGGAAACAAAGTCTCTCGGAAGGTTATCACTTTCTCAAAAC	Ta1.0_00786:p.Phe358fs	AT5G08390.1_Symbols:_Transducin/WD40_repeat-like_superfamily_protein_
Ta_scaffold_1	961785	SNV	G	A	Homozygous	35	Ta1.0_00786:c.1718G>A	Ta1.0_00786:p.Ser573Asn	AT5G08390.1_Symbols:_Transducin/WD40_repeat-like_superfamily_protein_
Ta_scaffold_1	966946	SNV	A	G	Homozygous	24	Ta1.0_00788:c.17T>C	Ta1.0_00788:p.Leu6Pro	AT5G08410.1_Symbols:_FTRA2_ferredoxin/thioredoxin_reductase_subunit_A_(variable_subunit)_2_
Ta_scaffold_1	966947	SNV	G	C	Homozygous	24	Ta1.0_00788:c.16C>G	Ta1.0_00788:p.Leu6Val	AT5G08410.1_Symbols:_FTRA2_ferredoxin/thioredoxin_reductase_subunit_A_(variable_subunit)_2_
Ta_scaffold_1	973598	SNV	A	G	Homozygous	25	Ta1.0_00791:c.514A>G	Ta1.0_00791:p.Ile172Val	AT5G08430.1_Symbols:_SWIB/MDM2_domain;Plus-3;GYF_
Ta_scaffold_1	974843	SNV	T	A	Homozygous	22	Ta1.0_00792:c.134T>A	Ta1.0_00792:p.Val45Glu	AT5G08430.1_Symbols:_SWIB/MDM2_domain;Plus-3;GYF_
Ta_scaffold_1	974855	SNV	A	G	Homozygous	21	Ta1.0_00792:c.146A>G	Ta1.0_00792:p.Glu49Gly	AT5G08430.1_Symbols:_SWIB/MDM2_domain;Plus-3;GYF_
Ta_scaffold_1	979703	SNV	C	T	Homozygous	32	Ta1.0_00793:c.1076C>T	Ta1.0_00793:p.Ser359Leu	AT5G08440.2_Symbols:_unknown_protein;_FUNCTIONS_IN:_molecular_function_unknown;_INVOLVED_IN:_biological_process_unknown;_EXPRESSED_IN:_21_plant_structures;_EXPRESSED_DURING:_13_growth_stages;_BES
Ta_scaffold_1	984728	SNV	C	T	Homozygous	32	Ta1.0_00794:c.122C>T	Ta1.0_00794:p.Pro41Leu	AT5G06920.1_Symbols:_FLA21_FASCICLIN-like_arabinogalactan_protein_21_precursor_
Ta_scaffold_1	985033	SNV	T	G	Homozygous	41	Ta1.0_00794:c.427T>G	Ta1.0_00794:p.Tyr143Asp	AT5G06920.1_Symbols:_FLA21_FASCICLIN-like_arabinogalactan_protein_21_precursor_
Ta_scaffold_1	985440	SNV	C	A	Homozygous	25	Ta1.0_00794:c.834C>A	Ta1.0_00794:p.Asn278Lys	AT5G06920.1_Symbols:_FLA21_FASCICLIN-like_arabinogalactan_protein_21_precursor_
Ta_scaffold_1	985541	SNV	G	C	Homozygous	33	Ta1.0_00794:c.935G>C	Ta1.0_00794:p.Gly312Ala	AT5G06920.1_Symbols:_FLA21_FASCICLIN-like_arabinogalactan_protein_21_precursor_
Ta_scaffold_1	987505	SNV	C	T	Homozygous	26	Ta1.0_00795:c.455G>A	Ta1.0_00795:p.Arg152Lys	AT4G35370.1_Symbols:_Transducin/WD40_repeat-like_superfamily_protein_
Ta_scaffold_1	987569	SNV	T	C	Homozygous	30	Ta1.0_00795:c.391A>G	Ta1.0_00795:p.Thr131Ala	AT4G35370.1_Symbols:_Transducin/WD40_repeat-like_superfamily_protein_
Ta_scaffold_1	987615	SNV	G	C	Homozygous	29	Ta1.0_00795:c.345C>G	Ta1.0_00795:p.His115Gln	AT4G35370.1_Symbols:_Transducin/WD40_repeat-like_superfamily_protein_
Ta_scaffold_1	987647	SNV	T	C	Homozygous	34	Ta1.0_00795:c.313A>G	Ta1.0_00795:p.Ile105Val	AT4G35370.1_Symbols:_Transducin/WD40_repeat-like_superfamily_protein_
Ta_scaffold_1	1000814	SNV	G	A	Homozygous	47	Ta1.0_00798:c.1355G>A	Ta1.0_00798:p.Cys452Tyr	AT5G08470.1_Symbols:_PEX1_peroxisome_1_
Ta_scaffold_1	1001075	SNV	T	C	Homozygous	30	Ta1.0_00798:c.1616T>C	Ta1.0_00798:p.Val539Ala	AT5G08470.1_Symbols:_PEX1_peroxisome_1_
Ta_scaffold_1	1011941	SNV	C	T	Homozygous	40	Ta1.0_00800:c.1675G>A	Ta1.0_00800:p.Val559Ile	AT5G08490.1_Symbols:_Tetratricopeptide_repeat_(TPR)-like_superfamily_protein_
Ta_scaffold_1	1011955	SNV	C	T	Homozygous	42	Ta1.0_00800:c.1661G>A	Ta1.0_00800:p.Gly554Asp	AT5G08490.1_Symbols:_Tetratricopeptide_repeat_(TPR)-like_superfamily_protein_
Ta_scaffold_1	1024567	SNV	A	G	Homozygous	33	Ta1.0_00804:c.1165T>C	Ta1.0_00804:p.Ser389Pro	AT5G08530.1_Symbols:_CI51_51_kDa_subunit_of_complex_I_
Ta_scaffold_1	1032269	SNV	C	T	Homozygous	30	Ta1.0_00807:c.1666G>A	Ta1.0_00807:p.Glu556Lys	AT5G08550.1_Symbols:_ILP1_GC-rich_sequence_DNA-binding_factor-like_protein_
Ta_scaffold_1	1057001	SNV	G	A	Homozygous	35	Ta1.0_00813:c.659G>A	Ta1.0_00813:p.Arg220Lys	AT5G08590.1_Symbols:_ASK2,_SNRK2-1,_SNRK2.1,_SRK2G_SNF1-related_protein_kinase_2.1_
Ta_scaffold_1	1067289^1067290	Insertion	-	TCTTCC	Homozygous	21	Ta1.0_00815:c.1679_1680insGGAAGA	Ta1.0_00815:p.Glu571_Lys572insGluGlu	AT5G08630.1_Symbols:_DDT_domain-containing_protein_
Ta_scaffold_1	1076586	SNV	T	C	Homozygous	35	Ta1.0_00817:c.905A>G	Ta1.0_00817:p.Lys302Arg	AT5G08650.1_Symbols:_Small_GTP-binding_protein_
Ta_scaffold_1	1106058	SNV	T	C	Homozygous	33	Ta1.0_00824:c.1520A>G	Ta1.0_00824:p.Lys507Arg	AT5G08730.1_Symbols:_ATARI16,_ARI16_IBR_domain-containing_protein_
Ta_scaffold_1	1119612	SNV	G	A	Homozygous	25	Ta1.0_00828:c.784G>A	Ta1.0_00828:p.Val262Met	AT5G08780.1_Symbols:_winged-helix_DNA-binding_transcription_factor_family_protein_
Ta_scaffold_1	1139562	SNV	C	T	Homozygous	29	Ta1.0_00835:c.214C>T	Ta1.0_00835:p.Arg72Cys	AT5G09270.1_Symbols:_unknown_protein;_Has_30201_Blast_hits_to_17322_proteins_in_780_species:_Archae_-_12;_Bacteria_-_1396;_Metazoa_-_17338;_Fungi_-_3422;_Plants_-_5037;_Viruses_-_0;_Other_Eukaryo
Ta_scaffold_1	1142468	SNV	C	G	Homozygous	28	Ta1.0_00837:c.[112C>G]; Ta1.0_00836:c.[869-1010G>C]	Ta1.0_00837:p.Pro38Ala	AT5G09280.1_Symbols:_Pectin_lyase-like_superfamily_protein_
Ta_scaffold_1	1148131	SNV	T	C	Homozygous	31	Ta1.0_00836:c.823A>G	Ta1.0_00836:p.Lys275Glu	AT5G09280.1_Symbols:_Pectin_lyase-like_superfamily_protein_
Ta_scaffold_1	1152200	SNV	A	G	Homozygous	25	Ta1.0_00839:c.1393T>C	Ta1.0_00839:p.Phe465Leu	AT5G09300.1_Symbols:_Thiamin_diphosphate-binding_fold_(THDP-binding)_superfamily_protein_
Ta_scaffold_1	1152329	SNV	T	C	Homozygous	38	Ta1.0_00839:c.1264A>G	Ta1.0_00839:p.Lys422Glu	AT5G09300.1_Symbols:_Thiamin_diphosphate-binding_fold_(THDP-binding)_superfamily_protein_
Ta_scaffold_1	1162221	SNV	T	C	Homozygous	41	Ta1.0_00842:c.1096A>G	Ta1.0_00842:p.Arg366Gly	AT5G09330.1_Symbols:_anac082,_VNI1,_NAC082_NAC_domain_containing_protein_82_
Ta_scaffold_1	1190040	SNV	T	C	Homozygous	43	Ta1.0_00848:c.467A>G	Ta1.0_00848:p.Gln156Arg	AT5G09380.1_Symbols:_RNA_polymerase_III_RPC4_
Ta_scaffold_1	1247462	SNV	A	G	Homozygous	31	Ta1.0_00862:c.477A>G	Ta1.0_00862:p.Ile159Met	AT5G09560.1_Symbols:_RNA-binding_KH_domain-containing_protein_
Ta_scaffold_1	1265390	SNV	C	G	Homozygous	34	Ta1.0_00867:c.37C>G	Ta1.0_00867:p.His13Asp	AT5G09610.1_Symbols:_APUM21,_PUM21_pumilio_21_
Ta_scaffold_1	1277036	SNV	A	G	Homozygous	28	Ta1.0_00872:c.29T>C	Ta1.0_00872:p.Val10Ala	AT5G09650.1_Symbols:_AtPPa6,_PPa6_pyrophosphorylase_6_
Ta_scaffold_1	1300325	SNV	G	A	Homozygous	35	Ta1.0_00879:c.98C>T	Ta1.0_00879:p.Ser33Phe	AT5G09740.1_Symbols:_HAM2_histone_acetyltransferase_of_the_MYST_family_2_
Ta_scaffold_1	1300377	SNV	A	C	Homozygous	26	Ta1.0_00879:c.46T>G	Ta1.0_00879:p.Cys16Gly	AT5G09740.1_Symbols:_HAM2_histone_acetyltransferase_of_the_MYST_family_2_
Ta_scaffold_1	1301943	SNV	T	C	Homozygous	25	Ta1.0_00880:c.620A>G	Ta1.0_00880:p.Glu207Gly	AT5G09750.1_Symbols:_HEC3_basic_helix-loop-helix_(bHLH)_DNA-binding_superfamily_protein_
Ta_scaffold_1	1302490	SNV	C	G	Homozygous	32	Ta1.0_00880:c.73G>C	Ta1.0_00880:p.Asp25His	AT5G09750.1_Symbols:_HEC3_basic_helix-loop-helix_(bHLH)_DNA-binding_superfamily_protein_
Ta_scaffold_1	1331835	SNV	T	C	Homozygous	21	Ta1.0_00887:c.17A>G	Ta1.0_00887:p.Glu6Gly	AT5G09830.1_Symbols:_BolA-like_family_protein_
Ta_scaffold_1	1364531	SNV	C	G	Homozygous	38	Ta1.0_00895:c.262C>G	Ta1.0_00895:p.Leu88Val	AT5G09910.1_Symbols:_Ras-related_small_GTP-binding_family_protein_
Ta_scaffold_1	1376908	SNV	C	A	Homozygous	21	Ta1.0_00898:c.467C>A	Ta1.0_00898:p.Pro156Gln	AT5G09970.1_Symbols:_CYP78A7_cytochrome_P450,_family_78,_subfamily_A,_polypeptide_7_
Ta_scaffold_1	1407425	SNV	C	G	Homozygous	40	Ta1.0_00907:c.1043G>C	Ta1.0_00907:p.Gly348Ala	AT2G19385.1_Symbols:_zinc_ion_binding_
Ta_scaffold_1	1410903	SNV	A	G	Homozygous	28	Ta1.0_00909:c.1217T>C	Ta1.0_00909:p.Val406Ala	AT5G10060.1_Symbols:_ENTH/VHS_family_protein_
Ta_scaffold_1	1476333..1476335	Deletion	ATC	-	Homozygous	33	Ta1.0_00925:c.82_84delGAT	Ta1.0_00925:p.Asp28del	AT5G10220.1_Symbols:_ANN6,_ANNAT6_annexin_6_
Ta_scaffold_1	1476370	SNV	G	A	Homozygous	34	Ta1.0_00925:c.47C>T	Ta1.0_00925:p.Ala16Val	AT5G10220.1_Symbols:_ANN6,_ANNAT6_annexin_6_
Ta_scaffold_1	1489108	SNV	A	G	Homozygous	40	Ta1.0_00929:c.1145T>C	Ta1.0_00929:p.Leu382Pro	AT5G10250.1_Symbols:_DOT3_Phototropic-responsive_NPH3_family_protein_
Ta_scaffold_1	1489277	SNV	T	A	Homozygous	24	Ta1.0_00929:c.1051A>T	Ta1.0_00929:p.Arg351*	AT5G10250.1_Symbols:_DOT3_Phototropic-responsive_NPH3_family_protein_
Ta_scaffold_1	1489312	SNV	G	C	Homozygous	26	Ta1.0_00929:c.1016C>G	Ta1.0_00929:p.Pro339Arg	AT5G10250.1_Symbols:_DOT3_Phototropic-responsive_NPH3_family_protein_
Ta_scaffold_1	1489324	SNV	G	A	Homozygous	26	Ta1.0_00929:c.1004C>T	Ta1.0_00929:p.Ala335Val	AT5G10250.1_Symbols:_DOT3_Phototropic-responsive_NPH3_family_protein_
Ta_scaffold_1	1490460	SNV	T	A	Homozygous	31	Ta1.0_00929:c.216A>T	Ta1.0_00929:p.Leu72Phe	AT5G10250.1_Symbols:_DOT3_Phototropic-responsive_NPH3_family_protein_
Ta_scaffold_1	1490694	SNV	T	G	Homozygous	44	Ta1.0_00929:c.77A>C	Ta1.0_00929:p.Asn26Thr	AT5G10250.1_Symbols:_DOT3_Phototropic-responsive_NPH3_family_protein_
Ta_scaffold_1	1490828	SNV	G	A	Homozygous	31	Ta1.0_00930:c.229C>T	Ta1.0_00930:p.Leu77Phe	AT5G10250.1_Symbols:_DOT3_Phototropic-responsive_NPH3_family_protein_
Ta_scaffold_1	1490897	SNV	T	C	Homozygous	27	Ta1.0_00930:c.160A>G	Ta1.0_00930:p.Thr54Ala	AT5G10250.1_Symbols:_DOT3_Phototropic-responsive_NPH3_family_protein_
Ta_scaffold_1	1493879	SNV	T	C	Homozygous	40	Ta1.0_00932:c.1418A>G	Ta1.0_00932:p.Tyr473Cys	AT5G10270.1_Symbols:_CDKC;1_cyclin-dependent_kinase_C;1_
Ta_scaffold_1	1493900	SNV	G	T	Homozygous	38	Ta1.0_00932:c.1397C>A	Ta1.0_00932:p.Thr466Lys	AT5G10270.1_Symbols:_CDKC;1_cyclin-dependent_kinase_C;1_
Ta_scaffold_1	1494133^1494134	Insertion	-	TGTGGATACTGCTGT	Homozygous	31	Ta1.0_00932:c.1163_1164insACAGCAGTATCCACA	Ta1.0_00932:p.Gln390_His391insTyrProGlnGlnGln	AT5G10270.1_Symbols:_CDKC;1_cyclin-dependent_kinase_C;1_
Ta_scaffold_1	1505512	SNV	C	A	Homozygous	37	Ta1.0_00933:c.919C>A	Ta1.0_00933:p.Leu307Met	AT5G10280.1_Symbols:_MYB92,_ATMYB92,_ATMYB64_myb_domain_protein_92_
Ta_scaffold_1	1511544	SNV	T	A	Homozygous	42	Ta1.0_00934:c.366A>T	Ta1.0_00934:p.Leu122Phe	AT5G10290.1_Symbols:_leucine-rich_repeat_transmembrane_protein_kinase_family_protein_
Ta_scaffold_1	1520882	SNV	G	T	Homozygous	28	Ta1.0_00937:c.457C>A	Ta1.0_00937:p.Leu153Ile	AT5G10320.1_Symbols:_unknown_protein;_Has_54_Blast_hits_to_53_proteins_in_19_species:_Archae_-_0;_Bacteria_-_4;_Metazoa_-_0;_Fungi_-_0;_Plants_-_50;_Viruses_-_0;_Other_Eukaryotes_-_0_(source:_NCB
Ta_scaffold_1	1532631	SNV	G	C	Homozygous	38	Ta1.0_00941:c.3049G>C	Ta1.0_00941:p.Val1017Leu	AT5G10370.1_Symbols:_helicase_domain-containing_protein_/_IBR_domain-containing_protein_/_zinc_finger_protein-related_
Ta_scaffold_1	1534033	SNV	C	G	Homozygous	33	Ta1.0_00941:c.4366C>G	Ta1.0_00941:p.Gln1456Glu	AT5G10370.1_Symbols:_helicase_domain-containing_protein_/_IBR_domain-containing_protein_/_zinc_finger_protein-related_
Ta_scaffold_1	1563479	SNV	A	T	Heterozygous	43	Ta1.0_00949:c.1330A>T	Ta1.0_00949:p.Asn444Tyr	AT5G65440.3_Symbols:_unknown_protein;_INVOLVED_IN:_biological_process_unknown;_EXPRESSED_IN:_22_plant_structures;_EXPRESSED_DURING:_13_growth_stages;_BEST_Arabidopsis_thaliana_protein_match_is:_u
Ta_scaffold_1	1563652	Deletion	G	-	Heterozygous	74	Ta1.0_00949:c.1429delG	Ta1.0_00949:p.Asp477fs	AT5G65440.3_Symbols:_unknown_protein;_INVOLVED_IN:_biological_process_unknown;_EXPRESSED_IN:_22_plant_structures;_EXPRESSED_DURING:_13_growth_stages;_BEST_Arabidopsis_thaliana_protein_match_is:_u
Ta_scaffold_1	1563653	SNV	A	T	Heterozygous	74	Ta1.0_00949:c.1430A>T	Ta1.0_00949:p.Asp477Val	AT5G65440.3_Symbols:_unknown_protein;_INVOLVED_IN:_biological_process_unknown;_EXPRESSED_IN:_22_plant_structures;_EXPRESSED_DURING:_13_growth_stages;_BEST_Arabidopsis_thaliana_protein_match_is:_u
Ta_scaffold_1	1563665	SNV	C	T	Heterozygous	70	Ta1.0_00949:c.1442C>T	Ta1.0_00949:p.Pro481Leu	AT5G65440.3_Symbols:_unknown_protein;_INVOLVED_IN:_biological_process_unknown;_EXPRESSED_IN:_22_plant_structures;_EXPRESSED_DURING:_13_growth_stages;_BEST_Arabidopsis_thaliana_protein_match_is:_u
Ta_scaffold_1	1564695	SNV	T	G	Homozygous	42	Ta1.0_00949:c.2002T>G	Ta1.0_00949:p.Ser668Ala	AT5G65440.3_Symbols:_unknown_protein;_INVOLVED_IN:_biological_process_unknown;_EXPRESSED_IN:_22_plant_structures;_EXPRESSED_DURING:_13_growth_stages;_BEST_Arabidopsis_thaliana_protein_match_is:_u
Ta_scaffold_1	1581679	SNV	T	A	Homozygous	30	Ta1.0_00954:c.2003A>T	Ta1.0_00954:p.Glu668Val	AT5G10490.1_Symbols:_MSL2_MSCS-like_2_
Ta_scaffold_1	1582102	SNV	T	A	Homozygous	22	Ta1.0_00954:c.1580A>T	Ta1.0_00954:p.Lys527Met	AT5G10490.1_Symbols:_MSL2_MSCS-like_2_
Ta_scaffold_1	1583937	SNV	C	G	Homozygous	25	Ta1.0_00954:c.553G>C	Ta1.0_00954:p.Val185Leu	AT5G10490.1_Symbols:_MSL2_MSCS-like_2_
Ta_scaffold_1	1584428	SNV	A	T	Homozygous	20	Ta1.0_00954:c.317T>A	Ta1.0_00954:p.Leu106Gln	AT5G10490.1_Symbols:_MSL2_MSCS-like_2_
Ta_scaffold_1	1647121	SNV	C	A	Homozygous	28	Ta1.0_00970:c.136C>A	Ta1.0_00970:p.Pro46Thr	AT5G10630.2_Symbols:_Translation_elongation_factor_EF1A/initiation_factor_IF2gamma_family_protein_
Ta_scaffold_1	1658628	SNV	A	G	Homozygous	39	Ta1.0_00972:c.884T>C	Ta1.0_00972:p.Leu295Ser	AT5G10690.1_Symbols:_pentatricopeptide_(PPR)_repeat-containing_protein_/_CBS_domain-containing_protein_
Ta_scaffold_1	1660051	SNV	G	A	Homozygous	45	Ta1.0_00972:c.32C>T	Ta1.0_00972:p.Ala11Val	AT5G10690.1_Symbols:_pentatricopeptide_(PPR)_repeat-containing_protein_/_CBS_domain-containing_protein_
Ta_scaffold_1	1660063	SNV	A	G	Homozygous	47	Ta1.0_00972:c.20T>C	Ta1.0_00972:p.Ile7Thr	AT5G10690.1_Symbols:_pentatricopeptide_(PPR)_repeat-containing_protein_/_CBS_domain-containing_protein_
Ta_scaffold_1	1660070	SNV	C	A	Homozygous	44	Ta1.0_00972:c.13G>T	Ta1.0_00972:p.Ala5Ser	AT5G10690.1_Symbols:_pentatricopeptide_(PPR)_repeat-containing_protein_/_CBS_domain-containing_protein_
Ta_scaffold_1	1676325^1676326	Insertion	-	CG	Homozygous	22	Ta1.0_00977:c.57_58insCG	Ta1.0_00977:p.Phe20fs	AT5G10730.1_Symbols:_NAD(P)-binding_Rossmann-fold_superfamily_protein_
Ta_scaffold_1	1680093	SNV	C	A	Homozygous	43	Ta1.0_00978:c.354C>A	Ta1.0_00978:p.Ser118Arg	AT3G28600.1_Symbols:_P-loop_containing_nucleoside_triphosphate_hydrolases_superfamily_protein_
Ta_scaffold_1	1680105	SNV	C	A	Homozygous	42	Ta1.0_00978:c.366C>A	Ta1.0_00978:p.Asp122Glu	AT3G28600.1_Symbols:_P-loop_containing_nucleoside_triphosphate_hydrolases_superfamily_protein_
Ta_scaffold_1	1680109	SNV	A	G	Homozygous	40	Ta1.0_00978:c.370A>G	Ta1.0_00978:p.Ile124Val	AT3G28600.1_Symbols:_P-loop_containing_nucleoside_triphosphate_hydrolases_superfamily_protein_
Ta_scaffold_1	1680137	SNV	G	C	Homozygous	36	Ta1.0_00978:c.398G>C	Ta1.0_00978:p.Ser133Thr	AT3G28600.1_Symbols:_P-loop_containing_nucleoside_triphosphate_hydrolases_superfamily_protein_
Ta_scaffold_1	1680382	SNV	A	G	Homozygous	31	Ta1.0_00978:c.643A>G	Ta1.0_00978:p.Lys215Glu	AT3G28600.1_Symbols:_P-loop_containing_nucleoside_triphosphate_hydrolases_superfamily_protein_
Ta_scaffold_1	1680584	SNV	A	G	Homozygous	41	Ta1.0_00978:c.845A>G	Ta1.0_00978:p.Lys282Arg	AT3G28600.1_Symbols:_P-loop_containing_nucleoside_triphosphate_hydrolases_superfamily_protein_
Ta_scaffold_1	1680692	SNV	C	T	Homozygous	38	Ta1.0_00978:c.953C>T	Ta1.0_00978:p.Thr318Ile	AT3G28600.1_Symbols:_P-loop_containing_nucleoside_triphosphate_hydrolases_superfamily_protein_
Ta_scaffold_1	1680694	SNV	A	G	Homozygous	37	Ta1.0_00978:c.955A>G	Ta1.0_00978:p.Arg319Gly	AT3G28600.1_Symbols:_P-loop_containing_nucleoside_triphosphate_hydrolases_superfamily_protein_
Ta_scaffold_1	1680737	SNV	G	A	Homozygous	42	Ta1.0_00978:c.998G>A	Ta1.0_00978:p.Arg333Lys	AT3G28600.1_Symbols:_P-loop_containing_nucleoside_triphosphate_hydrolases_superfamily_protein_
Ta_scaffold_1	1681876	SNV	A	G	Homozygous	38	Ta1.0_00979:c.863T>C	Ta1.0_00979:p.Val288Ala	AT5G10740.1_Symbols:_Protein_phosphatase_2C_family_protein_
Ta_scaffold_1	1734824	SNV	T	C	Homozygous	28	Ta1.0_00998:c.566A>G	Ta1.0_00998:p.Tyr189Cys	AT5G10890.1_Symbols:_myosin_heavy_chain-related_
Ta_scaffold_1	1734908	SNV	A	G	Homozygous	24	Ta1.0_00998:c.482T>C	Ta1.0_00998:p.Met161Thr	AT5G10890.1_Symbols:_myosin_heavy_chain-related_
Ta_scaffold_1	1735347	SNV	G	C	Homozygous	27	Ta1.0_00998:c.223C>G	Ta1.0_00998:p.His75Asp	AT5G10890.1_Symbols:_myosin_heavy_chain-related_
Ta_scaffold_1	1735374	SNV	T	A	Homozygous	22	Ta1.0_00998:c.196A>T	Ta1.0_00998:p.Ile66Phe	AT5G10890.1_Symbols:_myosin_heavy_chain-related_
Ta_scaffold_1	1735376	SNV	T	C	Homozygous	23	Ta1.0_00998:c.194A>G	Ta1.0_00998:p.Glu65Gly	AT5G10890.1_Symbols:_myosin_heavy_chain-related_
Ta_scaffold_1	1735380	SNV	T	C	Homozygous	23	Ta1.0_00998:c.190A>G	Ta1.0_00998:p.Ser64Gly	AT5G10890.1_Symbols:_myosin_heavy_chain-related_
Ta_scaffold_1	1737995	SNV	A	G	Homozygous	35	Ta1.0_00999:c.929T>C	Ta1.0_00999:p.Ile310Thr	AT5G10900.1_Symbols:_Calcineurin-like_metallo-phosphoesterase_superfamily_protein_
Ta_scaffold_1	1738031	SNV	C	T	Homozygous	32	Ta1.0_00999:c.893G>A	Ta1.0_00999:p.Arg298Lys	AT5G10900.1_Symbols:_Calcineurin-like_metallo-phosphoesterase_superfamily_protein_
Ta_scaffold_1	1738433	SNV	T	C	Homozygous	33	Ta1.0_00999:c.644A>G	Ta1.0_00999:p.Asn215Ser	AT5G10900.1_Symbols:_Calcineurin-like_metallo-phosphoesterase_superfamily_protein_
Ta_scaffold_1	1738975	SNV	T	G	Homozygous	34	Ta1.0_00999:c.185A>C	Ta1.0_00999:p.Glu62Ala	AT5G10900.1_Symbols:_Calcineurin-like_metallo-phosphoesterase_superfamily_protein_
Ta_scaffold_1	1740515	SNV	A	G	Homozygous	26	Ta1.0_01000:c.538A>G	Ta1.0_01000:p.Ile180Val	AT5G10910.1_Symbols:_mraW_methylase_family_protein_
Ta_scaffold_1	1743018	SNV	A	C	Homozygous	32	Ta1.0_01001:c.673A>C	Ta1.0_01001:p.Ile225Leu	AT5G10920.1_Symbols:_L-Aspartase-like_family_protein_
Ta_scaffold_1	1743410	SNV	G	C	Homozygous	28	Ta1.0_01001:c.876G>C	Ta1.0_01001:p.Leu292Phe	AT5G10920.1_Symbols:_L-Aspartase-like_family_protein_
Ta_scaffold_1	1744180	SNV	A	T	Homozygous	31	Ta1.0_01001:c.1549A>T	Ta1.0_01001:p.Thr517Ser	AT5G10920.1_Symbols:_L-Aspartase-like_family_protein_
Ta_scaffold_1	1747408	SNV	C	T	Homozygous	33	Ta1.0_01002:c.1324G>A	Ta1.0_01002:p.Glu442Lys	AT5G10930.1_Symbols:_CIPK5,_SnRK3.24_CBL-interacting_protein_kinase_5_
Ta_scaffold_1	1747657	SNV	G	C	Homozygous	20	Ta1.0_01002:c.1075C>G	Ta1.0_01002:p.Gln359Glu	AT5G10930.1_Symbols:_CIPK5,_SnRK3.24_CBL-interacting_protein_kinase_5_
Ta_scaffold_1	1751921	SNV	G	C	Homozygous	28	Ta1.0_01003:c.1958C>G	Ta1.0_01003:p.Thr653Ser	AT5G10940.1_Symbols:_transducin_family_protein_/_WD-40_repeat_family_protein_
Ta_scaffold_1	1752364	SNV	G	A	Homozygous	29	Ta1.0_01003:c.1802C>T	Ta1.0_01003:p.Ala601Val	AT5G10940.1_Symbols:_transducin_family_protein_/_WD-40_repeat_family_protein_
Ta_scaffold_1	1754900	SNV	A	C	Homozygous	24	Ta1.0_01003:c.730T>G	Ta1.0_01003:p.Ser244Ala	AT5G10940.1_Symbols:_transducin_family_protein_/_WD-40_repeat_family_protein_
Ta_scaffold_1	1756132	SNV	G	A	Homozygous	33	Ta1.0_01003:c.187C>T	Ta1.0_01003:p.His63Tyr	AT5G10940.1_Symbols:_transducin_family_protein_/_WD-40_repeat_family_protein_
Ta_scaffold_1	1771763	Deletion	T	-	Homozygous	27	Ta1.0_01004:c.899delT	Ta1.0_01004:p.Leu301fs	AT5G10960.1_Symbols:_Polynucleotidyl_transferase,_ribonuclease_H-like_superfamily_protein_
Ta_scaffold_1	1771800..1771801	Deletion	TA	-	Homozygous	27	Ta1.0_01004:c.936_937delTA	Ta1.0_01004:p.Ile313fs	AT5G10960.1_Symbols:_Polynucleotidyl_transferase,_ribonuclease_H-like_superfamily_protein_
Ta_scaffold_1	1775299^1775300	Insertion	-	T	Homozygous	24	Ta1.0_01005:c.699_700insT	Ta1.0_01005:p.Gly234fs	AT5G10970.1_Symbols:_C2H2_and_C2HC_zinc_fingers_superfamily_protein_
Ta_scaffold_1	1782748	SNV	C	T	Homozygous	27	Ta1.0_01007:c.329C>T	Ta1.0_01007:p.Ser110Phe	AT5G10990.1_Symbols:_SAUR-like_auxin-responsive_protein_family_
Ta_scaffold_1	1782781^1782782	Insertion	-	CGG	Homozygous	26	Ta1.0_01007:c.362_363insCGG	Ta1.0_01007:p.Gly123_Ile124insGly	AT5G10990.1_Symbols:_SAUR-like_auxin-responsive_protein_family_
Ta_scaffold_1	1782815	SNV	T	G	Homozygous	25	Ta1.0_01007:c.396T>G	Ta1.0_01007:p.Ile132Met	AT5G10990.1_Symbols:_SAUR-like_auxin-responsive_protein_family_
Ta_scaffold_1	1782843	SNV	T	A	Homozygous	22	Ta1.0_01007:c.424T>A	Ta1.0_01007:p.Ser142Thr	AT5G10990.1_Symbols:_SAUR-like_auxin-responsive_protein_family_
Ta_scaffold_1	1782851	SNV	T	G	Homozygous	23	Ta1.0_01007:c.432T>G	Ta1.0_01007:p.Asn144Lys	AT5G10990.1_Symbols:_SAUR-like_auxin-responsive_protein_family_
Ta_scaffold_1	1782859	SNV	C	T	Homozygous	24	Ta1.0_01007:c.440C>T	Ta1.0_01007:p.Thr147Ile	AT5G10990.1_Symbols:_SAUR-like_auxin-responsive_protein_family_
Ta_scaffold_1	1794076	SNV	C	G	Homozygous	29	Ta1.0_01010:c.312G>C	Ta1.0_01010:p.Leu104Phe	AT5G11020.1_Symbols:_Protein_kinase_superfamily_protein_
Ta_scaffold_1	1794350	SNV	G	A	Homozygous	28	Ta1.0_01010:c.203C>T	Ta1.0_01010:p.Ala68Val	AT5G11020.1_Symbols:_Protein_kinase_superfamily_protein_
Ta_scaffold_1	1794376	SNV	G	C	Homozygous	27	Ta1.0_01010:c.177C>G	Ta1.0_01010:p.Asn59Lys	AT5G11020.1_Symbols:_Protein_kinase_superfamily_protein_
Ta_scaffold_1	1794925	SNV	A	C	Homozygous	26	Ta1.0_01010:c.71T>G	Ta1.0_01010:p.Val24Gly	AT5G11020.1_Symbols:_Protein_kinase_superfamily_protein_
Ta_scaffold_1	1796718^1796719	Insertion	-	CA	Homozygous	27	Ta1.0_01011:c.136_137insCA	Ta1.0_01011:p.Val46fs	AT5G25210.1_Symbols:_unknown_protein;_BEST_Arabidopsis_thaliana_protein_match_is:_unknown_protein_(TAIR:AT4G32030.1);_Has_30201_Blast_hits_to_17322_proteins_in_780_species:_Archae_-_12;_Bacteria_
Ta_scaffold_1	1796720..1796721	Deletion	TA	-	Homozygous	27	Ta1.0_01011:c.138_139delTA	Ta1.0_01011:p.Ile47fs	AT5G25210.1_Symbols:_unknown_protein;_BEST_Arabidopsis_thaliana_protein_match_is:_unknown_protein_(TAIR:AT4G32030.1);_Has_30201_Blast_hits_to_17322_proteins_in_780_species:_Archae_-_12;_Bacteria_
Ta_scaffold_1	1796728	SNV	C	A	Homozygous	27	Ta1.0_01011:c.146C>A	Ta1.0_01011:p.Ala49Glu	AT5G25210.1_Symbols:_unknown_protein;_BEST_Arabidopsis_thaliana_protein_match_is:_unknown_protein_(TAIR:AT4G32030.1);_Has_30201_Blast_hits_to_17322_proteins_in_780_species:_Archae_-_12;_Bacteria_
Ta_scaffold_1	1796818	SNV	T	A	Homozygous	25	Ta1.0_01011:c.236T>A	Ta1.0_01011:p.Val79Asp	AT5G25210.1_Symbols:_unknown_protein;_BEST_Arabidopsis_thaliana_protein_match_is:_unknown_protein_(TAIR:AT4G32030.1);_Has_30201_Blast_hits_to_17322_proteins_in_780_species:_Archae_-_12;_Bacteria_
Ta_scaffold_1	1796821	SNV	C	A	Homozygous	24	Ta1.0_01011:c.239C>A	Ta1.0_01011:p.Ser80Tyr	AT5G25210.1_Symbols:_unknown_protein;_BEST_Arabidopsis_thaliana_protein_match_is:_unknown_protein_(TAIR:AT4G32030.1);_Has_30201_Blast_hits_to_17322_proteins_in_780_species:_Archae_-_12;_Bacteria_
Ta_scaffold_1	1796824	SNV	T	C	Homozygous	23	Ta1.0_01011:c.242T>C	Ta1.0_01011:p.Phe81Ser	AT5G25210.1_Symbols:_unknown_protein;_BEST_Arabidopsis_thaliana_protein_match_is:_unknown_protein_(TAIR:AT4G32030.1);_Has_30201_Blast_hits_to_17322_proteins_in_780_species:_Archae_-_12;_Bacteria_
Ta_scaffold_1	1798275	SNV	C	A	Homozygous	48	Ta1.0_01011:c.535C>A	Ta1.0_01011:p.Leu179Ile	AT5G25210.1_Symbols:_unknown_protein;_BEST_Arabidopsis_thaliana_protein_match_is:_unknown_protein_(TAIR:AT4G32030.1);_Has_30201_Blast_hits_to_17322_proteins_in_780_species:_Archae_-_12;_Bacteria_
Ta_scaffold_1	1798629	SNV	C	T	Homozygous	48	Ta1.0_01012:c.1784G>A	Ta1.0_01012:p.Gly595Glu	AT5G11030.2_Symbols:_ALF4_aberrant_lateral_root_formation_4_
Ta_scaffold_1	1799932	SNV	A	T	Homozygous	44	Ta1.0_01012:c.1112T>A	Ta1.0_01012:p.Val371Asp	AT5G11030.2_Symbols:_ALF4_aberrant_lateral_root_formation_4_
Ta_scaffold_1	1800047	SNV	T	C	Homozygous	31	Ta1.0_01012:c.997A>G	Ta1.0_01012:p.Asn333Asp	AT5G11030.2_Symbols:_ALF4_aberrant_lateral_root_formation_4_
Ta_scaffold_1	1800117..1800119	Deletion	ATC	-	Homozygous	43	Ta1.0_01012:c.925_927delGAT	Ta1.0_01012:p.Asp309del	AT5G11030.2_Symbols:_ALF4_aberrant_lateral_root_formation_4_
Ta_scaffold_1	1809308	SNV	A	G	Homozygous	40	Ta1.0_01014:c.172A>G	Ta1.0_01014:p.Lys58Glu	AT5G11050.1_Symbols:_MYB64,_AtMYB64_myb_domain_protein_64_
Ta_scaffold_1	1809493..1809494	Deletion	AG	-	Homozygous	43	Ta1.0_01014:c.357_358delAG	Ta1.0_01014:p.Glu120fs	AT5G11050.1_Symbols:_MYB64,_AtMYB64_myb_domain_protein_64_
Ta_scaffold_1	1810412	SNV	G	C	Homozygous	37	Ta1.0_01014:c.1182G>C	Ta1.0_01014:p.Gln394His	AT5G11050.1_Symbols:_MYB64,_AtMYB64_myb_domain_protein_64_
Ta_scaffold_1	1820339	SNV	C	T	Homozygous	35	Ta1.0_01015:c.812C>T	Ta1.0_01015:p.Ala271Val	AT5G11060.1_Symbols:_KNAT4_KNOTTED1-like_homeobox_gene_4_
Ta_scaffold_1	1828402	SNV	C	G	Homozygous	24	Ta1.0_01017:c.250C>G	Ta1.0_01017:p.Leu84Val	AT1G53530.1_Symbols:_Peptidase_S24/S26A/S26B/S26C_family_protein_
Ta_scaffold_1	1829237	SNV	G	C	Homozygous	33	Ta1.0_01017:c.517G>C	Ta1.0_01017:p.Gly173Arg	AT1G53530.1_Symbols:_Peptidase_S24/S26A/S26B/S26C_family_protein_
Ta_scaffold_1	1832901	SNV	A	G	Homozygous	23	Ta1.0_01018:c.37A>G	Ta1.0_01018:p.Ser13Gly	AT5G11090.1_Symbols:_serine-rich_protein-related_
Ta_scaffold_1	1832903	SNV	T	G	Homozygous	22	Ta1.0_01018:c.39T>G	Ta1.0_01018:p.Ser13Arg	AT5G11090.1_Symbols:_serine-rich_protein-related_
Ta_scaffold_1	1832941	SNV	C	G	Homozygous	23	Ta1.0_01018:c.77C>G	Ta1.0_01018:p.Ser26Cys	AT5G11090.1_Symbols:_serine-rich_protein-related_
Ta_scaffold_1	1840592	SNV	C	A	Homozygous	31	Ta1.0_01019:c.391C>A	Ta1.0_01019:p.Pro131Thr	AT5G11100.1_Symbols:_SYTD,_ATSYTD,_NTMC2TYPE2.2,_NTMC2T2.2,_SYT4_Calcium-dependent_lipid-binding_(CaLB_domain)_family_protein_
Ta_scaffold_1	1840823	SNV	C	T	Homozygous	24	Ta1.0_01019:c.538C>T	Ta1.0_01019:p.Leu180Phe	AT5G11100.1_Symbols:_SYTD,_ATSYTD,_NTMC2TYPE2.2,_NTMC2T2.2,_SYT4_Calcium-dependent_lipid-binding_(CaLB_domain)_family_protein_
Ta_scaffold_1	1841312	SNV	A	C	Homozygous	27	Ta1.0_01019:c.773A>C	Ta1.0_01019:p.Lys258Thr	AT5G11100.1_Symbols:_SYTD,_ATSYTD,_NTMC2TYPE2.2,_NTMC2T2.2,_SYT4_Calcium-dependent_lipid-binding_(CaLB_domain)_family_protein_
Ta_scaffold_1	1842409	SNV	T	C	Homozygous	24	Ta1.0_01019:c.1445T>C	Ta1.0_01019:p.Val482Ala	AT5G11100.1_Symbols:_SYTD,_ATSYTD,_NTMC2TYPE2.2,_NTMC2T2.2,_SYT4_Calcium-dependent_lipid-binding_(CaLB_domain)_family_protein_
Ta_scaffold_1	1843984	SNV	C	A	Homozygous	26	Ta1.0_01020:c.424C>A	Ta1.0_01020:p.Pro142Thr	AT5G11110.1_Symbols:_SPS1,_ATSPS2F,_KNS2,_SPS2F_sucrose_phosphate_synthase_2F_
Ta_scaffold_1	1844659	SNV	A	C	Homozygous	39	Ta1.0_01020:c.661A>C	Ta1.0_01020:p.Lys221Gln	AT5G11110.1_Symbols:_SPS1,_ATSPS2F,_KNS2,_SPS2F_sucrose_phosphate_synthase_2F_
Ta_scaffold_1	1844804	SNV	C	T	Homozygous	32	Ta1.0_01020:c.806C>T	Ta1.0_01020:p.Ala269Val	AT5G11110.1_Symbols:_SPS1,_ATSPS2F,_KNS2,_SPS2F_sucrose_phosphate_synthase_2F_
Ta_scaffold_1	1844824	SNV	A	T	Homozygous	28	Ta1.0_01020:c.826A>T	Ta1.0_01020:p.Ser276Cys	AT5G11110.1_Symbols:_SPS1,_ATSPS2F,_KNS2,_SPS2F_sucrose_phosphate_synthase_2F_
Ta_scaffold_1	1844836	SNV	A	G	Homozygous	30	Ta1.0_01020:c.838A>G	Ta1.0_01020:p.Met280Val	AT5G11110.1_Symbols:_SPS1,_ATSPS2F,_KNS2,_SPS2F_sucrose_phosphate_synthase_2F_
Ta_scaffold_1	1844988	SNV	A	T	Homozygous	30	Ta1.0_01020:c.990A>T	Ta1.0_01020:p.Glu330Asp	AT5G11110.1_Symbols:_SPS1,_ATSPS2F,_KNS2,_SPS2F_sucrose_phosphate_synthase_2F_
Ta_scaffold_1	1847054	SNV	A	G	Homozygous	30	Ta1.0_01020:c.2497A>G	Ta1.0_01020:p.Thr833Ala	AT5G11110.1_Symbols:_SPS1,_ATSPS2F,_KNS2,_SPS2F_sucrose_phosphate_synthase_2F_
Ta_scaffold_1	1847708	SNV	G	A	Homozygous	38	Ta1.0_01020:c.2923G>A	Ta1.0_01020:p.Val975Ile	AT5G11110.1_Symbols:_SPS1,_ATSPS2F,_KNS2,_SPS2F_sucrose_phosphate_synthase_2F_
Ta_scaffold_1	1847780	SNV	A	G	Homozygous	34	Ta1.0_01020:c.2995A>G	Ta1.0_01020:p.Met999Val	AT5G11110.1_Symbols:_SPS1,_ATSPS2F,_KNS2,_SPS2F_sucrose_phosphate_synthase_2F_
Ta_scaffold_1	1847828	SNV	A	G	Homozygous	34	Ta1.0_01020:c.3043A>G	Ta1.0_01020:p.Thr1015Ala	AT5G11110.1_Symbols:_SPS1,_ATSPS2F,_KNS2,_SPS2F_sucrose_phosphate_synthase_2F_
Ta_scaffold_1	1849856	SNV	T	C	Homozygous	24	Ta1.0_01021:c.281T>C	Ta1.0_01021:p.Ile94Thr	AT5G11130.1_Symbols:_Exostosin_family_protein_
Ta_scaffold_1	1849955	SNV	T	A	Homozygous	23	Ta1.0_01021:c.380T>A	Ta1.0_01021:p.Phe127Tyr	AT5G11130.1_Symbols:_Exostosin_family_protein_
Ta_scaffold_1	1850751	SNV	G	A	Homozygous	43	Ta1.0_01021:c.434G>A	Ta1.0_01021:p.Arg145Lys	AT5G11130.1_Symbols:_Exostosin_family_protein_
Ta_scaffold_1	1850798	SNV	C	G	Homozygous	32	Ta1.0_01021:c.481C>G	Ta1.0_01021:p.Pro161Ala	AT5G11130.1_Symbols:_Exostosin_family_protein_
Ta_scaffold_1	1851369	SNV	T	G	Homozygous	25	Ta1.0_01021:c.964T>G	Ta1.0_01021:p.Ser322Ala	AT5G11130.1_Symbols:_Exostosin_family_protein_
Ta_scaffold_1	1851459	SNV	A	T	Homozygous	30	Ta1.0_01021:c.1054A>T	Ta1.0_01021:p.Asn352Tyr	AT5G11130.1_Symbols:_Exostosin_family_protein_
Ta_scaffold_1	1851686^1851687	Insertion	-	TTGGAAG	Homozygous	20	Ta1.0_01021:c.1267_1268insTTGGAAG	Ta1.0_01021:p.Ser423fs	AT5G11130.1_Symbols:_Exostosin_family_protein_
Ta_scaffold_1	1851687^1851688	Insertion	-	GATATCTGAAGAAGATTACTTGAAGTTGCAGAGGGGAGTTCT	Homozygous	21	Ta1.0_01021:c.1268_1269insGATATCTGAAGAAGATTACTTGAAGTTGCAGAGGGGAGTTCT	Ta1.0_01021:p.Ser423_Glu424insIleSerGluGluAspTyrLeuLysLeuGlnArgGlyValLeu	AT5G11130.1_Symbols:_Exostosin_family_protein_
Ta_scaffold_1	1852711	SNV	A	T	Homozygous	24	Ta1.0_01022:c.1077T>A	Ta1.0_01022:p.Asp359Glu	AT5G11150.1_Symbols:_ATVAMP713,_VAMP713_vesicle-associated_membrane_protein_713_
Ta_scaffold_1	1852773	SNV	T	A	Homozygous	27	Ta1.0_01022:c.1015A>T	Ta1.0_01022:p.Ile339Leu	AT5G11150.1_Symbols:_ATVAMP713,_VAMP713_vesicle-associated_membrane_protein_713_
Ta_scaffold_1	1852792	SNV	T	A	Homozygous	31	Ta1.0_01022:c.996A>T	Ta1.0_01022:p.Arg332Ser	AT5G11150.1_Symbols:_ATVAMP713,_VAMP713_vesicle-associated_membrane_protein_713_
Ta_scaffold_1	1852795	SNV	G	T	Homozygous	33	Ta1.0_01022:c.993C>A	Ta1.0_01022:p.Cys331*	AT5G11150.1_Symbols:_ATVAMP713,_VAMP713_vesicle-associated_membrane_protein_713_
Ta_scaffold_1	1852886	SNV	A	G	Homozygous	41	Ta1.0_01022:c.902T>C	Ta1.0_01022:p.Val301Ala	AT5G11150.1_Symbols:_ATVAMP713,_VAMP713_vesicle-associated_membrane_protein_713_
Ta_scaffold_1	1852887	SNV	C	T	Homozygous	41	Ta1.0_01022:c.901G>A	Ta1.0_01022:p.Val301Ile	AT5G11150.1_Symbols:_ATVAMP713,_VAMP713_vesicle-associated_membrane_protein_713_
Ta_scaffold_1	1852889	SNV	C	G	Homozygous	44	Ta1.0_01022:c.899G>C	Ta1.0_01022:p.Arg300Thr	AT5G11150.1_Symbols:_ATVAMP713,_VAMP713_vesicle-associated_membrane_protein_713_
Ta_scaffold_1	1853083	SNV	T	A	Homozygous	20	Ta1.0_01022:c.705A>T	Ta1.0_01022:p.Lys235Asn	AT5G11150.1_Symbols:_ATVAMP713,_VAMP713_vesicle-associated_membrane_protein_713_
Ta_scaffold_1	1853108	SNV	G	A	Homozygous	21	Ta1.0_01022:c.680C>T	Ta1.0_01022:p.Ser227Leu	AT5G11150.1_Symbols:_ATVAMP713,_VAMP713_vesicle-associated_membrane_protein_713_
Ta_scaffold_1	1854392	SNV	T	A	Homozygous	31	Ta1.0_01022:c.292A>T	Ta1.0_01022:p.Thr98Ser	AT5G11150.1_Symbols:_ATVAMP713,_VAMP713_vesicle-associated_membrane_protein_713_
Ta_scaffold_1	1857506	SNV	C	T	Homozygous	35	Ta1.0_01023:c.151G>A	Ta1.0_01023:p.Val51Ile	AT5G11160.1_Symbols:_APT5_adenine_phosphoribosyltransferase_5_
Ta_scaffold_1	1857539	SNV	A	T	Homozygous	32	Ta1.0_01023:c.118T>A	Ta1.0_01023:p.Leu40Met	AT5G11160.1_Symbols:_APT5_adenine_phosphoribosyltransferase_5_
Ta_scaffold_1	1862860	SNV	G	A	Homozygous	30	Ta1.0_01024:c.260G>A	Ta1.0_01024:p.Arg87Lys	AT5G11190.1_Symbols:_SHN3_Integrase-type_DNA-binding_superfamily_protein_
Ta_scaffold_1	1862878	SNV	C	A	Homozygous	29	Ta1.0_01024:c.278C>A	Ta1.0_01024:p.Ala93Glu	AT5G11190.1_Symbols:_SHN3_Integrase-type_DNA-binding_superfamily_protein_
Ta_scaffold_1	1864049	SNV	C	G	Homozygous	24	Ta1.0_01025:c.1278G>C	Ta1.0_01025:p.Arg426Ser	AT5G11170.1_Symbols:_DEAD/DEAH_box_RNA_helicase_family_protein_
Ta_scaffold_1	1866703	SNV	C	T	Homozygous	27	Ta1.0_01025:c.94G>A	Ta1.0_01025:p.Val32Ile	AT5G11170.1_Symbols:_DEAD/DEAH_box_RNA_helicase_family_protein_
Ta_scaffold_1	1873898..1873900	Deletion	GAG	-	Homozygous	26	Ta1.0_01026:c.782_784delCTC	Ta1.0_01026:p.Pro261del	AT3G61100.1_Symbols:_Putative_endonuclease_or_glycosyl_hydrolase_
Ta_scaffold_1	1874234	SNV	T	G	Homozygous	33	Ta1.0_01026:c.544A>C	Ta1.0_01026:p.Ile182Leu	AT3G61100.1_Symbols:_Putative_endonuclease_or_glycosyl_hydrolase_
Ta_scaffold_1	1882193	SNV	C	A	Homozygous	26	Ta1.0_01028:c.153G>T	Ta1.0_01028:p.Leu51Phe	AT5G01400.1_Symbols:_ESP4_HEAT_repeat-containing_protein_
Ta_scaffold_1	1893074	SNV	A	G	Homozygous	32	Ta1.0_01030:c.298T>C	Ta1.0_01030:p.Phe100Leu	AT3G10950.1_Symbols:_Zinc-binding_ribosomal_protein_family_protein_
Ta_scaffold_1	1903869	SNV	G	T	Homozygous	34	Ta1.0_01034:c.202G>T	Ta1.0_01034:p.Val68Leu	AT5G06220.2_Symbols:_LETM1-like_protein_
Ta_scaffold_1	1913082	SNV	G	C	Homozygous	28	Ta1.0_01035:c.2491C>G	Ta1.0_01035:p.His831Asp	AT5G11210.1_Symbols:_ATGLR2.5,_GLR2.5_glutamate_receptor_2.5_
Ta_scaffold_1	1914285	SNV	A	T	Homozygous	36	Ta1.0_01035:c.1500T>A	Ta1.0_01035:p.His500Gln	AT5G11210.1_Symbols:_ATGLR2.5,_GLR2.5_glutamate_receptor_2.5_
Ta_scaffold_1	1914769	SNV	C	T	Homozygous	31	Ta1.0_01035:c.1105G>A	Ta1.0_01035:p.Asp369Asn	AT5G11210.1_Symbols:_ATGLR2.5,_GLR2.5_glutamate_receptor_2.5_
Ta_scaffold_1	1915417	SNV	G	T	Homozygous	34	Ta1.0_01035:c.457C>A	Ta1.0_01035:p.Leu153Ile	AT5G11210.1_Symbols:_ATGLR2.5,_GLR2.5_glutamate_receptor_2.5_
Ta_scaffold_1	1915472	SNV	C	T	Homozygous	43	Ta1.0_01035:c.402G>A	Ta1.0_01035:p.Met134Ile	AT5G11210.1_Symbols:_ATGLR2.5,_GLR2.5_glutamate_receptor_2.5_
Ta_scaffold_1	1924143	SNV	C	G	Homozygous	23	Ta1.0_01037:c.219G>C	Ta1.0_01037:p.Glu73Asp	AT5G54800.1_Symbols:_GPT1,_ATGPT1_glucose_6-phosphate/phosphate_translocator_1_
Ta_scaffold_1	1924171	SNV	A	G	Homozygous	22	Ta1.0_01037:c.191T>C	Ta1.0_01037:p.Leu64Pro	AT5G54800.1_Symbols:_GPT1,_ATGPT1_glucose_6-phosphate/phosphate_translocator_1_
Ta_scaffold_1	1928849	SNV	T	C	Homozygous	25	Ta1.0_01038:c.35T>C	Ta1.0_01038:p.Val12Ala	AT1G70690.1_Symbols:_HWI1,_PDLP5_Receptor-like_protein_kinase-related_family_protein_
Ta_scaffold_1	1933062	SNV	G	A	Homozygous	32	Ta1.0_01039:c.464G>A	Ta1.0_01039:p.Gly155Glu	AT1G70700.1_Symbols:_JAZ9,_TIFY7_TIFY_domain/Divergent_CCT_motif_family_protein_
Ta_scaffold_2	7803	SNV	A	T	Homozygous	33	Ta1.0_00002:c.2227T>A	Ta1.0_00002:p.Ser743Thr	AT4G35790.1_Symbols:_ATPLDDELTA,_PLDDELTA_phospholipase_D_delta_
Ta_scaffold_2	10264	SNV	T	C	Homozygous	38	Ta1.0_00002:c.703A>G	Ta1.0_00002:p.Ile235Val	AT4G35790.1_Symbols:_ATPLDDELTA,_PLDDELTA_phospholipase_D_delta_
Ta_scaffold_2	13436	SNV	C	T	Homozygous	37	Ta1.0_00003:c.4704G>A	Ta1.0_00003:p.Met1568Ile	AT4G35800.1_Symbols:_NRPB1,_RPB1,_RNA_POL_II_LSRNA_POL_II_LS,_RNA_POL_II_LS_RNA_polymerase_II_large_subunit_
Ta_scaffold_2	19037^19038	Insertion	-	C	Homozygous	21	Ta1.0_00003:c.131_132insG	Ta1.0_00003:p.Arg45fs	AT4G35800.1_Symbols:_NRPB1,_RPB1,_RNA_POL_II_LSRNA_POL_II_LS,_RNA_POL_II_LS_RNA_polymerase_II_large_subunit_
Ta_scaffold_2	23793	SNV	A	G	Homozygous	21	Ta1.0_00005:c.43A>G	Ta1.0_00005:p.Lys15Glu	AT2G17720.1_Symbols:_2-oxoglutarate_(2OG)_and_Fe(II)-dependent_oxygenase_superfamily_protein_
Ta_scaffold_2	51679	SNV	T	G	Homozygous	29	Ta1.0_00012:c.580T>G	Ta1.0_00012:p.Ser194Ala	AT4G35890.1_Symbols:_winged-helix_DNA-binding_transcription_factor_family_protein_
Ta_scaffold_2	563709	SNV	C	T	Homozygous	33	Ta1.0_00128:c.949G>A	Ta1.0_00128:p.Glu317Lys	AT4G37000.1_Symbols:_ACD2,_ATRCCR_accelerated_cell_death_2_(ACD2)_
Ta_scaffold_2	563718	SNV	C	T	Homozygous	37	Ta1.0_00128:c.940G>A	Ta1.0_00128:p.Ala314Thr	AT4G37000.1_Symbols:_ACD2,_ATRCCR_accelerated_cell_death_2_(ACD2)_
Ta_scaffold_2	566351..566353	Deletion	CCT	-	Homozygous	28	Ta1.0_00129:c.695_697delAGG	Ta1.0_00129:p.Glu232del	AT4G36990.1_Symbols:_HSF4,_HSFB1,_AT-HSFB1,_ATHSF4_heat_shock_factor_4_
Ta_scaffold_2	566618	SNV	T	C	Homozygous	22	Ta1.0_00129:c.430A>G	Ta1.0_00129:p.Ser144Gly	AT4G36990.1_Symbols:_HSF4,_HSFB1,_AT-HSFB1,_ATHSF4_heat_shock_factor_4_
Ta_scaffold_2	572802	SNV	C	A	Homozygous	26	Ta1.0_00130:c.692C>A	Ta1.0_00130:p.Ser231Tyr	AT4G36980.4_Symbols:_FUNCTIONS_IN:_molecular_function_unknown;_INVOLVED_IN:_biological_process_unknown;_EXPRESSED_IN:_22_plant_structures;_EXPRESSED_DURING:_13_growth_stages;_CONTAINS_InterPro_DO
Ta_scaffold_2	583822	SNV	G	A	Homozygous	31	Ta1.0_00133:c.287G>A	Ta1.0_00133:p.Arg96Lys	AT4G36950.1_Symbols:_MAPKKK21_mitogen-activated_protein_kinase_kinase_kinase_21_
Ta_scaffold_2	583835	SNV	T	G	Homozygous	34	Ta1.0_00133:c.300T>G	Ta1.0_00133:p.Asp100Glu	AT4G36950.1_Symbols:_MAPKKK21_mitogen-activated_protein_kinase_kinase_kinase_21_
Ta_scaffold_2	583911	SNV	T	A	Homozygous	31	Ta1.0_00133:c.376T>A	Ta1.0_00133:p.Phe126Ile	AT4G36950.1_Symbols:_MAPKKK21_mitogen-activated_protein_kinase_kinase_kinase_21_
Ta_scaffold_2	584088	SNV	T	A	Homozygous	27	Ta1.0_00133:c.553T>A	Ta1.0_00133:p.Ser185Thr	AT4G36950.1_Symbols:_MAPKKK21_mitogen-activated_protein_kinase_kinase_kinase_21_
Ta_scaffold_2	584157	SNV	G	T	Homozygous	20	Ta1.0_00133:c.622G>T	Ta1.0_00133:p.Val208Phe	AT4G36950.1_Symbols:_MAPKKK21_mitogen-activated_protein_kinase_kinase_kinase_21_
Ta_scaffold_2	584262	SNV	G	A	Homozygous	37	Ta1.0_00133:c.727G>A	Ta1.0_00133:p.Val243Met	AT4G36950.1_Symbols:_MAPKKK21_mitogen-activated_protein_kinase_kinase_kinase_21_
Ta_scaffold_2	587934	SNV	C	T	Homozygous	26	Ta1.0_00134:c.1079C>T	Ta1.0_00134:p.Ser360Phe	AT4G36945.1_Symbols:_PLC-like_phosphodiesterases_superfamily_protein_
Ta_scaffold_2	588002	SNV	A	G	Homozygous	25	Ta1.0_00134:c.1147A>G	Ta1.0_00134:p.Asn383Asp	AT4G36945.1_Symbols:_PLC-like_phosphodiesterases_superfamily_protein_
Ta_scaffold_2	588029	SNV	G	A	Homozygous	25	Ta1.0_00134:c.1174G>A	Ta1.0_00134:p.Asp392Asn	AT4G36945.1_Symbols:_PLC-like_phosphodiesterases_superfamily_protein_
Ta_scaffold_2	588045	SNV	C	T	Homozygous	26	Ta1.0_00134:c.1190C>T	Ta1.0_00134:p.Ala397Val	AT4G36945.1_Symbols:_PLC-like_phosphodiesterases_superfamily_protein_
Ta_scaffold_2	588068	SNV	G	A	Homozygous	24	Ta1.0_00134:c.1213G>A	Ta1.0_00134:p.Val405Ile	AT4G36945.1_Symbols:_PLC-like_phosphodiesterases_superfamily_protein_
Ta_scaffold_2	589879	SNV	G	A	Homozygous	37	Ta1.0_00135:c.52G>A	Ta1.0_00135:p.Glu18Lys	AT3G44480.1_Symbols:_RPP1,_cog1_Disease_resistance_protein_(TIR-NBS-LRR_class)_family_
Ta_scaffold_2	590014	SNV	C	G	Homozygous	43	Ta1.0_00135:c.187C>G	Ta1.0_00135:p.Gln63Glu	AT3G44480.1_Symbols:_RPP1,_cog1_Disease_resistance_protein_(TIR-NBS-LRR_class)_family_
Ta_scaffold_2	590137	SNV	G	A	Homozygous	39	Ta1.0_00135:c.310G>A	Ta1.0_00135:p.Glu104Lys	AT3G44480.1_Symbols:_RPP1,_cog1_Disease_resistance_protein_(TIR-NBS-LRR_class)_family_
Ta_scaffold_2	590139	SNV	G	T	Homozygous	39	Ta1.0_00135:c.312G>T	Ta1.0_00135:p.Glu104Asp	AT3G44480.1_Symbols:_RPP1,_cog1_Disease_resistance_protein_(TIR-NBS-LRR_class)_family_
Ta_scaffold_2	590144	SNV	G	A	Homozygous	38	Ta1.0_00135:c.317G>A	Ta1.0_00135:p.Gly106Glu	AT3G44480.1_Symbols:_RPP1,_cog1_Disease_resistance_protein_(TIR-NBS-LRR_class)_family_
Ta_scaffold_2	590639	SNV	T	C	Homozygous	30	Ta1.0_00135:c.494T>C	Ta1.0_00135:p.Ile165Thr	AT3G44480.1_Symbols:_RPP1,_cog1_Disease_resistance_protein_(TIR-NBS-LRR_class)_family_
Ta_scaffold_2	591120	SNV	T	A	Homozygous	28	Ta1.0_00135:c.648T>A	Ta1.0_00135:p.Ser216Arg	AT3G44480.1_Symbols:_RPP1,_cog1_Disease_resistance_protein_(TIR-NBS-LRR_class)_family_
Ta_scaffold_2	591121	SNV	G	A	Homozygous	28	Ta1.0_00135:c.649G>A	Ta1.0_00135:p.Glu217Lys	AT3G44480.1_Symbols:_RPP1,_cog1_Disease_resistance_protein_(TIR-NBS-LRR_class)_family_
Ta_scaffold_2	591136	SNV	A	G	Homozygous	32	Ta1.0_00135:c.664A>G	Ta1.0_00135:p.Lys222Glu	AT3G44480.1_Symbols:_RPP1,_cog1_Disease_resistance_protein_(TIR-NBS-LRR_class)_family_
Ta_scaffold_2	591147	SNV	A	G	Homozygous	38	Ta1.0_00135:c.675A>G	Ta1.0_00135:p.Ile225Met	AT3G44480.1_Symbols:_RPP1,_cog1_Disease_resistance_protein_(TIR-NBS-LRR_class)_family_
Ta_scaffold_2	591160	SNV	G	A	Homozygous	29	Ta1.0_00135:c.688G>A	Ta1.0_00135:p.Glu230Lys	AT3G44480.1_Symbols:_RPP1,_cog1_Disease_resistance_protein_(TIR-NBS-LRR_class)_family_
Ta_scaffold_2	591197^591198	Insertion	-	GA	Homozygous	28	Ta1.0_00135:c.725_726insGA	Ta1.0_00135:p.Leu243fs	AT3G44480.1_Symbols:_RPP1,_cog1_Disease_resistance_protein_(TIR-NBS-LRR_class)_family_
Ta_scaffold_2	591199..591200	Deletion	CT	-	Homozygous	28	Ta1.0_00135:c.727_728delCT	Ta1.0_00135:p.Leu243fs	AT3G44480.1_Symbols:_RPP1,_cog1_Disease_resistance_protein_(TIR-NBS-LRR_class)_family_
Ta_scaffold_2	591205	SNV	C	T	Homozygous	29	Ta1.0_00135:c.733C>T	Ta1.0_00135:p.His245Tyr	AT3G44480.1_Symbols:_RPP1,_cog1_Disease_resistance_protein_(TIR-NBS-LRR_class)_family_
Ta_scaffold_2	591209	SNV	G	A	Homozygous	29	Ta1.0_00135:c.737G>A	Ta1.0_00135:p.Gly246Asp	AT3G44480.1_Symbols:_RPP1,_cog1_Disease_resistance_protein_(TIR-NBS-LRR_class)_family_
Ta_scaffold_2	591211	SNV	A	G	Homozygous	29	Ta1.0_00135:c.739A>G	Ta1.0_00135:p.Lys247Glu	AT3G44480.1_Symbols:_RPP1,_cog1_Disease_resistance_protein_(TIR-NBS-LRR_class)_family_
Ta_scaffold_2	591223	SNV	G	A	Homozygous	34	Ta1.0_00135:c.751G>A	Ta1.0_00135:p.Glu251Lys	AT3G44480.1_Symbols:_RPP1,_cog1_Disease_resistance_protein_(TIR-NBS-LRR_class)_family_
Ta_scaffold_2	591279	SNV	T	A	Homozygous	23	Ta1.0_00135:c.807T>A	Ta1.0_00135:p.Ser269Arg	AT3G44480.1_Symbols:_RPP1,_cog1_Disease_resistance_protein_(TIR-NBS-LRR_class)_family_
Ta_scaffold_2	591282^591283	Insertion	-	CCGT	Homozygous	22	Ta1.0_00135:c.810_811insCCGT	Ta1.0_00135:p.Lys271fs	AT3G44480.1_Symbols:_RPP1,_cog1_Disease_resistance_protein_(TIR-NBS-LRR_class)_family_
Ta_scaffold_2	591284..591287	Deletion	AGGG	-	Homozygous	20	Ta1.0_00135:c.812_815delAGGG	Ta1.0_00135:p.Lys271fs	AT3G44480.1_Symbols:_RPP1,_cog1_Disease_resistance_protein_(TIR-NBS-LRR_class)_family_
Ta_scaffold_2	591292	SNV	G	A	Homozygous	20	Ta1.0_00135:c.820G>A	Ta1.0_00135:p.Gly274Arg	AT3G44480.1_Symbols:_RPP1,_cog1_Disease_resistance_protein_(TIR-NBS-LRR_class)_family_
Ta_scaffold_2	591293	SNV	G	A	Homozygous	20	Ta1.0_00135:c.821G>A	Ta1.0_00135:p.Gly274Glu	AT3G44480.1_Symbols:_RPP1,_cog1_Disease_resistance_protein_(TIR-NBS-LRR_class)_family_
Ta_scaffold_2	591345	SNV	A	C	Homozygous	25	Ta1.0_00135:c.873A>C	Ta1.0_00135:p.Glu291Asp	AT3G44480.1_Symbols:_RPP1,_cog1_Disease_resistance_protein_(TIR-NBS-LRR_class)_family_
Ta_scaffold_2	591348..591350	Deletion	GCC	-	Homozygous	24	Ta1.0_00135:c.876_878delGCC	Ta1.0_00135:p.Pro293del	AT3G44480.1_Symbols:_RPP1,_cog1_Disease_resistance_protein_(TIR-NBS-LRR_class)_family_
Ta_scaffold_2	591354^591355	Insertion	-	GAA	Homozygous	24	Ta1.0_00135:c.882_883insGAA	Ta1.0_00135:p.Tyr294_Ser295insGlu	AT3G44480.1_Symbols:_RPP1,_cog1_Disease_resistance_protein_(TIR-NBS-LRR_class)_family_
Ta_scaffold_2	591657	SNV	A	G	Homozygous	21	Ta1.0_00135:c.922A>G	Ta1.0_00135:p.Arg308Gly	AT3G44480.1_Symbols:_RPP1,_cog1_Disease_resistance_protein_(TIR-NBS-LRR_class)_family_
Ta_scaffold_2	591660	SNV	C	A	Homozygous	21	Ta1.0_00135:c.925C>A	Ta1.0_00135:p.His309Asn	AT3G44480.1_Symbols:_RPP1,_cog1_Disease_resistance_protein_(TIR-NBS-LRR_class)_family_
Ta_scaffold_2	591676	SNV	T	A	Homozygous	22	Ta1.0_00135:c.941T>A	Ta1.0_00135:p.Val314Asp	AT3G44480.1_Symbols:_RPP1,_cog1_Disease_resistance_protein_(TIR-NBS-LRR_class)_family_
Ta_scaffold_2	591685	SNV	C	A	Homozygous	21	Ta1.0_00135:c.950C>A	Ta1.0_00135:p.Ser317Tyr	AT3G44480.1_Symbols:_RPP1,_cog1_Disease_resistance_protein_(TIR-NBS-LRR_class)_family_
Ta_scaffold_2	591690	SNV	G	A	Homozygous	21	Ta1.0_00135:c.955G>A	Ta1.0_00135:p.Ala319Thr	AT3G44480.1_Symbols:_RPP1,_cog1_Disease_resistance_protein_(TIR-NBS-LRR_class)_family_
Ta_scaffold_2	591691	SNV	C	A	Homozygous	21	Ta1.0_00135:c.956C>A	Ta1.0_00135:p.Ala319Glu	AT3G44480.1_Symbols:_RPP1,_cog1_Disease_resistance_protein_(TIR-NBS-LRR_class)_family_
Ta_scaffold_2	591897	SNV	T	G	Homozygous	43	Ta1.0_00135:c.1162T>G	Ta1.0_00135:p.Tyr388Asp	AT3G44480.1_Symbols:_RPP1,_cog1_Disease_resistance_protein_(TIR-NBS-LRR_class)_family_
Ta_scaffold_2	591903	SNV	A	T	Homozygous	39	Ta1.0_00135:c.1168A>T	Ta1.0_00135:p.Arg390*	AT3G44480.1_Symbols:_RPP1,_cog1_Disease_resistance_protein_(TIR-NBS-LRR_class)_family_
Ta_scaffold_2	591904	SNV	G	C	Homozygous	38	Ta1.0_00135:c.1169G>C	Ta1.0_00135:p.Arg390Thr	AT3G44480.1_Symbols:_RPP1,_cog1_Disease_resistance_protein_(TIR-NBS-LRR_class)_family_
Ta_scaffold_2	591966	SNV	T	C	Homozygous	42	Ta1.0_00135:c.1231T>C	Ta1.0_00135:p.Ser411Pro	AT3G44480.1_Symbols:_RPP1,_cog1_Disease_resistance_protein_(TIR-NBS-LRR_class)_family_
Ta_scaffold_2	591967	SNV	C	A	Homozygous	42	Ta1.0_00135:c.1232C>A	Ta1.0_00135:p.Ser411*	AT3G44480.1_Symbols:_RPP1,_cog1_Disease_resistance_protein_(TIR-NBS-LRR_class)_family_
Ta_scaffold_2	591970	SNV	G	A	Homozygous	41	Ta1.0_00135:c.1235G>A	Ta1.0_00135:p.Gly412Glu	AT3G44480.1_Symbols:_RPP1,_cog1_Disease_resistance_protein_(TIR-NBS-LRR_class)_family_
Ta_scaffold_2	591985	SNV	T	A	Homozygous	40	Ta1.0_00135:c.1250T>A	Ta1.0_00135:p.Val417Glu	AT3G44480.1_Symbols:_RPP1,_cog1_Disease_resistance_protein_(TIR-NBS-LRR_class)_family_
Ta_scaffold_2	592038	SNV	G	T	Homozygous	46	Ta1.0_00135:c.1303G>T	Ta1.0_00135:p.Asp435Tyr	AT3G44480.1_Symbols:_RPP1,_cog1_Disease_resistance_protein_(TIR-NBS-LRR_class)_family_
Ta_scaffold_2	592047	SNV	G	A	Homozygous	37	Ta1.0_00135:c.1312G>A	Ta1.0_00135:p.Val438Met	AT3G44480.1_Symbols:_RPP1,_cog1_Disease_resistance_protein_(TIR-NBS-LRR_class)_family_
Ta_scaffold_2	592069	SNV	T	G	Homozygous	37	Ta1.0_00135:c.1334T>G	Ta1.0_00135:p.Ile445Ser	AT3G44480.1_Symbols:_RPP1,_cog1_Disease_resistance_protein_(TIR-NBS-LRR_class)_family_
Ta_scaffold_2	592204	SNV	C	T	Homozygous	30	Ta1.0_00135:c.1469C>T	Ta1.0_00135:p.Ala490Val	AT3G44480.1_Symbols:_RPP1,_cog1_Disease_resistance_protein_(TIR-NBS-LRR_class)_family_
Ta_scaffold_2	592279	SNV	G	A	Homozygous	29	Ta1.0_00135:c.1544G>A	Ta1.0_00135:p.Gly515Glu	AT3G44480.1_Symbols:_RPP1,_cog1_Disease_resistance_protein_(TIR-NBS-LRR_class)_family_
Ta_scaffold_2	592282	SNV	C	G	Homozygous	29	Ta1.0_00135:c.1547C>G	Ta1.0_00135:p.Thr516Arg	AT3G44480.1_Symbols:_RPP1,_cog1_Disease_resistance_protein_(TIR-NBS-LRR_class)_family_
Ta_scaffold_2	592314	SNV	A	G	Homozygous	27	Ta1.0_00135:c.1579A>G	Ta1.0_00135:p.Arg527Gly	AT3G44480.1_Symbols:_RPP1,_cog1_Disease_resistance_protein_(TIR-NBS-LRR_class)_family_
Ta_scaffold_2	592323	SNV	C	G	Homozygous	31	Ta1.0_00135:c.1588C>G	Ta1.0_00135:p.Gln530Glu	AT3G44480.1_Symbols:_RPP1,_cog1_Disease_resistance_protein_(TIR-NBS-LRR_class)_family_
Ta_scaffold_2	592374	SNV	G	T	Homozygous	31	Ta1.0_00135:c.1639G>T	Ta1.0_00135:p.Val547Phe	AT3G44480.1_Symbols:_RPP1,_cog1_Disease_resistance_protein_(TIR-NBS-LRR_class)_family_
Ta_scaffold_2	592413	SNV	C	A	Homozygous	37	Ta1.0_00135:c.1678C>A	Ta1.0_00135:p.Pro560Thr	AT3G44480.1_Symbols:_RPP1,_cog1_Disease_resistance_protein_(TIR-NBS-LRR_class)_family_
Ta_scaffold_2	592414	SNV	C	G	Homozygous	37	Ta1.0_00135:c.1679C>G	Ta1.0_00135:p.Pro560Arg	AT3G44480.1_Symbols:_RPP1,_cog1_Disease_resistance_protein_(TIR-NBS-LRR_class)_family_
Ta_scaffold_2	592432	SNV	T	G	Homozygous	35	Ta1.0_00135:c.1697T>G	Ta1.0_00135:p.Leu566Arg	AT3G44480.1_Symbols:_RPP1,_cog1_Disease_resistance_protein_(TIR-NBS-LRR_class)_family_
Ta_scaffold_2	592437	SNV	G	A	Homozygous	36	Ta1.0_00135:c.1702G>A	Ta1.0_00135:p.Asp568Asn	AT3G44480.1_Symbols:_RPP1,_cog1_Disease_resistance_protein_(TIR-NBS-LRR_class)_family_
Ta_scaffold_2	592444	SNV	C	G	Homozygous	35	Ta1.0_00135:c.1709C>G	Ta1.0_00135:p.Thr570Ser	AT3G44480.1_Symbols:_RPP1,_cog1_Disease_resistance_protein_(TIR-NBS-LRR_class)_family_
Ta_scaffold_2	592447	SNV	G	A	Homozygous	34	Ta1.0_00135:c.1712G>A	Ta1.0_00135:p.Arg571Lys	AT3G44480.1_Symbols:_RPP1,_cog1_Disease_resistance_protein_(TIR-NBS-LRR_class)_family_
Ta_scaffold_2	592453	SNV	A	T	Homozygous	34	Ta1.0_00135:c.1718A>T	Ta1.0_00135:p.Tyr573Phe	AT3G44480.1_Symbols:_RPP1,_cog1_Disease_resistance_protein_(TIR-NBS-LRR_class)_family_
Ta_scaffold_2	592668	SNV	C	A	Homozygous	20	Ta1.0_00135:c.1933C>A	Ta1.0_00135:p.Leu645Met	AT3G44480.1_Symbols:_RPP1,_cog1_Disease_resistance_protein_(TIR-NBS-LRR_class)_family_
Ta_scaffold_2	597263	SNV	T	A	Homozygous	21	Ta1.0_00137:c.1037A>T	Ta1.0_00137:p.Gln346Leu	AT4G36930.1_Symbols:_SPT_basic_helix-loop-helix_(bHLH)_DNA-binding_superfamily_protein_
Ta_scaffold_2	597377	SNV	A	G	Homozygous	36	Ta1.0_00137:c.1012T>C	Ta1.0_00137:p.Ser338Pro	AT4G36930.1_Symbols:_SPT_basic_helix-loop-helix_(bHLH)_DNA-binding_superfamily_protein_
Ta_scaffold_2	597524..597526	Deletion	TGT	-	Homozygous	22	Ta1.0_00137:c.954_956delACA	Ta1.0_00137:p.His319del	AT4G36930.1_Symbols:_SPT_basic_helix-loop-helix_(bHLH)_DNA-binding_superfamily_protein_
Ta_scaffold_2	597668	SNV	G	C	Homozygous	35	Ta1.0_00137:c.812C>G	Ta1.0_00137:p.Ala271Gly	AT4G36930.1_Symbols:_SPT_basic_helix-loop-helix_(bHLH)_DNA-binding_superfamily_protein_
Ta_scaffold_2	597679	SNV	C	A	Homozygous	34	Ta1.0_00137:c.801G>T	Ta1.0_00137:p.Met267Ile	AT4G36930.1_Symbols:_SPT_basic_helix-loop-helix_(bHLH)_DNA-binding_superfamily_protein_
Ta_scaffold_2	597696	SNV	A	C	Homozygous	32	Ta1.0_00137:c.784T>G	Ta1.0_00137:p.Ser262Ala	AT4G36930.1_Symbols:_SPT_basic_helix-loop-helix_(bHLH)_DNA-binding_superfamily_protein_
Ta_scaffold_2	597699	SNV	G	C	Homozygous	32	Ta1.0_00137:c.781C>G	Ta1.0_00137:p.Leu261Val	AT4G36930.1_Symbols:_SPT_basic_helix-loop-helix_(bHLH)_DNA-binding_superfamily_protein_
Ta_scaffold_2	598694	SNV	T	A	Homozygous	29	Ta1.0_00137:c.284A>T	Ta1.0_00137:p.Tyr95Phe	AT4G36930.1_Symbols:_SPT_basic_helix-loop-helix_(bHLH)_DNA-binding_superfamily_protein_
Ta_scaffold_2	598701	SNV	C	T	Homozygous	29	Ta1.0_00137:c.277G>A	Ta1.0_00137:p.Ala93Thr	AT4G36930.1_Symbols:_SPT_basic_helix-loop-helix_(bHLH)_DNA-binding_superfamily_protein_
Ta_scaffold_2	598716	SNV	G	C	Homozygous	27	Ta1.0_00137:c.262C>G	Ta1.0_00137:p.Pro88Ala	AT4G36930.1_Symbols:_SPT_basic_helix-loop-helix_(bHLH)_DNA-binding_superfamily_protein_
Ta_scaffold_2	598797	SNV	C	T	Homozygous	21	Ta1.0_00137:c.181G>A	Ta1.0_00137:p.Ala61Thr	AT4G36930.1_Symbols:_SPT_basic_helix-loop-helix_(bHLH)_DNA-binding_superfamily_protein_
Ta_scaffold_2	642088	SNV	A	G	Homozygous	28	Ta1.0_00144:c.653T>C	Ta1.0_00144:p.Ile218Thr	AT4G37250.1_Symbols:_Leucine-rich_repeat_protein_kinase_family_protein_
Ta_scaffold_2	740170	SNV	A	C	Homozygous	28	Ta1.0_00162:c.2485T>G	Ta1.0_00162:p.Leu829Val	AT4G37460.1_Symbols:_SRFR1_Tetratricopeptide_repeat_(TPR)-like_superfamily_protein_
Ta_scaffold_2	749253	SNV	T	A	Homozygous	24	Ta1.0_00164:c.10T>A	Ta1.0_00164:p.Phe4Ile	AT4G37480.1_Symbols:_Chaperone_DnaJ-domain_superfamily_protein_
Ta_scaffold_2	749272	SNV	A	G	Homozygous	24	Ta1.0_00164:c.29A>G	Ta1.0_00164:p.Gln10Arg	AT4G37480.1_Symbols:_Chaperone_DnaJ-domain_superfamily_protein_
Ta_scaffold_2	760839	SNV	G	C	Homozygous	30	Ta1.0_00167:c.37G>C	Ta1.0_00167:p.Val13Leu	AT4G37520.1_Symbols:_Peroxidase_superfamily_protein_
Ta_scaffold_2	764230	SNV	G	T	Homozygous	29	Ta1.0_00167:c.1555G>T	Ta1.0_00167:p.Gly519*	AT4G37520.1_Symbols:_Peroxidase_superfamily_protein_
Ta_scaffold_2	772362	SNV	T	A	Homozygous	47	Ta1.0_00169:c.576T>A	Ta1.0_00169:p.Phe192Leu	AT4G37560.1_Symbols:_Acetamidase/Formamidase_family_protein_
Ta_scaffold_2	774868	SNV	C	T	Homozygous	31	Ta1.0_00169:c.1892C>T	Ta1.0_00169:p.Ala631Val	AT4G37560.1_Symbols:_Acetamidase/Formamidase_family_protein_
Ta_scaffold_2	775014	SNV	G	C	Homozygous	36	Ta1.0_00169:c.1948G>C	Ta1.0_00169:p.Glu650Gln	AT4G37560.1_Symbols:_Acetamidase/Formamidase_family_protein_
Ta_scaffold_2	840118	SNV	T	A	Homozygous	32	Ta1.0_00181:c.502A>T	Ta1.0_00181:p.Thr168Ser	AT4G37430.1_Symbols:_CYP91A2,_CYP81F1_cytochrome_P450,_family_91,_subfamily_A,_polypeptide_2_
Ta_scaffold_2	843803	SNV	A	G	Homozygous	25	Ta1.0_00182:c.223A>G	Ta1.0_00182:p.Thr75Ala	AT4G37690.1_Symbols:_Galactosyl_transferase_GMA12/MNN10_family_protein_
Ta_scaffold_2	844377	SNV	G	A	Homozygous	23	Ta1.0_00182:c.695G>A	Ta1.0_00182:p.Arg232His	AT4G37690.1_Symbols:_Galactosyl_transferase_GMA12/MNN10_family_protein_
Ta_scaffold_2	851499	SNV	G	A	Homozygous	42	Ta1.0_00185:c.205G>A	Ta1.0_00185:p.Asp69Asn	AT4G37730.1_Symbols:_AtbZIP7,_bZIP7_basic_leucine-zipper_7_
Ta_scaffold_2	914938	SNV	G	A	Homozygous	27	Ta1.0_00193:c.106G>A	Ta1.0_00193:p.Val36Ile	AT4G37810.1_Symbols:_unknown_protein;_FUNCTIONS_IN:_molecular_function_unknown;_INVOLVED_IN:_biological_process_unknown;_LOCATED_IN:_endomembrane_system;_BEST_Arabidopsis_thaliana_protein_match_i
Ta_scaffold_2	932716	SNV	T	C	Homozygous	50	Ta1.0_00196:c.676A>G	Ta1.0_00196:p.Ile226Val	AT4G37850.1_Symbols:_basic_helix-loop-helix_(bHLH)_DNA-binding_superfamily_protein_
Ta_scaffold_2	937910	SNV	G	T	Homozygous	26	Ta1.0_00197:c.293C>A	Ta1.0_00197:p.Ala98Glu	AT4G37860.1_Symbols:_SPT2_chromatin_protein_
Ta_scaffold_2	974026	SNV	A	T	Homozygous	28	Ta1.0_00204:c.1274T>A	Ta1.0_00204:p.Phe425Tyr	AT4G37920.1_Symbols:_unknown_protein;_FUNCTIONS_IN:_molecular_function_unknown;_INVOLVED_IN:_biological_process_unknown;_LOCATED_IN:_chloroplast_thylakoid_membrane,_chloroplast,_chloroplast_envel
Ta_scaffold_2	1033193	SNV	T	G	Homozygous	37	Ta1.0_00218:c.530A>C	Ta1.0_00218:p.Asp177Ala	AT4G38090.1_Symbols:_Ribosomal_protein_S5_domain_2-like_superfamily_protein_
Ta_scaffold_2	1035755	SNV	A	T	Homozygous	27	Ta1.0_00219:c.177T>A	Ta1.0_00219:p.Asn59Lys	AT4G38100.1_Symbols:_unknown_protein;_LOCATED_IN:_chloroplast_thylakoid_membrane;_EXPRESSED_IN:_23_plant_structures;_EXPRESSED_DURING:_13_growth_stages;_BEST_Arabidopsis_thaliana_protein_match_is
Ta_scaffold_2	1037016..1037017	Deletion	CA	-	Homozygous	32	Ta1.0_00220:c.256_257delCA	Ta1.0_00220:p.Thr87fs	AT4G39600.1_Symbols:_Galactose_oxidase/kelch_repeat_superfamily_protein_
Ta_scaffold_2	1037042..1037061	Deletion	CGGTGGCTCATCGTGCACCC	-	Homozygous	30	Ta1.0_00220:c.282_301delCGGTGGCTCATCGTGCACCC	Ta1.0_00220:p.Gly95fs	AT4G39600.1_Symbols:_Galactose_oxidase/kelch_repeat_superfamily_protein_
Ta_scaffold_2	1037216	SNV	C	T	Homozygous	40	Ta1.0_00221:c.142C>T	Ta1.0_00221:p.His48Tyr	AT4G36840.1_Symbols:_Galactose_oxidase/kelch_repeat_superfamily_protein_
Ta_scaffold_2	1037240	SNV	A	G	Homozygous	21	Ta1.0_00221:c.166A>G	Ta1.0_00221:p.Met56Val	AT4G36840.1_Symbols:_Galactose_oxidase/kelch_repeat_superfamily_protein_
Ta_scaffold_2	1037465	SNV	C	G	Homozygous	30	Ta1.0_00221:c.391C>G	Ta1.0_00221:p.Leu131Val	AT4G36840.1_Symbols:_Galactose_oxidase/kelch_repeat_superfamily_protein_
Ta_scaffold_2	1037749..1037776	Deletion	CCCGATTTCCCTGTGGACACACGAGACA	-	Homozygous	39	Ta1.0_00221:c.675_702delCCCGATTTCCCTGTGGACACACGAGACA	Ta1.0_00221:p.Ile227fs	AT4G36840.1_Symbols:_Galactose_oxidase/kelch_repeat_superfamily_protein_
Ta_scaffold_2	1056214	SNV	C	T	Homozygous	36	Ta1.0_00227:c.128C>T	Ta1.0_00227:p.Thr43Ile	AT4G40060.1_Symbols:_ATHB16,_ATHB-16,_HB16_homeobox_protein_16_
Ta_scaffold_2	1074773^1074774	Insertion	-	TC	Homozygous	33	Ta1.0_00229:c.422_423insTC	Ta1.0_00229:p.Ser142fs	AT5G49000.2_Symbols:_Galactose_oxidase/kelch_repeat_superfamily_protein_
Ta_scaffold_2	1075315	SNV	C	G	Homozygous	40	Ta1.0_00229:c.964C>G	Ta1.0_00229:p.Pro322Ala	AT5G49000.2_Symbols:_Galactose_oxidase/kelch_repeat_superfamily_protein_
Ta_scaffold_2	1075751	SNV	A	T	Homozygous	32	Ta1.0_00229:c.1279A>T	Ta1.0_00229:p.Ile427Leu	AT5G49000.2_Symbols:_Galactose_oxidase/kelch_repeat_superfamily_protein_
Ta_scaffold_2	1082088	SNV	T	A	Homozygous	43	Ta1.0_00233:c.349T>A	Ta1.0_00233:p.Ser117Thr	AT4G40020.1_Symbols:_Myosin_heavy_chain-related_protein_
Ta_scaffold_2	1084461	SNV	T	C	Homozygous	28	Ta1.0_00234:c.1846A>G	Ta1.0_00234:p.Lys616Glu	AT4G40000.1_Symbols:_S-adenosyl-L-methionine-dependent_methyltransferases_superfamily_protein_
Ta_scaffold_2	1151215	SNV	C	T	Homozygous	29	Ta1.0_00255:c.506G>A	Ta1.0_00255:p.Ser169Asn	AT4G39840.1_Symbols:_unknown_protein;_FUNCTIONS_IN:_molecular_function_unknown;_INVOLVED_IN:_biological_process_unknown;_LOCATED_IN:_endomembrane_system;_EXPRESSED_IN:_23_plant_structures;_EXPRES
Ta_scaffold_2	1151504	SNV	G	A	Homozygous	21	Ta1.0_00255:c.217C>T	Ta1.0_00255:p.Leu73Phe	AT4G39840.1_Symbols:_unknown_protein;_FUNCTIONS_IN:_molecular_function_unknown;_INVOLVED_IN:_biological_process_unknown;_LOCATED_IN:_endomembrane_system;_EXPRESSED_IN:_23_plant_structures;_EXPRES
Ta_scaffold_2	1151695	SNV	T	C	Homozygous	34	Ta1.0_00255:c.26A>G	Ta1.0_00255:p.Asn9Ser	AT4G39840.1_Symbols:_unknown_protein;_FUNCTIONS_IN:_molecular_function_unknown;_INVOLVED_IN:_biological_process_unknown;_LOCATED_IN:_endomembrane_system;_EXPRESSED_IN:_23_plant_structures;_EXPRES
Ta_scaffold_2	1193512	SNV	T	C	Homozygous	23	Ta1.0_00264:c.1819A>G	Ta1.0_00264:p.Arg607Gly	AT4G39756.1_Symbols:_Galactose_oxidase/kelch_repeat_superfamily_protein_
Ta_scaffold_2	1195610	SNV	C	G	Homozygous	36	Ta1.0_00264:c.572G>C	Ta1.0_00264:p.Gly191Ala	AT4G39756.1_Symbols:_Galactose_oxidase/kelch_repeat_superfamily_protein_
Ta_scaffold_2	1195970^1195971	Insertion	-	CATGAAGGACGTTTT	Homozygous	31	Ta1.0_00264:c.211_212insAAAACGTCCTTCATG	Ta1.0_00264:p.Tyr70_Val71insGluAsnValLeuHis	AT4G39756.1_Symbols:_Galactose_oxidase/kelch_repeat_superfamily_protein_
Ta_scaffold_2	1197569	SNV	G	A	Homozygous	28	Ta1.0_00265:c.82C>T	Ta1.0_00265:p.Pro28Ser	AT4G39745.1_Symbols:_hydroxyproline-rich_glycoprotein_family_protein_
Ta_scaffold_2	1204655	SNV	A	C	Homozygous	35	Ta1.0_00268:c.766A>C	Ta1.0_00268:p.Thr256Pro	AT4G39720.1_Symbols:_VQ_motif-containing_protein_
Ta_scaffold_2	1215282	SNV	G	A	Homozygous	30	Ta1.0_00271:c.878G>A	Ta1.0_00271:p.Arg293Lys	AT4G39680.1_Symbols:_SAP_domain-containing_protein_
Ta_scaffold_2	1226712	SNV	G	T	Homozygous	33	Ta1.0_00274:c.2270C>A	Ta1.0_00274:p.Thr757Asn	AT4G39640.1_Symbols:_GGT1_gamma-glutamyl_transpeptidase_1_
Ta_scaffold_2	1243686	SNV	G	C	Homozygous	50	Ta1.0_00278:c.1153G>C	Ta1.0_00278:p.Asp385His	AT4G39580.1_Symbols:_Galactose_oxidase/kelch_repeat_superfamily_protein_
Ta_scaffold_2	1246633	SNV	A	G	Homozygous	30	Ta1.0_00278:c.2627A>G	Ta1.0_00278:p.Asp876Gly	AT4G39580.1_Symbols:_Galactose_oxidase/kelch_repeat_superfamily_protein_
Ta_scaffold_2	1248858	SNV	G	A	Homozygous	29	Ta1.0_00278:c.4019G>A	Ta1.0_00278:p.Cys1340Tyr	AT4G39580.1_Symbols:_Galactose_oxidase/kelch_repeat_superfamily_protein_
Ta_scaffold_2	1265591	SNV	T	C	Homozygous	38	Ta1.0_00283:c.1990A>G	Ta1.0_00283:p.Ile664Val	AT4G39490.1_Symbols:_CYP96A10_cytochrome_P450,_family_96,_subfamily_A,_polypeptide_10_
Ta_scaffold_2	1280188	SNV	G	A	Homozygous	21	Ta1.0_00286:c.6617C>T	Ta1.0_00286:p.Ala2206Val	AT4G39420.2_Symbols:_unknown_protein;_INVOLVED_IN:_biological_process_unknown;_LOCATED_IN:_cellular_component_unknown;_EXPRESSED_IN:_leaf;_EXPRESSED_DURING:_LP.04_four_leaves_visible,_LP.02_two_l
Ta_scaffold_2	1288847	SNV	A	G	Homozygous	30	Ta1.0_00286:c.2143T>C	Ta1.0_00286:p.Ser715Pro	AT4G39420.2_Symbols:_unknown_protein;_INVOLVED_IN:_biological_process_unknown;_LOCATED_IN:_cellular_component_unknown;_EXPRESSED_IN:_leaf;_EXPRESSED_DURING:_LP.04_four_leaves_visible,_LP.02_two_l
Ta_scaffold_2	1290676	SNV	T	C	Homozygous	36	Ta1.0_00286:c.314A>G	Ta1.0_00286:p.Glu105Gly	AT4G39420.2_Symbols:_unknown_protein;_INVOLVED_IN:_biological_process_unknown;_LOCATED_IN:_cellular_component_unknown;_EXPRESSED_IN:_leaf;_EXPRESSED_DURING:_LP.04_four_leaves_visible,_LP.02_two_l
Ta_scaffold_2	1308077	SNV	G	C	Homozygous	24	Ta1.0_00288:c.88C>G	Ta1.0_00288:p.Gln30Glu	AT4G39400.1_Symbols:_BRI1,_CBB2,_DWF2,_BIN1,_ATBRI1_Leucine-rich_receptor-like_protein_kinase_family_protein_
Ta_scaffold_2	1361032	SNV	G	T	Homozygous	30	Ta1.0_00301:c.1612C>A	Ta1.0_00301:p.Arg538Ser	AT4G39270.1_Symbols:_Leucine-rich_repeat_protein_kinase_family_protein_
Ta_scaffold_2	1361107	SNV	T	C	Homozygous	20	Ta1.0_00301:c.1537A>G	Ta1.0_00301:p.Ile513Val	AT4G39270.1_Symbols:_Leucine-rich_repeat_protein_kinase_family_protein_
Ta_scaffold_2	1361569	SNV	C	T	Homozygous	29	Ta1.0_00301:c.1075G>A	Ta1.0_00301:p.Val359Met	AT4G39270.1_Symbols:_Leucine-rich_repeat_protein_kinase_family_protein_
Ta_scaffold_2	1361581	SNV	C	T	Homozygous	28	Ta1.0_00301:c.1063G>A	Ta1.0_00301:p.Val355Ile	AT4G39270.1_Symbols:_Leucine-rich_repeat_protein_kinase_family_protein_
Ta_scaffold_2	1361692	SNV	G	A	Homozygous	28	Ta1.0_00301:c.952C>T	Ta1.0_00301:p.Pro318Ser	AT4G39270.1_Symbols:_Leucine-rich_repeat_protein_kinase_family_protein_
Ta_scaffold_2	1361697	SNV	G	A	Homozygous	29	Ta1.0_00301:c.947C>T	Ta1.0_00301:p.Ser316Phe	AT4G39270.1_Symbols:_Leucine-rich_repeat_protein_kinase_family_protein_
Ta_scaffold_2	1361703	SNV	C	A	Homozygous	28	Ta1.0_00301:c.941G>T	Ta1.0_00301:p.Gly314Val	AT4G39270.1_Symbols:_Leucine-rich_repeat_protein_kinase_family_protein_
Ta_scaffold_2	1361709	SNV	G	C	Homozygous	32	Ta1.0_00301:c.935C>G	Ta1.0_00301:p.Thr312Ser	AT4G39270.1_Symbols:_Leucine-rich_repeat_protein_kinase_family_protein_
Ta_scaffold_2	1361796	SNV	G	A	Homozygous	35	Ta1.0_00301:c.848C>T	Ta1.0_00301:p.Ala283Val	AT4G39270.1_Symbols:_Leucine-rich_repeat_protein_kinase_family_protein_
Ta_scaffold_2	1471625	SNV	T	A	Homozygous	39	Ta1.0_00334:c.601T>A	Ta1.0_00334:p.Leu201Met	AT4G39010.1_Symbols:_AtGH9B18,_GH9B18_glycosyl_hydrolase_9B18_
Ta_scaffold_2	1508424	SNV	T	C	Homozygous	21	Ta1.0_00345:c.296T>C	Ta1.0_00345:p.Val99Ala	AT4G38900.1_Symbols:_Basic-leucine_zipper_(bZIP)_transcription_factor_family_protein_
Ta_scaffold_2	1542108	SNV	G	T	Heterozygous	47	Ta1.0_00351:c.145C>A	Ta1.0_00351:p.Arg49Ser	AT1G73490.2_Symbols:_RNA-binding_(RRM/RBD/RNP_motifs)_family_protein_
Ta_scaffold_2	1574835	SNV	C	G	Homozygous	26	Ta1.0_00358:c.47C>G	Ta1.0_00358:p.Thr16Ser	AT4G38730.1_Symbols:_Protein_of_unknown_function_(DUF803)_
Ta_scaffold_2	1598243	SNV	T	A	Homozygous	35	Ta1.0_00366:c.1209T>A	Ta1.0_00366:p.Asp403Glu	AT4G38630.1_Symbols:_RPN10,_MCB1,_ATMCB1,_MBP1_regulatory_particle_non-ATPase_10_
Ta_scaffold_2	1619146	SNV	T	C	Homozygous	36	Ta1.0_00372:c.911A>G	Ta1.0_00372:p.His304Arg	AT4G38550.1_Symbols:_Arabidopsis_phospholipase-like_protein_(PEARLI_4)_family_
Ta_scaffold_2	1621366	SNV	C	T	Homozygous	27	Ta1.0_00373:c.152C>T	Ta1.0_00373:p.Ser51Phe	AT2G20930.1_Symbols:_SNARE-like_superfamily_protein_
Ta_scaffold_2	1708222	SNV	G	C	Homozygous	41	Ta1.0_00387:c.3007G>C	Ta1.0_00387:p.Gly1003Arg	AT2G45580.1_Symbols:_CYP76C3_cytochrome_P450,_family_76,_subfamily_C,_polypeptide_3_
Ta_scaffold_2	1709112	SNV	A	T	Homozygous	28	Ta1.0_00387:c.3740A>T	Ta1.0_00387:p.His1247Leu	AT2G45580.1_Symbols:_CYP76C3_cytochrome_P450,_family_76,_subfamily_C,_polypeptide_3_
Ta_scaffold_2	1748961	SNV	C	T	Homozygous	35	Ta1.0_00396:c.386C>T	Ta1.0_00396:p.Thr129Ile	AT2G45460.3_Symbols:_SMAD/FHA_domain-containing_protein_
Ta_scaffold_2	1749367	SNV	G	C	Homozygous	44	Ta1.0_00396:c.589G>C	Ta1.0_00396:p.Val197Leu	AT2G45460.3_Symbols:_SMAD/FHA_domain-containing_protein_
Ta_scaffold_2	1752340..1752345	Deletion	CAGCGC	-	Homozygous	34	Ta1.0_00396:c.1952_1957delCAGCGC	Ta1.0_00396:p.Pro657_Ala658del	AT2G45460.3_Symbols:_SMAD/FHA_domain-containing_protein_
Ta_scaffold_2	1762676	SNV	A	C	Homozygous	26	Ta1.0_00399:c.236T>G	Ta1.0_00399:p.Val79Gly	AT2G45430.1_Symbols:_AHL22_AT-hook_motif_nuclear-localized_protein_22_
Ta_scaffold_2	1771843	SNV	C	T	Homozygous	28	Ta1.0_00400:c.44G>A	Ta1.0_00400:p.Gly15Asp	AT2G45420.1_Symbols:_LBD18_LOB_domain-containing_protein_18_
Ta_scaffold_2	1786493	SNV	G	A	Homozygous	34	Ta1.0_00402:c.502G>A	Ta1.0_00402:p.Gly168Arg	AT2G45400.1_Symbols:_BEN1_NAD(P)-binding_Rossmann-fold_superfamily_protein_
Ta_scaffold_2	1786632	SNV	G	A	Homozygous	33	Ta1.0_00402:c.641G>A	Ta1.0_00402:p.Ser214Asn	AT2G45400.1_Symbols:_BEN1_NAD(P)-binding_Rossmann-fold_superfamily_protein_
Ta_scaffold_2	1815524	SNV	T	C	Homozygous	30	Ta1.0_00410:c.173T>C	Ta1.0_00410:p.Leu58Ser	AT4G17910.1_Symbols:_transferases,_transferring_acyl_groups_
Ta_scaffold_2	1831591	SNV	T	C	Homozygous	34	Ta1.0_00414:c.1196A>G	Ta1.0_00414:p.Asn399Ser	AT2G45270.1_Symbols:_GCP1_glycoprotease_1_
Ta_scaffold_2	1925716	SNV	T	G	Homozygous	34	Ta1.0_00435:c.1868A>C	Ta1.0_00435:p.Lys623Thr	AT1G45332.1_Symbols:_Translation_elongation_factor_EFG/EF2_protein_
Ta_scaffold_2	1984932	SNV	A	G	Homozygous	31	Ta1.0_00447:c.1223T>C	Ta1.0_00447:p.Ile408Thr	AT1G05080.1_Symbols:_F-box/RNI-like/FBD-like_domains-containing_protein_
Ta_scaffold_2	1984987	SNV	T	C	Homozygous	32	Ta1.0_00447:c.1168A>G	Ta1.0_00447:p.Lys390Glu	AT1G05080.1_Symbols:_F-box/RNI-like/FBD-like_domains-containing_protein_
Ta_scaffold_2	2007816	SNV	G	C	Homozygous	23	Ta1.0_00451:c.331G>C	Ta1.0_00451:p.Ala111Pro	AT3G60320.1_Symbols:_Protein_of_unknown_function_(DUF630_and_DUF632)_
Ta_scaffold_2	2010594	SNV	G	A	Homozygous	22	Ta1.0_00451:c.2182G>A	Ta1.0_00451:p.Ala728Thr	AT3G60320.1_Symbols:_Protein_of_unknown_function_(DUF630_and_DUF632)_
Ta_scaffold_2	2045258	SNV	A	G	Homozygous	29	Ta1.0_00456:c.467A>G	Ta1.0_00456:p.Glu156Gly	AT2G44790.1_Symbols:_UCC2_uclacyanin_2_
Ta_scaffold_2	2055505	SNV	G	T	Homozygous	27	Ta1.0_00458:c.320G>T	Ta1.0_00458:p.Arg107Ile	AT2G44760.1_Symbols:_Domain_of_unknown_function_(DUF3598)_
Ta_scaffold_2	2088032	SNV	G	T	Homozygous	24	Ta1.0_00468:c.258G>T	Ta1.0_00468:p.Arg86Ser	AT2G44660.1_Symbols:_ALG6,_ALG8_glycosyltransferase_family_
Ta_scaffold_2	2092418	SNV	G	T	Homozygous	30	Ta1.0_00470:c.713C>A	Ta1.0_00470:p.Ala238Glu	AT2G44640.1_Symbols:_FUNCTIONS_IN:_molecular_function_unknown;_INVOLVED_IN:_biological_process_unknown;_LOCATED_IN:_mitochondrion,_chloroplast,_plasma_membrane,_plastid,_chloroplast_envelope;_EXP
Ta_scaffold_2	2092424	SNV	A	G	Homozygous	28	Ta1.0_00470:c.707T>C	Ta1.0_00470:p.Val236Ala	AT2G44640.1_Symbols:_FUNCTIONS_IN:_molecular_function_unknown;_INVOLVED_IN:_biological_process_unknown;_LOCATED_IN:_mitochondrion,_chloroplast,_plasma_membrane,_plastid,_chloroplast_envelope;_EXP
Ta_scaffold_2	2092438	SNV	C	A	Homozygous	24	Ta1.0_00470:c.693G>T	Ta1.0_00470:p.Gln231His	AT2G44640.1_Symbols:_FUNCTIONS_IN:_molecular_function_unknown;_INVOLVED_IN:_biological_process_unknown;_LOCATED_IN:_mitochondrion,_chloroplast,_plasma_membrane,_plastid,_chloroplast_envelope;_EXP
Ta_scaffold_2	2092439	SNV	T	C	Homozygous	25	Ta1.0_00470:c.692A>G	Ta1.0_00470:p.Gln231Arg	AT2G44640.1_Symbols:_FUNCTIONS_IN:_molecular_function_unknown;_INVOLVED_IN:_biological_process_unknown;_LOCATED_IN:_mitochondrion,_chloroplast,_plasma_membrane,_plastid,_chloroplast_envelope;_EXP
Ta_scaffold_2	2094623	SNV	T	A	Homozygous	25	Ta1.0_00471:c.10T>A	Ta1.0_00471:p.Leu4Ile	AT1G08985.1_Symbols:_AP2/B3-like_transcriptional_factor_family_protein_
Ta_scaffold_2	2094638	SNV	A	G	Homozygous	20	Ta1.0_00471:c.25A>G	Ta1.0_00471:p.Ser9Gly	AT1G08985.1_Symbols:_AP2/B3-like_transcriptional_factor_family_protein_
Ta_scaffold_2	2104613	SNV	T	G	Homozygous	40	Ta1.0_00475:c.279T>G	Ta1.0_00475:p.Phe93Leu	AT2G44590.3_Symbols:_ADL1D,_DL1D_DYNAMIN-like_1D_
Ta_scaffold_2	2109506	SNV	G	T	Homozygous	29	Ta1.0_00476:c.1193G>T	Ta1.0_00476:p.Gly398Val	AT2G44580.1_Symbols:_zinc_ion_binding_
Ta_scaffold_2	2138857	SNV	T	A	Homozygous	30	Ta1.0_00485:c.1297A>T	Ta1.0_00485:p.Met433Leu	AT3G60120.1_Symbols:_BGLU27_beta_glucosidase_27_
Ta_scaffold_2	2148300	SNV	G	T	Homozygous	20	Ta1.0_00486:c.190G>T	Ta1.0_00486:p.Glu64*	AT3G01328.1_Symbols:_ECA1-like_gametogenesis_related_family_protein_
Ta_scaffold_2	2157940	SNV	A	T	Homozygous	37	Ta1.0_00487:c.8001T>A	Ta1.0_00487:p.Asn2667Lys	AT2G44490.1_Symbols:_PEN2,_BGLU26_Glycosyl_hydrolase_superfamily_protein_
Ta_scaffold_2	2216931	SNV	A	G	Homozygous	44	Ta1.0_00496:c.538T>C	Ta1.0_00496:p.Tyr180His	AT5G43520.1_Symbols:_Cysteine/Histidine-rich_C1_domain_family_protein_
Ta_scaffold_2	2246137	SNV	A	G	Homozygous	22	Ta1.0_00506:c.83A>G	Ta1.0_00506:p.Asp28Gly	AT2G44290.1_Symbols:_Bifunctional_inhibitor/lipid-transfer_protein/seed_storage_2S_albumin_superfamily_protein_
Ta_scaffold_2	2254904	SNV	T	C	Homozygous	29	Ta1.0_00509:c.590A>G	Ta1.0_00509:p.Asn197Ser	AT2G44260.2_Symbols:_Plant_protein_of_unknown_function_(DUF946)_
Ta_scaffold_2	2254968	SNV	C	T	Homozygous	29	Ta1.0_00509:c.526G>A	Ta1.0_00509:p.Val176Ile	AT2G44260.2_Symbols:_Plant_protein_of_unknown_function_(DUF946)_
Ta_scaffold_2	2282728	SNV	A	C	Homozygous	41	Ta1.0_00514:c.508T>G	Ta1.0_00514:p.Ser170Ala	AT2G44190.1_Symbols:_EDE1,_QWRF5_Family_of_unknown_function_(DUF566)_
Ta_scaffold_2	2282973	SNV	C	G	Homozygous	27	Ta1.0_00514:c.263G>C	Ta1.0_00514:p.Gly88Ala	AT2G44190.1_Symbols:_EDE1,_QWRF5_Family_of_unknown_function_(DUF566)_
Ta_scaffold_2	2283088	SNV	G	A	Homozygous	37	Ta1.0_00514:c.148C>T	Ta1.0_00514:p.Pro50Ser	AT2G44190.1_Symbols:_EDE1,_QWRF5_Family_of_unknown_function_(DUF566)_
Ta_scaffold_2	2283150	SNV	T	C	Homozygous	29	Ta1.0_00514:c.86A>G	Ta1.0_00514:p.Asn29Ser	AT2G44190.1_Symbols:_EDE1,_QWRF5_Family_of_unknown_function_(DUF566)_
Ta_scaffold_2	2283196	SNV	G	A	Homozygous	33	Ta1.0_00514:c.40C>T	Ta1.0_00514:p.Arg14Cys	AT2G44190.1_Symbols:_EDE1,_QWRF5_Family_of_unknown_function_(DUF566)_
Ta_scaffold_2	2283832..2283848	Deletion	AAGAAGAGAAACCAAGG	-	Homozygous	25	Ta1.0_00515:c.29_45delAAGAAGAGAAACCAAGG	Ta1.0_00515:p.Lys13fs	AT2G44180.1_Symbols:_MAP2A_methionine_aminopeptidase_2A_
Ta_scaffold_2	2283912^2283913	Insertion	-	T	Homozygous	28	Ta1.0_00515:c.68_69insT	Ta1.0_00515:p.Phe25fs	AT2G44180.1_Symbols:_MAP2A_methionine_aminopeptidase_2A_
Ta_scaffold_2	2283920	SNV	G	T	Homozygous	27	Ta1.0_00515:c.76G>T	Ta1.0_00515:p.Val26Phe	AT2G44180.1_Symbols:_MAP2A_methionine_aminopeptidase_2A_
Ta_scaffold_2	2283932..2283933	Deletion	GT	-	Homozygous	24	Ta1.0_00515:c.88_89delGT	Ta1.0_00515:p.Ser31fs	AT2G44180.1_Symbols:_MAP2A_methionine_aminopeptidase_2A_
Ta_scaffold_2	2283937..2283938	Deletion	AT	-	Homozygous	24	Ta1.0_00515:c.93_94delAT	Ta1.0_00515:p.Leu32fs	AT2G44180.1_Symbols:_MAP2A_methionine_aminopeptidase_2A_
Ta_scaffold_2	2283941^2283942	Insertion	-	AT	Homozygous	24	Ta1.0_00515:c.97_98insAT	Ta1.0_00515:p.Ser33fs	AT2G44180.1_Symbols:_MAP2A_methionine_aminopeptidase_2A_
Ta_scaffold_2	2283942^2283943	Insertion	-	TTTTCTGC	Homozygous	28	Ta1.0_00515:c.98_99insTTTTCTGC	Ta1.0_00515:p.Leu34fs	AT2G44180.1_Symbols:_MAP2A_methionine_aminopeptidase_2A_
Ta_scaffold_2	2283948	SNV	A	T	Homozygous	23	Ta1.0_00515:c.104A>T	Ta1.0_00515:p.Tyr35Phe	AT2G44180.1_Symbols:_MAP2A_methionine_aminopeptidase_2A_
Ta_scaffold_2	2283949	SNV	C	A	Homozygous	22	Ta1.0_00515:c.105C>A	Ta1.0_00515:p.Tyr35*	AT2G44180.1_Symbols:_MAP2A_methionine_aminopeptidase_2A_
Ta_scaffold_2	2283953^2283954	Insertion	-	CAAG	Homozygous	21	Ta1.0_00515:c.109_110insCAAG	Ta1.0_00515:p.Phe37fs	AT2G44180.1_Symbols:_MAP2A_methionine_aminopeptidase_2A_
Ta_scaffold_2	2283954^2283955	Insertion	-	GGTGATAGAGATGGAGAA	Homozygous	20	Ta1.0_00515:c.110_111insGGTGATAGAGATGGAGAA	Ta1.0_00515:p.Phe37delinsLeuValIleGluMetGluAsn	AT2G44180.1_Symbols:_MAP2A_methionine_aminopeptidase_2A_
Ta_scaffold_2	2283960^2283961	Insertion	-	TGGCAA	Homozygous	20	Ta1.0_00515:c.116_117insTGGCAA	Ta1.0_00515:p.Ser39_Ser40insGlyAsn	AT2G44180.1_Symbols:_MAP2A_methionine_aminopeptidase_2A_
Ta_scaffold_2	2283972	SNV	A	G	Homozygous	20	Ta1.0_00515:c.128A>G	Ta1.0_00515:p.Glu43Gly	AT2G44180.1_Symbols:_MAP2A_methionine_aminopeptidase_2A_
Ta_scaffold_2	2283986	SNV	C	T	Homozygous	24	Ta1.0_00515:c.142C>T	Ta1.0_00515:p.Arg48*	AT2G44180.1_Symbols:_MAP2A_methionine_aminopeptidase_2A_
Ta_scaffold_2	2284810	SNV	C	T	Homozygous	37	Ta1.0_00515:c.512C>T	Ta1.0_00515:p.Pro171Leu	AT2G44180.1_Symbols:_MAP2A_methionine_aminopeptidase_2A_
Ta_scaffold_2	2285019	SNV	G	A	Homozygous	38	Ta1.0_00515:c.641G>A	Ta1.0_00515:p.Trp214*	AT2G44180.1_Symbols:_MAP2A_methionine_aminopeptidase_2A_
Ta_scaffold_2	2285704	SNV	T	A	Homozygous	29	Ta1.0_00515:c.1028T>A	Ta1.0_00515:p.Phe343Tyr	AT2G44180.1_Symbols:_MAP2A_methionine_aminopeptidase_2A_
Ta_scaffold_2	2287625	SNV	T	C	Homozygous	33	Ta1.0_00516:c.437T>C	Ta1.0_00516:p.Leu146Pro	AT5G18090.1_Symbols:_AP2/B3-like_transcriptional_factor_family_protein_
Ta_scaffold_2	2288032^2288033	Insertion	-	A	Homozygous	31	Ta1.0_00516:c.733_734insA	Ta1.0_00516:p.Val245fs	AT5G18090.1_Symbols:_AP2/B3-like_transcriptional_factor_family_protein_
Ta_scaffold_2	2288033^2288034	Insertion	-	AA	Homozygous	31	Ta1.0_00516:c.734_735insAA	Ta1.0_00516:p.Ala246fs	AT5G18090.1_Symbols:_AP2/B3-like_transcriptional_factor_family_protein_
Ta_scaffold_2	2288484	SNV	T	C	Homozygous	37	Ta1.0_00517:c.1750A>G	Ta1.0_00517:p.Asn584Asp	AT2G44160.1_Symbols:_MTHFR2_methylenetetrahydrofolate_reductase_2_
Ta_scaffold_2	2288666	SNV	T	C	Homozygous	27	Ta1.0_00517:c.1669A>G	Ta1.0_00517:p.Lys557Glu	AT2G44160.1_Symbols:_MTHFR2_methylenetetrahydrofolate_reductase_2_
Ta_scaffold_2	2288863	SNV	C	G	Homozygous	37	Ta1.0_00517:c.1472G>C	Ta1.0_00517:p.Trp491Ser	AT2G44160.1_Symbols:_MTHFR2_methylenetetrahydrofolate_reductase_2_
Ta_scaffold_2	2289612	SNV	C	A	Homozygous	44	Ta1.0_00517:c.997G>T	Ta1.0_00517:p.Ala333Ser	AT2G44160.1_Symbols:_MTHFR2_methylenetetrahydrofolate_reductase_2_
Ta_scaffold_2	2290392	SNV	T	G	Homozygous	40	Ta1.0_00517:c.642A>C	Ta1.0_00517:p.Lys214Asn	AT2G44160.1_Symbols:_MTHFR2_methylenetetrahydrofolate_reductase_2_
Ta_scaffold_2	2296145	SNV	C	A	Homozygous	38	Ta1.0_00519:c.338C>A	Ta1.0_00519:p.Ala113Asp	AT2G44140.1_Symbols:_Peptidase_family_C54_protein_
Ta_scaffold_2	2298131	SNV	A	C	Homozygous	30	Ta1.0_00520:c.1130T>G	Ta1.0_00520:p.Val377Gly	AT2G44130.1_Symbols:_Galactose_oxidase/kelch_repeat_superfamily_protein_
Ta_scaffold_2	2315729^2315730	Insertion	-	TGT	Homozygous	36	Ta1.0_00525:c.82_83insACA	Ta1.0_00525:p.Asn27_Met28insAsn	AT2G44080.1_Symbols:_ARL_ARGOS-like_
Ta_scaffold_3	9959	SNV	A	G	Homozygous	32	Ta1.0_01042:c.1391A>G	Ta1.0_01042:p.Tyr464Cys	AT5G45570.1_Symbols:_Ulp1_protease_family_protein_
Ta_scaffold_3	108206	SNV	G	T	Homozygous	48	Ta1.0_01056:c.160C>A	Ta1.0_01056:p.Leu54Met	AT5G53100.1_Symbols:_NAD(P)-binding_Rossmann-fold_superfamily_protein_
Ta_scaffold_3	111913	SNV	G	A	Homozygous	24	Ta1.0_01058:c.1394C>T	Ta1.0_01058:p.Thr465Ile	AT5G53080.1_Symbols:_Tetratricopeptide_repeat_(TPR)-like_superfamily_protein_
Ta_scaffold_3	111983	SNV	T	C	Homozygous	22	Ta1.0_01058:c.1324A>G	Ta1.0_01058:p.Ile442Val	AT5G53080.1_Symbols:_Tetratricopeptide_repeat_(TPR)-like_superfamily_protein_
Ta_scaffold_3	112151	SNV	T	A	Homozygous	25	Ta1.0_01058:c.1156A>T	Ta1.0_01058:p.Ile386Leu	AT5G53080.1_Symbols:_Tetratricopeptide_repeat_(TPR)-like_superfamily_protein_
Ta_scaffold_3	112306	SNV	T	A	Homozygous	30	Ta1.0_01058:c.1077A>T	Ta1.0_01058:p.Glu359Asp	AT5G53080.1_Symbols:_Tetratricopeptide_repeat_(TPR)-like_superfamily_protein_
Ta_scaffold_3	112355	SNV	T	C	Homozygous	29	Ta1.0_01058:c.1028A>G	Ta1.0_01058:p.Gln343Arg	AT5G53080.1_Symbols:_Tetratricopeptide_repeat_(TPR)-like_superfamily_protein_
Ta_scaffold_3	112563	SNV	G	A	Homozygous	20	Ta1.0_01058:c.917C>T	Ta1.0_01058:p.Thr306Met	AT5G53080.1_Symbols:_Tetratricopeptide_repeat_(TPR)-like_superfamily_protein_
Ta_scaffold_3	118999	SNV	C	A	Homozygous	32	Ta1.0_01059:c.11G>T	Ta1.0_01059:p.Gly4Val	AT5G53070.1_Symbols:_Ribosomal_protein_L9/RNase_H1_
Ta_scaffold_3	120986	SNV	T	C	Homozygous	32	Ta1.0_01060:c.1937A>G	Ta1.0_01060:p.Lys646Arg	AT5G53635.1_Symbols:_F-box/RNI-like/FBD-like_domains-containing_protein_
Ta_scaffold_3	174348	SNV	G	T	Homozygous	28	Ta1.0_01072:c.879G>T	Ta1.0_01072:p.Arg293Ser	AT5G48800.1_Symbols:_Phototropic-responsive_NPH3_family_protein_
Ta_scaffold_3	209658	SNV	T	C	Homozygous	27	Ta1.0_01085:c.548T>C	Ta1.0_01085:p.Val183Ala	AT3G07220.1_Symbols:_SMAD/FHA_domain-containing_protein_
Ta_scaffold_3	211840^211841	Insertion	-	TCCTCC	Homozygous	24	Ta1.0_01086:c.1389_1390insGGAGGA	Ta1.0_01086:p.Gly463_Arg464insGlyGly	AT5G48650.1_Symbols:_Nuclear_transport_factor_2_(NTF2)_family_protein_with_RNA_binding_(RRM-RBD-RNP_motifs)_domain_
Ta_scaffold_3	213886	SNV	T	C	Homozygous	29	Ta1.0_01086:c.98A>G	Ta1.0_01086:p.His33Arg	AT5G48650.1_Symbols:_Nuclear_transport_factor_2_(NTF2)_family_protein_with_RNA_binding_(RRM-RBD-RNP_motifs)_domain_
Ta_scaffold_3	247302	SNV	T	C	Homozygous	20	Ta1.0_01098:c.547A>G	Ta1.0_01098:p.Ser183Gly	AT5G48560.1_Symbols:_basic_helix-loop-helix_(bHLH)_DNA-binding_superfamily_protein_
Ta_scaffold_3	247532^247533	Insertion	-	TAT	Homozygous	25	Ta1.0_01098:c.316_317insATA	Ta1.0_01098:p.Gly105_Ser106insAsn	AT5G48560.1_Symbols:_basic_helix-loop-helix_(bHLH)_DNA-binding_superfamily_protein_
Ta_scaffold_3	300442	SNV	C	G	Homozygous	33	Ta1.0_01115:c.929G>C	Ta1.0_01115:p.Trp310Ser	AT5G48410.1_Symbols:_ATGLR1.3,_GLR1.3_glutamate_receptor_1.3_
Ta_scaffold_3	306414..306425	Deletion	GTTGTTGTTGTA	-	Homozygous	43	Ta1.0_01117:c.1531_1542delTACAACAACAAC	Ta1.0_01117:p.Tyr511_Asn514del	AT5G48385.1_Symbols:_FRIGIDA-like_protein_
Ta_scaffold_3	336492	SNV	C	A	Homozygous	29	Ta1.0_01124:c.2889G>T	Ta1.0_01124:p.Glu963Asp	AT3G19960.2_Symbols:_ATM1_myosin_1_
Ta_scaffold_3	348584..348589	Deletion	GCTGGT	-	Homozygous	20	Ta1.0_01125:c.290_295delACCAGC	Ta1.0_01125:p.His97_Gln98del	AT3G19950.1_Symbols:_RING/U-box_superfamily_protein_
Ta_scaffold_3	354855	SNV	C	G	Homozygous	25	Ta1.0_01127:c.150C>G	Ta1.0_01127:p.Asp50Glu	AT3G19920.1_Symbols:_unknown_protein;_BEST_Arabidopsis_thaliana_protein_match_is:_unknown_protein_(TAIR:AT5G64230.1);_Has_217_Blast_hits_to_217_proteins_in_16_species:_Archae_-_0;_Bacteria_-_2;_M
Ta_scaffold_3	381576	SNV	T	A	Homozygous	28	Ta1.0_01131:c.1649T>A	Ta1.0_01131:p.Ile550Asn	AT3G20030.1_Symbols:_F-box_and_associated_interaction_domains-containing_protein_
Ta_scaffold_3	381750	SNV	C	G	Homozygous	25	Ta1.0_01131:c.1823C>G	Ta1.0_01131:p.Ser608Cys	AT3G20030.1_Symbols:_F-box_and_associated_interaction_domains-containing_protein_
Ta_scaffold_3	402318	SNV	G	T	Homozygous	26	Ta1.0_01137:c.1523C>A	Ta1.0_01137:p.Ala508Glu	AT3G19840.1_Symbols:_ATPRP40C,_PRP40C_pre-mRNA-processing_protein_40C_
Ta_scaffold_3	412555	SNV	C	A	Homozygous	32	Ta1.0_01138:c.113C>A	Ta1.0_01138:p.Ala38Asp	AT3G19830.1_Symbols:_NTMC2TYPE5.2,_NTMC2T5.2_Calcium-dependent_lipid-binding_(CaLB_domain)_family_protein_
Ta_scaffold_3	416032	SNV	A	C	Homozygous	40	Ta1.0_01138:c.1812A>C	Ta1.0_01138:p.Glu604Asp	AT3G19830.1_Symbols:_NTMC2TYPE5.2,_NTMC2T5.2_Calcium-dependent_lipid-binding_(CaLB_domain)_family_protein_
Ta_scaffold_3	424345	SNV	T	C	Homozygous	42	Ta1.0_01140:c.1249A>G	Ta1.0_01140:p.Arg417Gly	AT3G19800.1_Symbols:_Protein_of_unknown_function_(DUF177)_
Ta_scaffold_3	431265^431266	Insertion	-	A	Homozygous	38	Ta1.0_01143:c.533_534insA	Ta1.0_01143:p.Glu179fs	AT3G22350.1_Symbols:_F-box_and_associated_interaction_domains-containing_protein_
Ta_scaffold_3	437184^437185	Insertion	-	CTC	Homozygous	31	Ta1.0_01145:c.1184_1185insGAG	Ta1.0_01145:p.Arg394_Ser395insArg	AT3G19780.1_Symbols:_LOCATED_IN:_endomembrane_system;_CONTAINS_InterPro_DOMAIN/s:_Protein_of_unknown_function_DUF179_(InterPro:IPR003774),_Thioredoxin_fold_(InterPro:IPR012335),_Thioredoxin-like_
Ta_scaffold_3	462860	SNV	C	T	Homozygous	36	Ta1.0_01151:c.1748G>A	Ta1.0_01151:p.Gly583Glu	AT3G19700.1_Symbols:_IKU2_Leucine-rich_repeat_protein_kinase_family_protein_
Ta_scaffold_3	485345	SNV	A	G	Homozygous	27	Ta1.0_01155:c.2053A>G	Ta1.0_01155:p.Lys685Glu	AT3G19670.1_Symbols:_ATPRP40B,_PRP40B_pre-mRNA-processing_protein_40B_
Ta_scaffold_3	495327	SNV	G	T	Homozygous	40	Ta1.0_01157:c.944C>A	Ta1.0_01157:p.Thr315Lys	AT3G19640.1_Symbols:_MGT4,_MRS2-3_magnesium_transporter_4_
Ta_scaffold_3	498148	SNV	G	C	Homozygous	31	Ta1.0_01158:c.533G>C	Ta1.0_01158:p.Gly178Ala	AT3G19630.1_Symbols:_Radical_SAM_superfamily_protein_
Ta_scaffold_3	501870	SNV	T	A	Homozygous	42	Ta1.0_01159:c.1814T>A	Ta1.0_01159:p.Phe605Tyr	AT3G19620.1_Symbols:_Glycosyl_hydrolase_family_protein_
Ta_scaffold_3	504700	SNV	A	C	Homozygous	36	Ta1.0_01161:c.1104A>C	Ta1.0_01161:p.Gln368His	AT3G19610.1_Symbols:_Plant_protein_of_unknown_function_(DUF936)_
Ta_scaffold_3	512138	SNV	G	C	Homozygous	33	Ta1.0_01162:c.430G>C	Ta1.0_01162:p.Val144Leu	AT3G19595.1_Symbols:_Haloacid_dehalogenase-like_hydrolase_(HAD)_superfamily_protein_
Ta_scaffold_3	512213^512214	Insertion	-	G	Homozygous	25	Ta1.0_01162:c.505_506insG	Ta1.0_01162:p.Val170fs	AT3G19595.1_Symbols:_Haloacid_dehalogenase-like_hydrolase_(HAD)_superfamily_protein_
Ta_scaffold_3	512306	SNV	A	G	Homozygous	30	Ta1.0_01162:c.598A>G	Ta1.0_01162:p.Arg200Gly	AT3G19595.1_Symbols:_Haloacid_dehalogenase-like_hydrolase_(HAD)_superfamily_protein_
Ta_scaffold_3	593402	SNV	T	C	Homozygous	28	Ta1.0_01178:c.610A>G	Ta1.0_01178:p.Lys204Glu	AT5G51280.1_Symbols:_DEAD-box_protein_abstrakt,_putative_
Ta_scaffold_3	598625..598630	Deletion	ATCATC	-	Homozygous	23	Ta1.0_01180:c.23_28delATCATC	Ta1.0_01180:p.His14_His15del	AT3G63220.2_Symbols:_Galactose_oxidase/kelch_repeat_superfamily_protein_
Ta_scaffold_3	600751	SNV	T	G	Homozygous	25	Ta1.0_01181:c.705A>C	Ta1.0_01181:p.Leu235Phe	AT3G19260.1_Symbols:_LAG1_HOMOLOG_2,_LOH2_LAG1_homologue_2_
Ta_scaffold_3	605254	SNV	A	C	Homozygous	24	Ta1.0_01182:c.527T>G	Ta1.0_01182:p.Ile176Arg	AT5G03495.1_Symbols:_RNA-binding_(RRM/RBD/RNP_motifs)_family_protein_
Ta_scaffold_3	628947	SNV	A	G	Homozygous	22	Ta1.0_01186:c.28T>C	Ta1.0_01186:p.Phe10Leu	AT3G19300.1_Symbols:_Protein_kinase_superfamily_protein_
Ta_scaffold_3	632071	SNV	G	T	Homozygous	26	Ta1.0_01187:c.49G>T	Ta1.0_01187:p.Val17Phe	AT3G19310.1_Symbols:_PLC-like_phosphodiesterases_superfamily_protein_
Ta_scaffold_3	672705	SNV	A	G	Homozygous	35	Ta1.0_01193:c.2335A>G	Ta1.0_01193:p.Ile779Val	AT3G19390.1_Symbols:_Granulin_repeat_cysteine_protease_family_protein_
Ta_scaffold_3	691185	SNV	A	T	Homozygous	31	Ta1.0_01199:c.602A>T	Ta1.0_01199:p.His201Leu	AT3G19230.1_Symbols:_Leucine-rich_repeat_(LRR)_family_protein_
Ta_scaffold_3	692476	SNV	T	C	Homozygous	31	Ta1.0_01199:c.1408T>C	Ta1.0_01199:p.Phe470Leu	AT3G19230.1_Symbols:_Leucine-rich_repeat_(LRR)_family_protein_
Ta_scaffold_3	692653	SNV	G	T	Homozygous	26	Ta1.0_01199:c.1453G>T	Ta1.0_01199:p.Ala485Ser	AT3G19230.1_Symbols:_Leucine-rich_repeat_(LRR)_family_protein_
Ta_scaffold_3	692675^692676	Insertion	-	T	Homozygous	29	Ta1.0_01199:c.1475_1476insT	Ta1.0_01199:p.Asp493fs	AT3G19230.1_Symbols:_Leucine-rich_repeat_(LRR)_family_protein_
Ta_scaffold_3	692691	SNV	T	A	Homozygous	31	Ta1.0_01199:c.1491T>A	Ta1.0_01199:p.Ser497Arg	AT3G19230.1_Symbols:_Leucine-rich_repeat_(LRR)_family_protein_
Ta_scaffold_3	701105^701106	Insertion	-	TC	Homozygous	33	Ta1.0_01202:c.884_885insGA	Ta1.0_01202:p.Cys296fs	AT3G19620.1_Symbols:_Glycosyl_hydrolase_family_protein_
Ta_scaffold_3	702064	SNV	T	G	Homozygous	30	Ta1.0_01202:c.249A>C	Ta1.0_01202:p.Lys83Asn	AT3G19620.1_Symbols:_Glycosyl_hydrolase_family_protein_
Ta_scaffold_3	708113	SNV	T	C	Homozygous	33	Ta1.0_01203:c.3302A>G	Ta1.0_01203:p.Asn1101Ser	AT3G19190.1_Symbols:_ATATG2,_ATG2_autophagy_2_
Ta_scaffold_3	709305	SNV	C	A	Homozygous	37	Ta1.0_01203:c.2110G>T	Ta1.0_01203:p.Ala704Ser	AT3G19190.1_Symbols:_ATATG2,_ATG2_autophagy_2_
Ta_scaffold_3	709518	SNV	C	T	Homozygous	49	Ta1.0_01203:c.1897G>A	Ta1.0_01203:p.Val633Ile	AT3G19190.1_Symbols:_ATATG2,_ATG2_autophagy_2_
Ta_scaffold_3	770200	SNV	A	G	Homozygous	23	Ta1.0_01210:c.152T>C	Ta1.0_01210:p.Phe51Ser	AT3G19100.1_Symbols:_Protein_kinase_superfamily_protein_
Ta_scaffold_3	770219	SNV	T	C	Homozygous	28	Ta1.0_01210:c.133A>G	Ta1.0_01210:p.Ile45Val	AT3G19100.1_Symbols:_Protein_kinase_superfamily_protein_
Ta_scaffold_3	802630	SNV	T	C	Homozygous	28	Ta1.0_01215:c.1514T>C	Ta1.0_01215:p.Leu505Pro	AT3G19020.1_Symbols:_Leucine-rich_repeat_(LRR)_family_protein_
Ta_scaffold_3	839841	SNV	T	G	Homozygous	28	Ta1.0_01222:c.413T>G	Ta1.0_01222:p.Leu138Arg	AT3G18940.1_Symbols:_clast3-related_
Ta_scaffold_3	860407	SNV	C	G	Homozygous	37	Ta1.0_01228:c.1640G>C	Ta1.0_01228:p.Ser547Thr	AT3G18860.1_Symbols:_transducin_family_protein_/_WD-40_repeat_family_protein_
Ta_scaffold_3	892233	SNV	C	T	Homozygous	32	Ta1.0_01236:c.592G>A	Ta1.0_01236:p.Val198Ile	AT3G18800.1_Symbols:_unknown_protein;_FUNCTIONS_IN:_molecular_function_unknown;_INVOLVED_IN:_biological_process_unknown;_LOCATED_IN:_plasma_membrane;_EXPRESSED_IN:_17_plant_structures;_EXPRESSED_
Ta_scaffold_3	892533	SNV	G	C	Homozygous	21	Ta1.0_01236:c.292C>G	Ta1.0_01236:p.Leu98Val	AT3G18800.1_Symbols:_unknown_protein;_FUNCTIONS_IN:_molecular_function_unknown;_INVOLVED_IN:_biological_process_unknown;_LOCATED_IN:_plasma_membrane;_EXPRESSED_IN:_17_plant_structures;_EXPRESSED_
Ta_scaffold_3	893887..893889	Deletion	TCT	-	Homozygous	45	Ta1.0_01237:c.720_722delAGA	Ta1.0_01237:p.Glu244del	AT3G18790.1_Symbols:_FUNCTIONS_IN:_molecular_function_unknown;_INVOLVED_IN:_biological_process_unknown;_LOCATED_IN:_chloroplast;_EXPRESSED_IN:_22_plant_structures;_EXPRESSED_DURING:_13_growth_sta
Ta_scaffold_3	893980	SNV	G	A	Homozygous	34	Ta1.0_01237:c.629C>T	Ta1.0_01237:p.Ala210Val	AT3G18790.1_Symbols:_FUNCTIONS_IN:_molecular_function_unknown;_INVOLVED_IN:_biological_process_unknown;_LOCATED_IN:_chloroplast;_EXPRESSED_IN:_22_plant_structures;_EXPRESSED_DURING:_13_growth_sta
Ta_scaffold_3	894005	SNV	C	T	Homozygous	35	Ta1.0_01237:c.604G>A	Ta1.0_01237:p.Val202Ile	AT3G18790.1_Symbols:_FUNCTIONS_IN:_molecular_function_unknown;_INVOLVED_IN:_biological_process_unknown;_LOCATED_IN:_chloroplast;_EXPRESSED_IN:_22_plant_structures;_EXPRESSED_DURING:_13_growth_sta
Ta_scaffold_3	924320	SNV	A	G	Homozygous	35	Ta1.0_01245:c.2122A>G	Ta1.0_01245:p.Asn708Asp	AT3G18730.1_Symbols:_TSK,_MGO3,_BRU1_tetratricopeptide_repeat_(TPR)-containing_protein_
Ta_scaffold_3	924321	SNV	A	C	Homozygous	35	Ta1.0_01245:c.2123A>C	Ta1.0_01245:p.Asn708Thr	AT3G18730.1_Symbols:_TSK,_MGO3,_BRU1_tetratricopeptide_repeat_(TPR)-containing_protein_
Ta_scaffold_3	946558	SNV	G	A	Homozygous	45	Ta1.0_01250:c.208G>A	Ta1.0_01250:p.Asp70Asn	AT3G18670.1_Symbols:_Ankyrin_repeat_family_protein_
Ta_scaffold_3	966938	SNV	G	A	Homozygous	32	Ta1.0_01256:c.347G>A	Ta1.0_01256:p.Arg116Lys	AT3G18610.1_Symbols:_PARLL1,_ATNUC-L2,_NUC-L2_nucleolin_like_2_
Ta_scaffold_3	967202	SNV	T	A	Homozygous	26	Ta1.0_01256:c.480T>A	Ta1.0_01256:p.Asp160Glu	AT3G18610.1_Symbols:_PARLL1,_ATNUC-L2,_NUC-L2_nucleolin_like_2_
Ta_scaffold_3	967547^967548	Insertion	-	GAGGATGAATCTGATGAAGAATCAGAAGATGCAAAGAAGAAACCTGTAGCTGCTAAGAATGTCAAGCCTGCTGCAAAGGACTCATCATCCTCG	Homozygous	28	Ta1.0_01256:c.825_826insGAGGATGAATCTGATGAAGAATCAGAAGATGCAAAGAAGAAACCTGTAGCTGCTAAGAATGTCAAGCCTGCTGCAAAGGACTCATCATCCTCG	Ta1.0_01256:p.Lys294_Gly295insAsnValLysProAlaAlaLysAspSerSerSerSerGluAspGluSerAspGluGluSerGluAspAlaLysLysLysProValAlaAlaLys	AT3G18610.1_Symbols:_PARLL1,_ATNUC-L2,_NUC-L2_nucleolin_like_2_
Ta_scaffold_3	974606^974607	Insertion	-	GAAGAAGAA	Homozygous	23	Ta1.0_01258:c.431_432insTTCTTCTTC	Ta1.0_01258:p.Ser144_Pro145insSerSerSer	AT3G18590.1_Symbols:_ENODL5,_AtENODL5_early_nodulin-like_protein_5_
Ta_scaffold_3	974616^974617	Insertion	-	ATGAAA	Homozygous	22	Ta1.0_01258:c.421_422insTTTCAT	Ta1.0_01258:p.Ser140_Ser141insPheSer	AT3G18590.1_Symbols:_ENODL5,_AtENODL5_early_nodulin-like_protein_5_
Ta_scaffold_3	1032527	SNV	C	A	Homozygous	46	Ta1.0_01267:c.1103C>A	Ta1.0_01267:p.Ala368Asp	AT1G17360.1_Symbols:_BEST_Arabidopsis_thaliana_protein_match_is:_COP1-interacting_protein-related_(TAIR:AT1G72410.1);_Has_9949_Blast_hits_to_7480_proteins_in_576_species:_Archae_-_12;_Bacteria_-_
Ta_scaffold_3	1088971	SNV	T	C	Homozygous	28	Ta1.0_01277:c.4058A>G	Ta1.0_01277:p.Asn1353Ser	AT1G17450.2_Symbols:_B-block_binding_subunit_of_TFIIIC_
Ta_scaffold_3	1099307	SNV	G	T	Homozygous	26	Ta1.0_01280:c.919G>T	Ta1.0_01280:p.Val307Phe	AT1G17460.2_Symbols:_TRFL3_TRF-like_3_
Ta_scaffold_3	1132903	SNV	T	G	Homozygous	30	Ta1.0_01291:c.191T>G	Ta1.0_01291:p.Val64Gly	AT1G17580.1_Symbols:_MYA1,_ATMYA1,_XI-1_myosin_1_
Ta_scaffold_3	1150608	SNV	A	C	Homozygous	25	Ta1.0_01294:c.1439T>G	Ta1.0_01294:p.Ile480Arg	AT1G17640.1_Symbols:_RNA-binding_(RRM/RBD/RNP_motifs)_family_protein_
Ta_scaffold_3	1150761	SNV	C	G	Homozygous	44	Ta1.0_01294:c.1286G>C	Ta1.0_01294:p.Arg429Pro	AT1G17640.1_Symbols:_RNA-binding_(RRM/RBD/RNP_motifs)_family_protein_
Ta_scaffold_3	1151869	SNV	C	G	Homozygous	22	Ta1.0_01294:c.928G>C	Ta1.0_01294:p.Val310Leu	AT1G17640.1_Symbols:_RNA-binding_(RRM/RBD/RNP_motifs)_family_protein_
Ta_scaffold_3	1186597	SNV	C	A	Homozygous	29	Ta1.0_01304:c.1568C>A	Ta1.0_01304:p.Ala523Asp	AT1G17745.2_Symbols:_PGDH_D-3-phosphoglycerate_dehydrogenase_
Ta_scaffold_3	1193295	SNV	C	T	Homozygous	25	Ta1.0_01306:c.1426G>A	Ta1.0_01306:p.Ala476Thr	AT1G17760.1_Symbols:_CSTF77,_ATCSTF77_Tetratricopeptide_repeat_(TPR)-like_superfamily_protein_
Ta_scaffold_3	1198000	SNV	C	T	Homozygous	22	Ta1.0_01306:c.56G>A	Ta1.0_01306:p.Arg19His	AT1G17760.1_Symbols:_CSTF77,_ATCSTF77_Tetratricopeptide_repeat_(TPR)-like_superfamily_protein_
Ta_scaffold_3	1226502	SNV	G	A	Homozygous	23	Ta1.0_01314:c.433G>A	Ta1.0_01314:p.Asp145Asn	AT1G17860.1_Symbols:_Kunitz_family_trypsin_and_protease_inhibitor_protein_
Ta_scaffold_3	1235505	SNV	G	C	Homozygous	32	Ta1.0_01318:c.656C>G	Ta1.0_01318:p.Ala219Gly	AT1G17920.1_Symbols:_HDG12_homeodomain_GLABROUS_12_
Ta_scaffold_3	1235912	SNV	T	A	Homozygous	33	Ta1.0_01318:c.346A>T	Ta1.0_01318:p.Thr116Ser	AT1G17920.1_Symbols:_HDG12_homeodomain_GLABROUS_12_
Ta_scaffold_3	1235913	SNV	T	A	Homozygous	32	Ta1.0_01318:c.345A>T	Ta1.0_01318:p.Glu115Asp	AT1G17920.1_Symbols:_HDG12_homeodomain_GLABROUS_12_
Ta_scaffold_3	1266553	SNV	A	G	Homozygous	21	Ta1.0_01326:c.202A>G	Ta1.0_01326:p.Ser68Gly	AT1G18030.1_Symbols:_Protein_phosphatase_2C_family_protein_
Ta_scaffold_3	1320553	SNV	G	C	Homozygous	23	Ta1.0_01341:c.506C>G	Ta1.0_01341:p.Ala169Gly	AT1G18210.1_Symbols:_Calcium-binding_EF-hand_family_protein_
Ta_scaffold_3	1328366	SNV	T	G	Homozygous	28	Ta1.0_01343:c.131A>C	Ta1.0_01343:p.Asn44Thr	AT1G18260.1_Symbols:_HCP-like_superfamily_protein_
Ta_scaffold_3	1336871	SNV	C	T	Homozygous	44	Ta1.0_01345:c.979G>A	Ta1.0_01345:p.Ala327Thr	AT1G18270.3_Symbols:_ketose-bisphosphate_aldolase_class-II_family_protein_
Ta_scaffold_3	1350091	SNV	A	T	Homozygous	28	Ta1.0_01349:c.1121T>A	Ta1.0_01349:p.Ile374Asn	AT5G15870.1_Symbols:_glycosyl_hydrolase_family_81_protein_
Ta_scaffold_3	1350706	SNV	C	T	Homozygous	33	Ta1.0_01349:c.506G>A	Ta1.0_01349:p.Ser169Asn	AT5G15870.1_Symbols:_glycosyl_hydrolase_family_81_protein_
Ta_scaffold_3	1354737	SNV	C	T	Homozygous	35	Ta1.0_01351:c.221G>A	Ta1.0_01351:p.Ser74Asn	AT1G18330.2_Symbols:_EPR1,_RVE7_Homeodomain-like_superfamily_protein_
Ta_scaffold_3	1358717	SNV	C	A	Homozygous	34	Ta1.0_01352:c.550G>T	Ta1.0_01352:p.Val184Phe	AT1G18335.1_Symbols:_Acyl-CoA_N-acyltransferases_(NAT)_superfamily_protein_
Ta_scaffold_3	1358890	SNV	T	G	Homozygous	40	Ta1.0_01352:c.377A>C	Ta1.0_01352:p.Asp126Ala	AT1G18335.1_Symbols:_Acyl-CoA_N-acyltransferases_(NAT)_superfamily_protein_
Ta_scaffold_3	1387446	SNV	G	T	Homozygous	32	Ta1.0_01358:c.810C>A	Ta1.0_01358:p.Ser270Arg	AT1G73860.1_Symbols:_P-loop_containing_nucleoside_triphosphate_hydrolases_superfamily_protein_
Ta_scaffold_3	1393386	SNV	C	T	Homozygous	25	Ta1.0_01360:c.437C>T	Ta1.0_01360:p.Ser146Leu	AT1G18420.1_Symbols:_Aluminium_activated_malate_transporter_family_protein_
Ta_scaffold_3	1395677	SNV	G	C	Homozygous	30	Ta1.0_01361:c.45G>C	Ta1.0_01361:p.Leu15Phe	AT1G18440.1_Symbols:_Peptidyl-tRNA_hydrolase_family_protein_
Ta_scaffold_3	1397962	SNV	A	G	Homozygous	26	Ta1.0_01362:c.134A>G	Ta1.0_01362:p.Tyr45Cys	AT1G18450.1_Symbols:_ATARP4,_ARP4_actin-related_protein_4_
Ta_scaffold_3	1400000	SNV	A	G	Homozygous	30	Ta1.0_01362:c.1177A>G	Ta1.0_01362:p.Ile393Val	AT1G18450.1_Symbols:_ATARP4,_ARP4_actin-related_protein_4_
Ta_scaffold_3	1408749	SNV	T	C	Homozygous	42	Ta1.0_01364:c.365T>C	Ta1.0_01364:p.Val122Ala	AT1G18460.1_Symbols:_alpha/beta-Hydrolases_superfamily_protein_
Ta_scaffold_3	1409244	SNV	C	T	Homozygous	25	Ta1.0_01364:c.776C>T	Ta1.0_01364:p.Ser259Leu	AT1G18460.1_Symbols:_alpha/beta-Hydrolases_superfamily_protein_
Ta_scaffold_3	1419546	SNV	C	A	Homozygous	38	Ta1.0_01366:c.2754C>A	Ta1.0_01366:p.Asn918Lys	AT1G18485.1_Symbols:_Pentatricopeptide_repeat_(PPR)_superfamily_protein_
Ta_scaffold_3	1437353	SNV	T	A	Homozygous	39	Ta1.0_01374:c.1198T>A	Ta1.0_01374:p.Leu400Met	AT1G18560.1_Symbols:_BED_zinc_finger_;hAT_family_dimerisation_domain_
Ta_scaffold_3	1437920	SNV	T	G	Homozygous	28	Ta1.0_01374:c.1765T>G	Ta1.0_01374:p.Tyr589Asp	AT1G18560.1_Symbols:_BED_zinc_finger_;hAT_family_dimerisation_domain_
Ta_scaffold_3	1462988	SNV	T	C	Homozygous	29	Ta1.0_01380:c.851T>C	Ta1.0_01380:p.Ile284Thr	AT4G26190.1_Symbols:_Haloacid_dehalogenase-like_hydrolase_(HAD)_superfamily_protein_
Ta_scaffold_3	1467982	SNV	A	T	Homozygous	32	Ta1.0_01381:c.883A>T	Ta1.0_01381:p.Asn295Tyr	AT1G18620.2_Symbols:_unknown_protein;_FUNCTIONS_IN:_molecular_function_unknown;_INVOLVED_IN:_biological_process_unknown;_LOCATED_IN:_cellular_component_unknown;_EXPRESSED_IN:_22_plant_structures;
Ta_scaffold_3	1475008	SNV	A	G	Homozygous	33	Ta1.0_01382:c.353T>C	Ta1.0_01382:p.Val118Ala	AT1G18640.2_Symbols:_PSP_3-phosphoserine_phosphatase_
Ta_scaffold_3	1512151^1512152	Insertion	-	AAGAAGAAG	Homozygous	22	Ta1.0_01390:c.619_620insAAGAAGAAG	Ta1.0_01390:p.Glu217_Arg218insGluGluGlu	AT1G18710.1_Symbols:_AtMYB47,_MYB47_myb_domain_protein_47_
Ta_scaffold_3	1517473	SNV	G	A	Homozygous	38	Ta1.0_01390:c.1477G>A	Ta1.0_01390:p.Gly493Ser	AT1G18710.1_Symbols:_AtMYB47,_MYB47_myb_domain_protein_47_
Ta_scaffold_3	1541764	SNV	G	T	Homozygous	40	Ta1.0_01398:c.652G>T	Ta1.0_01398:p.Val218Phe	AT1G18830.1_Symbols:_Transducin/WD40_repeat-like_superfamily_protein_
Ta_scaffold_3	1572614	SNV	A	T	Homozygous	34	Ta1.0_01404:c.692A>T	Ta1.0_01404:p.Tyr231Phe	AT1G18870.1_Symbols:_ICS2,_ATICS2_isochorismate_synthase_2_
Ta_scaffold_3	1579637	SNV	A	T	Homozygous	41	Ta1.0_01406:c.1069T>A	Ta1.0_01406:p.Leu357Ile	AT1G18890.1_Symbols:_ATCDPK1,_CPK10,_CDPK1,_AtCPK10_calcium-dependent_protein_kinase_1_
Ta_scaffold_3	1586878	SNV	C	A	Homozygous	34	Ta1.0_01407:c.107C>A	Ta1.0_01407:p.Pro36His	AT1G18900.3_Symbols:_Pentatricopeptide_repeat_(PPR)_superfamily_protein_
Ta_scaffold_3	1587853	SNV	G	A	Homozygous	29	Ta1.0_01407:c.1082G>A	Ta1.0_01407:p.Arg361Gln	AT1G18900.3_Symbols:_Pentatricopeptide_repeat_(PPR)_superfamily_protein_
Ta_scaffold_3	1589280	SNV	A	C	Homozygous	40	Ta1.0_01408:c.3605T>G	Ta1.0_01408:p.Phe1202Cys	AT1G18910.1_Symbols:_zinc_ion_binding;zinc_ion_binding_
Ta_scaffold_3	1607497	SNV	C	T	Homozygous	28	Ta1.0_01413:c.950G>A	Ta1.0_01413:p.Cys317Tyr	AT1G18990.1_Symbols:_Protein_of_unknown_function,_DUF593_
Ta_scaffold_3	1607578	SNV	G	C	Homozygous	32	Ta1.0_01413:c.869C>G	Ta1.0_01413:p.Thr290Ser	AT1G18990.1_Symbols:_Protein_of_unknown_function,_DUF593_
Ta_scaffold_3	1618584	SNV	G	A	Homozygous	26	Ta1.0_01418:c.790G>A	Ta1.0_01418:p.Gly264Arg	AT1G19025.1_Symbols:_DNA_repair_metallo-beta-lactamase_family_protein_
Ta_scaffold_3	1630041	SNV	G	A	Homozygous	29	Ta1.0_01420:c.1642G>A	Ta1.0_01420:p.Glu548Lys	AT1G19090.1_Symbols:_RKF2,_CRK1_receptor-like_serine/threonine_kinase_2_
Ta_scaffold_4	4492	SNV	C	T	Homozygous	25	Ta1.0_01768:c.181G>A	Ta1.0_01768:p.Val61Ile	AT1G65630.1_Symbols:_DegP3_DegP_protease_3_
Ta_scaffold_4	11438	SNV	C	T	Homozygous	43	Ta1.0_01770:c.899C>T	Ta1.0_01770:p.Thr300Ile	AT5G23240.1_Symbols:_DNAJ_heat_shock_N-terminal_domain-containing_protein_
Ta_scaffold_4	11630	SNV	C	A	Homozygous	31	Ta1.0_01770:c.1091C>A	Ta1.0_01770:p.Thr364Asn	AT5G23240.1_Symbols:_DNAJ_heat_shock_N-terminal_domain-containing_protein_
Ta_scaffold_4	39132	SNV	C	T	Homozygous	23	Ta1.0_01778:c.22G>A	Ta1.0_01778:p.Gly8Ser	AT5G23140.1_Symbols:_CLPP2,_NCLPP7_nuclear-encoded_CLP_protease_P7_
Ta_scaffold_4	39812	SNV	T	A	Homozygous	31	Ta1.0_01779:c.769A>T	Ta1.0_01779:p.Ser257Cys	AT5G23130.1_Symbols:_Peptidoglycan-binding_LysM_domain-containing_protein_
Ta_scaffold_4	60031	SNV	C	T	Homozygous	38	Ta1.0_01781:c.1081G>A	Ta1.0_01781:p.Ala361Thr	AT5G23110.1_Symbols:_Zinc_finger,_C3HC4_type_(RING_finger)_family_protein_
Ta_scaffold_4	70341	SNV	A	T	Homozygous	34	Ta1.0_01783:c.494T>A	Ta1.0_01783:p.Leu165Gln	AT5G23090.2_Symbols:_NF-YB13_nuclear_factor_Y,_subunit_B13_
Ta_scaffold_4	104696	SNV	C	T	Homozygous	33	Ta1.0_01793:c.1460G>A	Ta1.0_01793:p.Cys487Tyr	AT5G08130.5_Symbols:_BIM1_basic_helix-loop-helix_(bHLH)_DNA-binding_superfamily_protein_
Ta_scaffold_4	107003	SNV	A	G	Homozygous	26	Ta1.0_01793:c.170T>C	Ta1.0_01793:p.Leu57Ser	AT5G08130.5_Symbols:_BIM1_basic_helix-loop-helix_(bHLH)_DNA-binding_superfamily_protein_
Ta_scaffold_4	118810^118811	Insertion	-	TTTTGA	Homozygous	26	Ta1.0_01795:c.575_576insTTTTGA	Ta1.0_01795:p.Gly192_Ser193insPheAsp	AT5G60820.1_Symbols:_RING/U-box_superfamily_protein_
Ta_scaffold_4	119250^119251	Insertion	-	AAGAAGAAGAAGAAG	Homozygous	34	Ta1.0_01795:c.1015_1016insAAGAAGAAGAAGAAG	Ta1.0_01795:p.Glu343_Asp344insGluGluGluGluGlu	AT5G60820.1_Symbols:_RING/U-box_superfamily_protein_
Ta_scaffold_4	119316	SNV	G	A	Homozygous	33	Ta1.0_01795:c.1081G>A	Ta1.0_01795:p.Val361Ile	AT5G60820.1_Symbols:_RING/U-box_superfamily_protein_
Ta_scaffold_4	119387	SNV	C	A	Homozygous	29	Ta1.0_01795:c.1152C>A	Ta1.0_01795:p.Ser384Arg	AT5G60820.1_Symbols:_RING/U-box_superfamily_protein_
Ta_scaffold_4	119389	SNV	A	G	Homozygous	29	Ta1.0_01795:c.1154A>G	Ta1.0_01795:p.Lys385Arg	AT5G60820.1_Symbols:_RING/U-box_superfamily_protein_
Ta_scaffold_4	133498	SNV	T	C	Homozygous	29	Ta1.0_01800:c.128A>G	Ta1.0_01800:p.His43Arg	AT5G60870.1_Symbols:_Regulator_of_chromosome_condensation_(RCC1)_family_protein_
Ta_scaffold_4	136169	SNV	T	G	Homozygous	22	Ta1.0_01802:c.22A>C	Ta1.0_01802:p.Thr8Pro	AT5G60880.1_Symbols:_BASL_breaking_of_asymmetry_in_the_stomatal_lineage_
Ta_scaffold_4	179721	SNV	G	A	Homozygous	40	Ta1.0_01811:c.335C>T	Ta1.0_01811:p.Pro112Leu	AT5G60950.1_Symbols:_COBL5_COBRA-like_protein_5_precursor_
Ta_scaffold_4	201063	SNV	C	T	Homozygous	31	Ta1.0_01816:c.1408G>A	Ta1.0_01816:p.Val470Ile	AT5G61000.1_Symbols:_RPA70D,_ATRPA70D_Replication_factor-A_protein_1-related_
Ta_scaffold_4	201210	SNV	G	A	Homozygous	49	Ta1.0_01816:c.1349C>T	Ta1.0_01816:p.Thr450Ile	AT5G61000.1_Symbols:_RPA70D,_ATRPA70D_Replication_factor-A_protein_1-related_
Ta_scaffold_4	201725	SNV	C	T	Homozygous	31	Ta1.0_01816:c.1004G>A	Ta1.0_01816:p.Arg335Lys	AT5G61000.1_Symbols:_RPA70D,_ATRPA70D_Replication_factor-A_protein_1-related_
Ta_scaffold_4	221603	SNV	G	A	Homozygous	34	Ta1.0_01822:c.1154C>T	Ta1.0_01822:p.Ala385Val	AT5G61090.1_Symbols:_Polynucleotidyl_transferase,_ribonuclease_H-like_superfamily_protein_
Ta_scaffold_4	254905^254906	Insertion	-	C	Homozygous	32	Ta1.0_01828:c.298_299insC	Ta1.0_01828:p.Cys100fs	AT5G61160.1_Symbols:_AACT1_anthocyanin_5-aromatic_acyltransferase_1_
Ta_scaffold_4	259704	SNV	G	C	Homozygous	36	Ta1.0_01831:c.223G>C	Ta1.0_01831:p.Val75Leu	AT5G61180.1_Symbols:_Putative_endonuclease_or_glycosyl_hydrolase_
Ta_scaffold_4	259741	SNV	A	G	Homozygous	42	Ta1.0_01831:c.260A>G	Ta1.0_01831:p.Asn87Ser	AT5G61180.1_Symbols:_Putative_endonuclease_or_glycosyl_hydrolase_
Ta_scaffold_4	259891..259902	Deletion	AAGACGGGAGCG	-	Homozygous	35	Ta1.0_01831:c.281_292delAAGACGGGAGCG	Ta1.0_01831:p.Lys94_Asp98delinsAsn	AT5G61180.1_Symbols:_Putative_endonuclease_or_glycosyl_hydrolase_
Ta_scaffold_4	259933	SNV	A	G	Homozygous	36	Ta1.0_01831:c.323A>G	Ta1.0_01831:p.*108Trp	AT5G61180.1_Symbols:_Putative_endonuclease_or_glycosyl_hydrolase_
Ta_scaffold_4	260152	SNV	C	A	Homozygous	40	Ta1.0_01832:c.215C>A	Ta1.0_01832:p.Pro72His	AT5G61180.1_Symbols:_Putative_endonuclease_or_glycosyl_hydrolase_
Ta_scaffold_4	273158	SNV	T	C	Homozygous	22	Ta1.0_01835:c.392T>C	Ta1.0_01835:p.Leu131Pro	AT5G61200.3_Symbols:_FUNCTIONS_IN:_molecular_function_unknown;_INVOLVED_IN:_biological_process_unknown;_LOCATED_IN:_chloroplast;_BEST_Arabidopsis_thaliana_protein_match_is:_myosin_heavy_chain-rel
Ta_scaffold_4	279054	SNV	C	G	Homozygous	44	Ta1.0_01837:c.127G>C	Ta1.0_01837:p.Val43Leu	AT5G61220.1_Symbols:_LYR_family_of_Fe/S_cluster_biogenesis_protein_
Ta_scaffold_4	301103	SNV	A	G	Homozygous	33	Ta1.0_01846:c.565A>G	Ta1.0_01846:p.Arg189Gly	AT5G61290.1_Symbols:_Flavin-binding_monooxygenase_family_protein_
Ta_scaffold_4	304722	SNV	T	C	Homozygous	29	Ta1.0_01847:c.376A>G	Ta1.0_01847:p.Asn126Asp	AT5G61300.1_Symbols:_unknown_protein;_BEST_Arabidopsis_thaliana_protein_match_is:_unknown_protein_(TAIR:AT5G07790.2);_Has_1807_Blast_hits_to_1807_proteins_in_277_species:_Archae_-_0;_Bacteria_-_0
Ta_scaffold_4	327171	Deletion	A	-	Homozygous	33	Ta1.0_01853:c.1307delT	Ta1.0_01853:p.Leu436fs	AT5G61370.1_Symbols:_Pentatricopeptide_repeat_(PPR)_superfamily_protein_
Ta_scaffold_4	327173..327177	Deletion	TTTCA	-	Homozygous	33	Ta1.0_01853:c.1301_1305delTGAAA	Ta1.0_01853:p.Leu434fs	AT5G61370.1_Symbols:_Pentatricopeptide_repeat_(PPR)_superfamily_protein_
Ta_scaffold_4	327238	SNV	G	C	Homozygous	40	Ta1.0_01853:c.1240C>G	Ta1.0_01853:p.Pro414Ala	AT5G61370.1_Symbols:_Pentatricopeptide_repeat_(PPR)_superfamily_protein_
Ta_scaffold_4	327862	SNV	T	C	Homozygous	30	Ta1.0_01853:c.616A>G	Ta1.0_01853:p.Thr206Ala	AT5G61370.1_Symbols:_Pentatricopeptide_repeat_(PPR)_superfamily_protein_
Ta_scaffold_4	327961	SNV	C	G	Homozygous	34	Ta1.0_01853:c.517G>C	Ta1.0_01853:p.Glu173Gln	AT5G61370.1_Symbols:_Pentatricopeptide_repeat_(PPR)_superfamily_protein_
Ta_scaffold_4	328291	SNV	C	G	Homozygous	29	Ta1.0_01853:c.187G>C	Ta1.0_01853:p.Val63Leu	AT5G61370.1_Symbols:_Pentatricopeptide_repeat_(PPR)_superfamily_protein_
Ta_scaffold_4	328381	SNV	A	G	Homozygous	32	Ta1.0_01853:c.97T>C	Ta1.0_01853:p.Ser33Pro	AT5G61370.1_Symbols:_Pentatricopeptide_repeat_(PPR)_superfamily_protein_
Ta_scaffold_4	332567	SNV	A	T	Homozygous	42	Ta1.0_01854:c.1333A>T	Ta1.0_01854:p.Thr445Ser	AT5G61380.1_Symbols:_TOC1,_APRR1,_PRR1,_AtTOC1_CCT_motif_-containing_response_regulator_protein_
Ta_scaffold_4	333771	SNV	G	A	Homozygous	29	Ta1.0_01854:c.1730G>A	Ta1.0_01854:p.Arg577Gln	AT5G61380.1_Symbols:_TOC1,_APRR1,_PRR1,_AtTOC1_CCT_motif_-containing_response_regulator_protein_
Ta_scaffold_4	333780	SNV	G	A	Homozygous	29	Ta1.0_01854:c.1739G>A	Ta1.0_01854:p.Gly580Glu	AT5G61380.1_Symbols:_TOC1,_APRR1,_PRR1,_AtTOC1_CCT_motif_-containing_response_regulator_protein_
Ta_scaffold_4	336231	SNV	T	A	Homozygous	22	Ta1.0_01855:c.31T>A	Ta1.0_01855:p.Ser11Thr	AT5G61400.1_Symbols:_Pentatricopeptide_repeat_(PPR)_superfamily_protein_
Ta_scaffold_4	336240	SNV	C	T	Homozygous	22	Ta1.0_01855:c.40C>T	Ta1.0_01855:p.His14Tyr	AT5G61400.1_Symbols:_Pentatricopeptide_repeat_(PPR)_superfamily_protein_
Ta_scaffold_4	336274	SNV	C	T	Homozygous	24	Ta1.0_01855:c.74C>T	Ta1.0_01855:p.Ser25Leu	AT5G61400.1_Symbols:_Pentatricopeptide_repeat_(PPR)_superfamily_protein_
Ta_scaffold_4	336303	SNV	T	G	Homozygous	28	Ta1.0_01855:c.103T>G	Ta1.0_01855:p.Ser35Ala	AT5G61400.1_Symbols:_Pentatricopeptide_repeat_(PPR)_superfamily_protein_
Ta_scaffold_4	336544	SNV	G	T	Homozygous	24	Ta1.0_01855:c.344G>T	Ta1.0_01855:p.Ser115Ile	AT5G61400.1_Symbols:_Pentatricopeptide_repeat_(PPR)_superfamily_protein_
Ta_scaffold_4	336550	SNV	G	C	Homozygous	23	Ta1.0_01855:c.350G>C	Ta1.0_01855:p.Arg117Pro	AT5G61400.1_Symbols:_Pentatricopeptide_repeat_(PPR)_superfamily_protein_
Ta_scaffold_4	336555	SNV	T	A	Homozygous	24	Ta1.0_01855:c.355T>A	Ta1.0_01855:p.Tyr119Asn	AT5G61400.1_Symbols:_Pentatricopeptide_repeat_(PPR)_superfamily_protein_
Ta_scaffold_4	336591	SNV	A	C	Homozygous	26	Ta1.0_01855:c.391A>C	Ta1.0_01855:p.Ile131Leu	AT5G61400.1_Symbols:_Pentatricopeptide_repeat_(PPR)_superfamily_protein_
Ta_scaffold_4	336691	SNV	T	C	Homozygous	31	Ta1.0_01855:c.491T>C	Ta1.0_01855:p.Met164Thr	AT5G61400.1_Symbols:_Pentatricopeptide_repeat_(PPR)_superfamily_protein_
Ta_scaffold_4	336807	SNV	T	C	Homozygous	33	Ta1.0_01855:c.607T>C	Ta1.0_01855:p.Ser203Pro	AT5G61400.1_Symbols:_Pentatricopeptide_repeat_(PPR)_superfamily_protein_
Ta_scaffold_4	336849	SNV	A	G	Homozygous	41	Ta1.0_01855:c.649A>G	Ta1.0_01855:p.Lys217Glu	AT5G61400.1_Symbols:_Pentatricopeptide_repeat_(PPR)_superfamily_protein_
Ta_scaffold_4	337251	SNV	C	G	Homozygous	32	Ta1.0_01855:c.1051C>G	Ta1.0_01855:p.Leu351Val	AT5G61400.1_Symbols:_Pentatricopeptide_repeat_(PPR)_superfamily_protein_
Ta_scaffold_4	337974	SNV	G	A	Homozygous	37	Ta1.0_01855:c.1774G>A	Ta1.0_01855:p.Gly592Ser	AT5G61400.1_Symbols:_Pentatricopeptide_repeat_(PPR)_superfamily_protein_
Ta_scaffold_4	338509	SNV	C	A	Homozygous	50	Ta1.0_01856:c.930G>T	Ta1.0_01856:p.Gln310His	AT5G61410.1_Symbols:_RPE,_EMB2728_D-ribulose-5-phosphate-3-epimerase_
Ta_scaffold_4	340508	SNV	C	T	Homozygous	36	Ta1.0_01856:c.49G>A	Ta1.0_01856:p.Gly17Arg	AT5G61410.1_Symbols:_RPE,_EMB2728_D-ribulose-5-phosphate-3-epimerase_
Ta_scaffold_4	344289	SNV	A	G	Homozygous	40	Ta1.0_01857:c.437T>C	Ta1.0_01857:p.Phe146Ser	AT5G61420.2_Symbols:_MYB28,_HAG1_myb_domain_protein_28_
Ta_scaffold_4	362982	SNV	T	C	Homozygous	28	Ta1.0_01859:c.221T>C	Ta1.0_01859:p.Val74Ala	AT5G61440.1_Symbols:_ACHT5_atypical_CYS_HIS_rich_thioredoxin_5_
Ta_scaffold_4	363096	SNV	C	T	Homozygous	32	Ta1.0_01859:c.233C>T	Ta1.0_01859:p.Thr78Ile	AT5G61440.1_Symbols:_ACHT5_atypical_CYS_HIS_rich_thioredoxin_5_
Ta_scaffold_4	363182	SNV	A	G	Homozygous	38	Ta1.0_01859:c.319A>G	Ta1.0_01859:p.Asn107Asp	AT5G61440.1_Symbols:_ACHT5_atypical_CYS_HIS_rich_thioredoxin_5_
Ta_scaffold_4	363662	SNV	A	T	Homozygous	35	Ta1.0_01859:c.609A>T	Ta1.0_01859:p.Glu203Asp	AT5G61440.1_Symbols:_ACHT5_atypical_CYS_HIS_rich_thioredoxin_5_
Ta_scaffold_4	363675	SNV	G	A	Homozygous	35	Ta1.0_01859:c.622G>A	Ta1.0_01859:p.Glu208Lys	AT5G61440.1_Symbols:_ACHT5_atypical_CYS_HIS_rich_thioredoxin_5_
Ta_scaffold_4	363852	SNV	G	C	Homozygous	35	Ta1.0_01859:c.799G>C	Ta1.0_01859:p.Val267Leu	AT5G61440.1_Symbols:_ACHT5_atypical_CYS_HIS_rich_thioredoxin_5_
Ta_scaffold_4	394572	SNV	A	C	Homozygous	32	Ta1.0_01867:c.1230T>G	Ta1.0_01867:p.Cys410Trp	AT5G61520.1_Symbols:_Major_facilitator_superfamily_protein_
Ta_scaffold_4	399732	SNV	G	A	Homozygous	39	Ta1.0_01868:c.1084G>A	Ta1.0_01868:p.Val362Met	AT5G61530.1_Symbols:_small_G_protein_family_protein_/_RhoGAP_family_protein_
Ta_scaffold_4	418194	SNV	A	T	Homozygous	31	Ta1.0_01873:c.982T>A	Ta1.0_01873:p.Leu328Ile	AT3G53360.1_Symbols:_Tetratricopeptide_repeat_(TPR)-like_superfamily_protein_
Ta_scaffold_4	423781^423782	Insertion	-	TGA	Homozygous	41	Ta1.0_01875:c.252_253insTCA	Ta1.0_01875:p.Ser84_Thr85insSer	AT5G61590.1_Symbols:_Integrase-type_DNA-binding_superfamily_protein_
Ta_scaffold_4	427310	SNV	T	A	Homozygous	34	Ta1.0_01876:c.507T>A	Ta1.0_01876:p.Asn169Lys	AT3G02400.1_Symbols:_SMAD/FHA_domain-containing_protein_
Ta_scaffold_4	427333	SNV	G	A	Homozygous	36	Ta1.0_01876:c.530G>A	Ta1.0_01876:p.Arg177Lys	AT3G02400.1_Symbols:_SMAD/FHA_domain-containing_protein_
Ta_scaffold_4	427343	SNV	C	A	Homozygous	34	Ta1.0_01876:c.540C>A	Ta1.0_01876:p.Asp180Glu	AT3G02400.1_Symbols:_SMAD/FHA_domain-containing_protein_
Ta_scaffold_4	427513^427514	Insertion	-	G	Homozygous	33	Ta1.0_01876:c.678_679insG	Ta1.0_01876:p.Asp227fs	AT3G02400.1_Symbols:_SMAD/FHA_domain-containing_protein_
Ta_scaffold_4	427627	SNV	G	C	Homozygous	21	Ta1.0_01876:c.792G>C	Ta1.0_01876:p.Glu264Asp	AT3G02400.1_Symbols:_SMAD/FHA_domain-containing_protein_
Ta_scaffold_4	427716	SNV	T	G	Homozygous	34	Ta1.0_01876:c.881T>G	Ta1.0_01876:p.Val294Gly	AT3G02400.1_Symbols:_SMAD/FHA_domain-containing_protein_
Ta_scaffold_4	427725	SNV	C	A	Homozygous	30	Ta1.0_01876:c.890C>A	Ta1.0_01876:p.Ala297Asp	AT3G02400.1_Symbols:_SMAD/FHA_domain-containing_protein_
Ta_scaffold_4	427743	SNV	G	A	Homozygous	31	Ta1.0_01876:c.908G>A	Ta1.0_01876:p.Arg303Gln	AT3G02400.1_Symbols:_SMAD/FHA_domain-containing_protein_
Ta_scaffold_4	427786	SNV	G	T	Homozygous	27	Ta1.0_01876:c.951G>T	Ta1.0_01876:p.Leu317Phe	AT3G02400.1_Symbols:_SMAD/FHA_domain-containing_protein_
Ta_scaffold_4	428718	SNV	A	G	Homozygous	27	Ta1.0_01876:c.1224A>G	Ta1.0_01876:p.Ile408Met	AT3G02400.1_Symbols:_SMAD/FHA_domain-containing_protein_
Ta_scaffold_4	446790	SNV	C	T	Homozygous	37	Ta1.0_01883:c.412G>A	Ta1.0_01883:p.Val138Met	AT5G61660.1_Symbols:_glycine-rich_protein_
Ta_scaffold_4	457143^457144	Insertion	-	ACCATAGT	Homozygous	22	Ta1.0_01886:c.292_293insACCATAGT	Ta1.0_01886:p.Thr98fs	AT5G61690.1_Symbols:_ATATH15,_ATH15_ABC2_homolog_15_
Ta_scaffold_4	473108	SNV	C	T	Homozygous	20	Ta1.0_01891:c.271G>A	Ta1.0_01891:p.Asp91Asn	AT5G61760.1_Symbols:_ATIPK2BETA,_IPK2B,_IPK2BETA_inositol_polyphosphate_kinase_2_beta_
Ta_scaffold_4	488166	SNV	C	G	Homozygous	22	Ta1.0_01895:c.891G>C	Ta1.0_01895:p.Lys297Asn	AT5G61800.1_Symbols:_Pentatricopeptide_repeat_(PPR)_superfamily_protein_
Ta_scaffold_4	491760^491761	Insertion	-	T	Homozygous	30	Ta1.0_01896:c.1_2insA	Ta1.0_01896:p.Met1?	AT5G61810.1_Symbols:_Mitochondrial_substrate_carrier_family_protein_
Ta_scaffold_4	509280	SNV	T	A	Homozygous	27	Ta1.0_01902:c.2268A>T	Ta1.0_01902:p.Glu756Asp	AT5G51530.1_Symbols:_Ubiquitin_carboxyl-terminal_hydrolase-related_protein_
Ta_scaffold_4	511992	SNV	G	C	Homozygous	29	Ta1.0_01902:c.118C>G	Ta1.0_01902:p.Pro40Ala	AT5G51530.1_Symbols:_Ubiquitin_carboxyl-terminal_hydrolase-related_protein_
Ta_scaffold_4	512059	SNV	A	C	Homozygous	28	Ta1.0_01902:c.51T>G	Ta1.0_01902:p.Asn17Lys	AT5G51530.1_Symbols:_Ubiquitin_carboxyl-terminal_hydrolase-related_protein_
Ta_scaffold_4	552103	SNV	T	G	Homozygous	34	Ta1.0_01911:c.2642A>C	Ta1.0_01911:p.Asp881Ala	AT5G61990.1_Symbols:_Pentatricopeptide_repeat_(PPR)_superfamily_protein_
Ta_scaffold_4	563501^563502	Insertion	-	C	Homozygous	32	Ta1.0_01912:c.631_632insC	Ta1.0_01912:p.Glu212fs	AT5G62000.1_Symbols:_ARF2,_ARF1-BP,_HSS,_ORE14_auxin_response_factor_2_
Ta_scaffold_4	565146	SNV	C	T	Homozygous	32	Ta1.0_01912:c.1415C>T	Ta1.0_01912:p.Ser472Phe	AT5G62000.1_Symbols:_ARF2,_ARF1-BP,_HSS,_ORE14_auxin_response_factor_2_
Ta_scaffold_4	565623	SNV	A	T	Homozygous	55	Ta1.0_01912:c.1892A>T	Ta1.0_01912:p.Asp631Val	AT5G62000.1_Symbols:_ARF2,_ARF1-BP,_HSS,_ORE14_auxin_response_factor_2_
Ta_scaffold_4	565909	SNV	T	A	Homozygous	31	Ta1.0_01912:c.2075T>A	Ta1.0_01912:p.Leu692Gln	AT5G62000.1_Symbols:_ARF2,_ARF1-BP,_HSS,_ORE14_auxin_response_factor_2_
Ta_scaffold_4	571009	SNV	C	T	Homozygous	34	Ta1.0_01914:c.827C>T	Ta1.0_01914:p.Ser276Leu	AT5G62030.1_Symbols:_diphthamide_synthesis_DPH2_family_protein_
Ta_scaffold_4	607679	SNV	G	C	Homozygous	37	Ta1.0_01923:c.770C>G	Ta1.0_01923:p.Ala257Gly	AT5G62130.2_Symbols:_Per1-like_family_protein_
Ta_scaffold_4	607791	SNV	T	G	Homozygous	37	Ta1.0_01923:c.744A>C	Ta1.0_01923:p.Glu248Asp	AT5G62130.2_Symbols:_Per1-like_family_protein_
Ta_scaffold_4	618128	SNV	C	T	Homozygous	20	Ta1.0_01926:c.845C>T	Ta1.0_01926:p.Thr282Ile	AT5G62160.1_Symbols:_AtZIP12,_ZIP12_zinc_transporter_12_precursor_
Ta_scaffold_4	645222	SNV	G	C	Homozygous	29	Ta1.0_01932:c.245C>G	Ta1.0_01932:p.Thr82Ser	AT5G62210.1_Symbols:_Embryo-specific_protein_3,_(ATS3)_
Ta_scaffold_4	656008	SNV	C	T	Homozygous	23	Ta1.0_01934:c.116C>T	Ta1.0_01934:p.Thr39Ile	AT5G62230.1_Symbols:_ERL1_ERECTA-like_1_
Ta_scaffold_4	660244	SNV	T	G	Homozygous	41	Ta1.0_01934:c.1998T>G	Ta1.0_01934:p.Ile666Met	AT5G62230.1_Symbols:_ERL1_ERECTA-like_1_
Ta_scaffold_4	665935	SNV	A	G	Homozygous	31	Ta1.0_01936:c.643A>G	Ta1.0_01936:p.Ile215Val	AT5G62250.1_Symbols:_MAP65-9_microtubule-associated_protein_65-9_
Ta_scaffold_4	666512	SNV	G	T	Homozygous	25	Ta1.0_01936:c.1060G>T	Ta1.0_01936:p.Ala354Ser	AT5G62250.1_Symbols:_MAP65-9_microtubule-associated_protein_65-9_
Ta_scaffold_4	666818	SNV	G	A	Homozygous	30	Ta1.0_01936:c.1288G>A	Ta1.0_01936:p.Val430Ile	AT5G62250.1_Symbols:_MAP65-9_microtubule-associated_protein_65-9_
Ta_scaffold_4	674207	SNV	G	A	Homozygous	25	Ta1.0_01938:c.1511G>A	Ta1.0_01938:p.Ser504Asn	AT5G62270.2_Symbols:_FUNCTIONS_IN:_molecular_function_unknown;_INVOLVED_IN:_biological_process_unknown;_LOCATED_IN:_cellular_component_unknown;_BEST_Arabidopsis_thaliana_protein_match_is:_mucin-r
Ta_scaffold_4	705267	SNV	T	G	Homozygous	29	Ta1.0_01944:c.1092T>G	Ta1.0_01944:p.Asn364Lys	AT5G62350.1_Symbols:_Plant_invertase/pectin_methylesterase_inhibitor_superfamily_protein_
Ta_scaffold_4	719347	SNV	A	G	Homozygous	23	Ta1.0_01948:c.374T>C	Ta1.0_01948:p.Leu125Pro	AT5G62400.1_Symbols:_unknown_protein;_Has_7_Blast_hits_to_7_proteins_in_2_species:_Archae_-_0;_Bacteria_-_0;_Metazoa_-_0;_Fungi_-_0;_Plants_-_7;_Viruses_-_0;_Other_Eukaryotes_-_0_(source:_NCBI_BL
Ta_scaffold_4	742242	SNV	A	G	Homozygous	34	Ta1.0_01955:c.112A>G	Ta1.0_01955:p.Lys38Glu	AT5G62510.1_Symbols:_F-box_family_protein_
Ta_scaffold_4	742566	SNV	T	G	Homozygous	28	Ta1.0_01955:c.436T>G	Ta1.0_01955:p.Leu146Val	AT5G62510.1_Symbols:_F-box_family_protein_
Ta_scaffold_4	747250	SNV	C	T	Homozygous	34	Ta1.0_01956:c.1814C>T	Ta1.0_01956:p.Thr605Ile	AT5G51530.1_Symbols:_Ubiquitin_carboxyl-terminal_hydrolase-related_protein_
Ta_scaffold_4	770005	SNV	T	C	Homozygous	34	Ta1.0_01959:c.85T>C	Ta1.0_01959:p.Tyr29His	AT4G28360.1_Symbols:_Ribosomal_protein_L22p/L17e_family_protein_
Ta_scaffold_4	770030	SNV	A	C	Homozygous	34	Ta1.0_01959:c.110A>C	Ta1.0_01959:p.Tyr37Ser	AT4G28360.1_Symbols:_Ribosomal_protein_L22p/L17e_family_protein_
Ta_scaffold_4	770285	SNV	A	G	Homozygous	41	Ta1.0_01959:c.151A>G	Ta1.0_01959:p.Thr51Ala	AT4G28360.1_Symbols:_Ribosomal_protein_L22p/L17e_family_protein_
Ta_scaffold_4	771403	SNV	G	A	Homozygous	25	Ta1.0_01959:c.745G>A	Ta1.0_01959:p.Ala249Thr	AT4G28360.1_Symbols:_Ribosomal_protein_L22p/L17e_family_protein_
Ta_scaffold_4	782114	SNV	T	C	Homozygous	28	Ta1.0_01963:c.640T>C	Ta1.0_01963:p.Phe214Leu	AT5G62520.1_Symbols:_SRO5_similar_to_RCD_one_5_
Ta_scaffold_4	783640	SNV	T	G	Homozygous	42	Ta1.0_01964:c.1415A>C	Ta1.0_01964:p.Lys472Thr	AT5G62530.1_Symbols:_ALDH12A1,_ATP5CDH,_P5CDH_aldehyde_dehydrogenase_12A1_
Ta_scaffold_4	783932	SNV	G	A	Homozygous	40	Ta1.0_01964:c.1214C>T	Ta1.0_01964:p.Ser405Leu	AT5G62530.1_Symbols:_ALDH12A1,_ATP5CDH,_P5CDH_aldehyde_dehydrogenase_12A1_
Ta_scaffold_4	784751	SNV	T	C	Homozygous	39	Ta1.0_01964:c.694A>G	Ta1.0_01964:p.Ile232Val	AT5G62530.1_Symbols:_ALDH12A1,_ATP5CDH,_P5CDH_aldehyde_dehydrogenase_12A1_
Ta_scaffold_4	785681	SNV	C	A	Homozygous	27	Ta1.0_01964:c.289G>T	Ta1.0_01964:p.Ala97Ser	AT5G62530.1_Symbols:_ALDH12A1,_ATP5CDH,_P5CDH_aldehyde_dehydrogenase_12A1_
Ta_scaffold_4	785770^785771	Insertion	-	C	Homozygous	34	Ta1.0_01964:c.199_200insG	Ta1.0_01964:p.Lys67fs	AT5G62530.1_Symbols:_ALDH12A1,_ATP5CDH,_P5CDH_aldehyde_dehydrogenase_12A1_
Ta_scaffold_4	785771	SNV	T	C	Homozygous	34	Ta1.0_01964:c.199A>G	Ta1.0_01964:p.Lys67Glu	AT5G62530.1_Symbols:_ALDH12A1,_ATP5CDH,_P5CDH_aldehyde_dehydrogenase_12A1_
Ta_scaffold_4	785776	SNV	C	A	Homozygous	32	Ta1.0_01964:c.194G>T	Ta1.0_01964:p.Arg65Leu	AT5G62530.1_Symbols:_ALDH12A1,_ATP5CDH,_P5CDH_aldehyde_dehydrogenase_12A1_
Ta_scaffold_4	785777	SNV	G	A	Homozygous	33	Ta1.0_01964:c.193C>T	Ta1.0_01964:p.Arg65*	AT5G62530.1_Symbols:_ALDH12A1,_ATP5CDH,_P5CDH_aldehyde_dehydrogenase_12A1_
Ta_scaffold_4	790018	SNV	T	G	Homozygous	37	Ta1.0_01966:c.461T>G	Ta1.0_01966:p.Phe154Cys	AT5G62660.1_Symbols:_F-box_and_associated_interaction_domains-containing_protein_
Ta_scaffold_4	791704	SNV	G	T	Homozygous	28	Ta1.0_01967:c.1038C>A	Ta1.0_01967:p.Asn346Lys	AT5G62550.1_Symbols:_unknown_protein;_FUNCTIONS_IN:_molecular_function_unknown;_INVOLVED_IN:_biological_process_unknown;_LOCATED_IN:_plasma_membrane;_EXPRESSED_IN:_17_plant_structures;_EXPRESSED_
Ta_scaffold_4	792128	SNV	G	A	Homozygous	40	Ta1.0_01967:c.614C>T	Ta1.0_01967:p.Thr205Ile	AT5G62550.1_Symbols:_unknown_protein;_FUNCTIONS_IN:_molecular_function_unknown;_INVOLVED_IN:_biological_process_unknown;_LOCATED_IN:_plasma_membrane;_EXPRESSED_IN:_17_plant_structures;_EXPRESSED_
Ta_scaffold_4	792386	SNV	G	A	Homozygous	31	Ta1.0_01967:c.455C>T	Ta1.0_01967:p.Ala152Val	AT5G62550.1_Symbols:_unknown_protein;_FUNCTIONS_IN:_molecular_function_unknown;_INVOLVED_IN:_biological_process_unknown;_LOCATED_IN:_plasma_membrane;_EXPRESSED_IN:_17_plant_structures;_EXPRESSED_
Ta_scaffold_4	793030	SNV	C	T	Homozygous	21	Ta1.0_01967:c.130G>A	Ta1.0_01967:p.Gly44Ser	AT5G62550.1_Symbols:_unknown_protein;_FUNCTIONS_IN:_molecular_function_unknown;_INVOLVED_IN:_biological_process_unknown;_LOCATED_IN:_plasma_membrane;_EXPRESSED_IN:_17_plant_structures;_EXPRESSED_
Ta_scaffold_4	795836	SNV	T	C	Homozygous	26	Ta1.0_01968:c.391T>C	Ta1.0_01968:p.Ser131Pro	AT5G62560.1_Symbols:_RING/U-box_superfamily_protein_with_ARM_repeat_domain_
Ta_scaffold_4	805554	SNV	G	A	Homozygous	27	Ta1.0_01971:c.355G>A	Ta1.0_01971:p.Ala119Thr	AT5G62580.1_Symbols:_ARM_repeat_superfamily_protein_
Ta_scaffold_4	806380	SNV	T	C	Homozygous	41	Ta1.0_01971:c.1019T>C	Ta1.0_01971:p.Leu340Pro	AT5G62580.1_Symbols:_ARM_repeat_superfamily_protein_
Ta_scaffold_4	806454	SNV	G	C	Homozygous	36	Ta1.0_01971:c.1093G>C	Ta1.0_01971:p.Gly365Arg	AT5G62580.1_Symbols:_ARM_repeat_superfamily_protein_
Ta_scaffold_4	806455	SNV	G	A	Homozygous	35	Ta1.0_01971:c.1094G>A	Ta1.0_01971:p.Gly365Glu	AT5G62580.1_Symbols:_ARM_repeat_superfamily_protein_
Ta_scaffold_4	806567	SNV	A	T	Homozygous	32	Ta1.0_01971:c.1206A>T	Ta1.0_01971:p.Glu402Asp	AT5G62580.1_Symbols:_ARM_repeat_superfamily_protein_
Ta_scaffold_4	818422	SNV	G	C	Homozygous	25	Ta1.0_01973:c.444C>G	Ta1.0_01973:p.Asp148Glu	AT5G62610.1_Symbols:_basic_helix-loop-helix_(bHLH)_DNA-binding_superfamily_protein_
Ta_scaffold_4	818525	SNV	C	G	Homozygous	26	Ta1.0_01973:c.341G>C	Ta1.0_01973:p.Arg114Thr	AT5G62610.1_Symbols:_basic_helix-loop-helix_(bHLH)_DNA-binding_superfamily_protein_
Ta_scaffold_4	821852	SNV	G	A	Homozygous	22	Ta1.0_01974:c.308G>A	Ta1.0_01974:p.Arg103Lys	AT5G62620.1_Symbols:_Galactosyltransferase_family_protein_
Ta_scaffold_4	823600	SNV	A	T	Homozygous	38	Ta1.0_01974:c.1697A>T	Ta1.0_01974:p.Gln566Leu	AT5G62620.1_Symbols:_Galactosyltransferase_family_protein_
Ta_scaffold_4	824924	SNV	A	G	Homozygous	39	Ta1.0_01975:c.857T>C	Ta1.0_01975:p.Ile286Thr	AT2G25710.1_Symbols:_HCS1_holocarboxylase_synthase_1_
Ta_scaffold_4	825797	SNV	C	A	Homozygous	38	Ta1.0_01975:c.477G>T	Ta1.0_01975:p.Lys159Asn	AT2G25710.1_Symbols:_HCS1_holocarboxylase_synthase_1_
Ta_scaffold_4	828180	SNV	C	A	Homozygous	32	Ta1.0_01976:c.1092G>T	Ta1.0_01976:p.Glu364Asp	AT5G50220.1_Symbols:_F-box_family_protein_
Ta_scaffold_4	828504	SNV	T	G	Homozygous	28	Ta1.0_01976:c.768A>C	Ta1.0_01976:p.Leu256Phe	AT5G50220.1_Symbols:_F-box_family_protein_
Ta_scaffold_4	830411	SNV	A	G	Homozygous	36	Ta1.0_01977:c.85A>G	Ta1.0_01977:p.Ile29Val	AT1G65352.1_Symbols:_Putative_membrane_lipoprotein_
Ta_scaffold_4	833395	SNV	A	T	Homozygous	34	Ta1.0_01978:c.94T>A	Ta1.0_01978:p.Ser32Thr	AT5G62630.1_Symbols:_HIPL2_hipl2_protein_precursor_
Ta_scaffold_4	835943	SNV	T	C	Homozygous	20	Ta1.0_01979:c.1414A>G	Ta1.0_01979:p.Ser472Gly	AT5G62640.3_Symbols:_proline-rich_family_protein_
Ta_scaffold_4	867529	SNV	T	A	Homozygous	34	Ta1.0_01983:c.7T>A	Ta1.0_01983:p.Phe3Ile	AT5G62710.1_Symbols:_Leucine-rich_repeat_protein_kinase_family_protein_
Ta_scaffold_4	889730	SNV	G	C	Homozygous	32	Ta1.0_01987:c.131C>G	Ta1.0_01987:p.Pro44Arg	AT5G62760.1_Symbols:_P-loop_containing_nucleoside_triphosphate_hydrolases_superfamily_protein_
Ta_scaffold_4	905177	SNV	C	G	Homozygous	32	Ta1.0_01992:c.824G>C	Ta1.0_01992:p.Arg275Pro	AT5G62840.1_Symbols:_Phosphoglycerate_mutase_family_protein_
Ta_scaffold_4	920399	SNV	A	G	Homozygous	38	Ta1.0_01996:c.3422T>C	Ta1.0_01996:p.Leu1141Ser	AT3G48050.1_Symbols:_BAH_domain_;TFIIS_helical_bundle-like_domain_
Ta_scaffold_4	920522	SNV	G	A	Homozygous	41	Ta1.0_01996:c.3299C>T	Ta1.0_01996:p.Thr1100Met	AT3G48050.1_Symbols:_BAH_domain_;TFIIS_helical_bundle-like_domain_
Ta_scaffold_4	938137	SNV	C	A	Homozygous	32	Ta1.0_01999:c.322C>A	Ta1.0_01999:p.Pro108Thr	AT5G62910.1_Symbols:_RING/U-box_superfamily_protein_
Ta_scaffold_4	943276	SNV	G	A	Homozygous	45	Ta1.0_02001:c.262C>T	Ta1.0_02001:p.His88Tyr	AT5G62930.1_Symbols:_SGNH_hydrolase-type_esterase_superfamily_protein_
Ta_scaffold_4	965765	SNV	G	C	Homozygous	28	Ta1.0_02005:c.67G>C	Ta1.0_02005:p.Gly23Arg	AT5G62960.1_Symbols:_unknown_protein;_BEST_Arabidopsis_thaliana_protein_match_is:_unknown_protein_(TAIR:AT1G10660.1);_Has_35333_Blast_hits_to_34131_proteins_in_2444_species:_Archae_-_798;_Bacteri
Ta_scaffold_4	971764	SNV	C	T	Homozygous	27	Ta1.0_02008:c.618G>A	Ta1.0_02008:p.Met206Ile	AT5G63000.1_Symbols:_Mitochondrial_import_inner_membrane_translocase_subunit_Tim17/Tim22/Tim23_family_protein_
Ta_scaffold_4	974016	SNV	T	C	Homozygous	43	Ta1.0_02009:c.584T>C	Ta1.0_02009:p.Ile195Thr	AT5G63010.1_Symbols:_Transducin/WD40_repeat-like_superfamily_protein_
Ta_scaffold_4	974240	SNV	G	A	Homozygous	25	Ta1.0_02009:c.808G>A	Ta1.0_02009:p.Gly270Ser	AT5G63010.1_Symbols:_Transducin/WD40_repeat-like_superfamily_protein_
Ta_scaffold_4	976339	SNV	A	T	Homozygous	34	Ta1.0_02011:c.328T>A	Ta1.0_02011:p.Ser110Thr	AT5G63030.1_Symbols:_Thioredoxin_superfamily_protein_
Ta_scaffold_4	983381	SNV	T	A	Homozygous	31	Ta1.0_02013:c.581T>A	Ta1.0_02013:p.Ile194Asn	AT5G63050.1_Symbols:_EMB2759_embryo_defective_2759_
Ta_scaffold_4	989953	SNV	G	A	Heterozygous	80	Ta1.0_02015:c.178G>A	Ta1.0_02015:p.Ala60Thr	AT5G63085.1_Symbols:_Plant_thionin_family_protein_
Ta_scaffold_4	991341^991342	Insertion	-	A	Homozygous	25	Ta1.0_02016:c.502_503insT	Ta1.0_02016:p.Ser168fs	AT5G63070.1_Symbols:_Ribosomal_protein_S19_family_protein_
Ta_scaffold_4	995849	SNV	T	A	Homozygous	37	Ta1.0_02017:c.689A>T	Ta1.0_02017:p.Lys230Met	AT5G63080.1_Symbols:_2-oxoglutarate_(2OG)_and_Fe(II)-dependent_oxygenase_superfamily_protein_
Ta_scaffold_4	1000095^1000096	Insertion	-	T	Homozygous	30	Ta1.0_02018:c.572_573insA	Ta1.0_02018:p.Val192fs	AT5G63090.2_Symbols:_LOB_Lateral_organ_boundaries_(LOB)_domain_family_protein_
Ta_scaffold_4	1000612	SNV	G	A	Homozygous	37	Ta1.0_02018:c.448C>T	Ta1.0_02018:p.Pro150Ser	AT5G63090.2_Symbols:_LOB_Lateral_organ_boundaries_(LOB)_domain_family_protein_
Ta_scaffold_4	1007567	SNV	C	T	Homozygous	26	Ta1.0_02019:c.935G>A	Ta1.0_02019:p.Arg312His	AT5G63100.1_Symbols:_S-adenosyl-L-methionine-dependent_methyltransferases_superfamily_protein_
Ta_scaffold_4	1007996	SNV	T	G	Homozygous	28	Ta1.0_02019:c.506A>C	Ta1.0_02019:p.Tyr169Ser	AT5G63100.1_Symbols:_S-adenosyl-L-methionine-dependent_methyltransferases_superfamily_protein_
Ta_scaffold_4	1008021	SNV	C	T	Homozygous	31	Ta1.0_02019:c.481G>A	Ta1.0_02019:p.Val161Ile	AT5G63100.1_Symbols:_S-adenosyl-L-methionine-dependent_methyltransferases_superfamily_protein_
Ta_scaffold_4	1008210	SNV	G	C	Homozygous	31	Ta1.0_02019:c.292C>G	Ta1.0_02019:p.Leu98Val	AT5G63100.1_Symbols:_S-adenosyl-L-methionine-dependent_methyltransferases_superfamily_protein_
Ta_scaffold_4	1008347	SNV	C	A	Homozygous	21	Ta1.0_02019:c.155G>T	Ta1.0_02019:p.Arg52Leu	AT5G63100.1_Symbols:_S-adenosyl-L-methionine-dependent_methyltransferases_superfamily_protein_
Ta_scaffold_4	1008405	SNV	A	G	Homozygous	23	Ta1.0_02019:c.97T>C	Ta1.0_02019:p.Cys33Arg	AT5G63100.1_Symbols:_S-adenosyl-L-methionine-dependent_methyltransferases_superfamily_protein_
Ta_scaffold_4	1008420	SNV	A	T	Homozygous	26	Ta1.0_02019:c.82T>A	Ta1.0_02019:p.Ser28Thr	AT5G63100.1_Symbols:_S-adenosyl-L-methionine-dependent_methyltransferases_superfamily_protein_
Ta_scaffold_4	1008460	SNV	T	G	Homozygous	31	Ta1.0_02019:c.42A>C	Ta1.0_02019:p.Gln14His	AT5G63100.1_Symbols:_S-adenosyl-L-methionine-dependent_methyltransferases_superfamily_protein_
Ta_scaffold_4	1008488	SNV	A	T	Homozygous	29	Ta1.0_02019:c.14T>A	Ta1.0_02019:p.Leu5His	AT5G63100.1_Symbols:_S-adenosyl-L-methionine-dependent_methyltransferases_superfamily_protein_
Ta_scaffold_4	1016732	SNV	G	C	Homozygous	27	Ta1.0_02022:c.437G>C	Ta1.0_02022:p.Gly146Ala	AT5G63130.1_Symbols:_Octicosapeptide/Phox/Bem1p_family_protein_
Ta_scaffold_4	1016782	SNV	C	T	Homozygous	30	Ta1.0_02022:c.487C>T	Ta1.0_02022:p.Pro163Ser	AT5G63130.1_Symbols:_Octicosapeptide/Phox/Bem1p_family_protein_
Ta_scaffold_4	1019639	SNV	C	A	Homozygous	24	Ta1.0_02023:c.12G>T	Ta1.0_02023:p.Leu4Phe	AT5G63135.1_Symbols:_unknown_protein;_Has_30201_Blast_hits_to_17322_proteins_in_780_species:_Archae_-_12;_Bacteria_-_1396;_Metazoa_-_17338;_Fungi_-_3422;_Plants_-_5037;_Viruses_-_0;_Other_Eukaryo
Ta_scaffold_4	1025574	SNV	G	A	Homozygous	29	Ta1.0_02024:c.316G>A	Ta1.0_02024:p.Gly106Ser	AT5G63140.1_Symbols:_ATPAP29,_PAP29_purple_acid_phosphatase_29_
Ta_scaffold_4	1035310	SNV	T	G	Homozygous	30	Ta1.0_02027:c.296A>C	Ta1.0_02027:p.Lys99Thr	AT5G63160.1_Symbols:_BT1_BTB_and_TAZ_domain_protein_1_
Ta_scaffold_4	1035589	SNV	G	A	Homozygous	45	Ta1.0_02027:c.262C>T	Ta1.0_02027:p.His88Tyr	AT5G63160.1_Symbols:_BT1_BTB_and_TAZ_domain_protein_1_
Ta_scaffold_4	1035639	SNV	C	T	Homozygous	29	Ta1.0_02027:c.212G>A	Ta1.0_02027:p.Arg71Lys	AT5G63160.1_Symbols:_BT1_BTB_and_TAZ_domain_protein_1_
Ta_scaffold_4	1039500..1039502	Deletion	TTC	-	Homozygous	37	Ta1.0_02028:c.1131_1133delGAA	Ta1.0_02028:p.Lys377del	AT5G62660.1_Symbols:_F-box_and_associated_interaction_domains-containing_protein_
Ta_scaffold_4	1039639	SNV	G	A	Homozygous	40	Ta1.0_02028:c.994C>T	Ta1.0_02028:p.Gln332*	AT5G62660.1_Symbols:_F-box_and_associated_interaction_domains-containing_protein_
Ta_scaffold_4	1040032	SNV	C	A	Homozygous	27	Ta1.0_02028:c.601G>T	Ta1.0_02028:p.Val201Phe	AT5G62660.1_Symbols:_F-box_and_associated_interaction_domains-containing_protein_
Ta_scaffold_4	1040046^1040047	Insertion	-	CAAGAACA	Homozygous	24	Ta1.0_02028:c.587_588insTGTTCTTG	Ta1.0_02028:p.Gln197fs	AT5G62660.1_Symbols:_F-box_and_associated_interaction_domains-containing_protein_
Ta_scaffold_4	1040113..1040152	Deletion	ACGGCGGGCAAGGTTAAGCTTTGCCGGGTGGCGGGATTAT	-	Homozygous	24	Ta1.0_02028:c.482_521delATAATCCCGCCACCCGGCAAAGCTTAACCTTGCCCGCCGT	Ta1.0_02028:p.Tyr161fs	AT5G62660.1_Symbols:_F-box_and_associated_interaction_domains-containing_protein_
Ta_scaffold_4	1040563	SNV	A	G	Homozygous	28	Ta1.0_02028:c.71T>C	Ta1.0_02028:p.Val24Ala	AT5G62660.1_Symbols:_F-box_and_associated_interaction_domains-containing_protein_
Ta_scaffold_4	1041765	SNV	T	C	Homozygous	31	Ta1.0_02029:c.217T>C	Ta1.0_02029:p.Phe73Leu	AT2G42160.1_Symbols:_BRIZ1_zinc_finger_(ubiquitin-hydrolase)_domain-containing_protein_
Ta_scaffold_4	1083808..1083811	Deletion	CACA	-	Heterozygous	64	Ta1.0_02044:c.2658_2661delTGTG	Ta1.0_02044:p.Val887fs	AT5G63320.1_Symbols:_NPX1_nuclear_protein_X1_
Ta_scaffold_4	1083812^1083813	Insertion	-	AATA	Heterozygous	63	Ta1.0_02044:c.2656_2657insTATT	Ta1.0_02044:p.Ala886fs	AT5G63320.1_Symbols:_NPX1_nuclear_protein_X1_
Ta_scaffold_4	1426975	SNV	T	A	Homozygous	24	Ta1.0_02126:c.1840T>A	Ta1.0_02126:p.Cys614Ser	AT5G56400.1_Symbols:_FBD,_F-box,_Skp2-like_and_Leucine_Rich_Repeat_domains_containing_protein_
Ta_scaffold_4	1429055^1429056	Insertion	-	TTGCTGCTACACGAGGCTCCGG	Homozygous	29	Ta1.0_02126:c.2793_2794insTTGCTGCTACACGAGGCTCCGG	Ta1.0_02126:p.Val933fs	AT5G56400.1_Symbols:_FBD,_F-box,_Skp2-like_and_Leucine_Rich_Repeat_domains_containing_protein_
Ta_scaffold_4	1429364	SNV	T	A	Homozygous	23	Ta1.0_02126:c.3102T>A	Ta1.0_02126:p.Asn1034Lys	AT5G56400.1_Symbols:_FBD,_F-box,_Skp2-like_and_Leucine_Rich_Repeat_domains_containing_protein_
Ta_scaffold_4	1429496	SNV	A	T	Homozygous	29	Ta1.0_02126:c.3234A>T	Ta1.0_02126:p.Glu1078Asp	AT5G56400.1_Symbols:_FBD,_F-box,_Skp2-like_and_Leucine_Rich_Repeat_domains_containing_protein_
Ta_scaffold_4	1429683	SNV	C	G	Homozygous	45	Ta1.0_02126:c.3421C>G	Ta1.0_02126:p.Leu1141Val	AT5G56400.1_Symbols:_FBD,_F-box,_Skp2-like_and_Leucine_Rich_Repeat_domains_containing_protein_
Ta_scaffold_4	1429819	SNV	G	C	Homozygous	32	Ta1.0_02126:c.3463G>C	Ta1.0_02126:p.Val1155Leu	AT5G56400.1_Symbols:_FBD,_F-box,_Skp2-like_and_Leucine_Rich_Repeat_domains_containing_protein_
Ta_scaffold_4	1429887	SNV	T	G	Homozygous	25	Ta1.0_02126:c.3531T>G	Ta1.0_02126:p.Cys1177Trp	AT5G56400.1_Symbols:_FBD,_F-box,_Skp2-like_and_Leucine_Rich_Repeat_domains_containing_protein_
Ta_scaffold_4	1433510	SNV	A	C	Homozygous	25	Ta1.0_02126:c.4052A>C	Ta1.0_02126:p.His1351Pro	AT5G56400.1_Symbols:_FBD,_F-box,_Skp2-like_and_Leucine_Rich_Repeat_domains_containing_protein_
Ta_scaffold_4	1433953	SNV	T	C	Homozygous	24	Ta1.0_02126:c.4495T>C	Ta1.0_02126:p.Phe1499Leu	AT5G56400.1_Symbols:_FBD,_F-box,_Skp2-like_and_Leucine_Rich_Repeat_domains_containing_protein_
Ta_scaffold_4	1434544	SNV	C	T	Homozygous	38	Ta1.0_02126:c.4780C>T	Ta1.0_02126:p.Pro1594Ser	AT5G56400.1_Symbols:_FBD,_F-box,_Skp2-like_and_Leucine_Rich_Repeat_domains_containing_protein_
Ta_scaffold_4	1434594	SNV	A	T	Homozygous	32	Ta1.0_02126:c.4830A>T	Ta1.0_02126:p.Glu1610Asp	AT5G56400.1_Symbols:_FBD,_F-box,_Skp2-like_and_Leucine_Rich_Repeat_domains_containing_protein_
Ta_scaffold_4	1434655	SNV	A	G	Homozygous	25	Ta1.0_02126:c.4891A>G	Ta1.0_02126:p.Lys1631Glu	AT5G56400.1_Symbols:_FBD,_F-box,_Skp2-like_and_Leucine_Rich_Repeat_domains_containing_protein_
Ta_scaffold_4	1438600	SNV	A	G	Homozygous	36	Ta1.0_02126:c.5000A>G	Ta1.0_02126:p.Gln1667Arg	AT5G56400.1_Symbols:_FBD,_F-box,_Skp2-like_and_Leucine_Rich_Repeat_domains_containing_protein_
Ta_scaffold_4	1438627	SNV	C	G	Homozygous	36	Ta1.0_02126:c.5027C>G	Ta1.0_02126:p.Ala1676Gly	AT5G56400.1_Symbols:_FBD,_F-box,_Skp2-like_and_Leucine_Rich_Repeat_domains_containing_protein_
Ta_scaffold_4	1438700	SNV	A	C	Homozygous	39	Ta1.0_02126:c.5100A>C	Ta1.0_02126:p.Arg1700Ser	AT5G56400.1_Symbols:_FBD,_F-box,_Skp2-like_and_Leucine_Rich_Repeat_domains_containing_protein_
Ta_scaffold_4	1438911	SNV	G	T	Homozygous	33	Ta1.0_02126:c.5311G>T	Ta1.0_02126:p.Val1771Phe	AT5G56400.1_Symbols:_FBD,_F-box,_Skp2-like_and_Leucine_Rich_Repeat_domains_containing_protein_
Ta_scaffold_4	1439304	SNV	A	G	Homozygous	40	Ta1.0_02126:c.5704A>G	Ta1.0_02126:p.Thr1902Ala	AT5G56400.1_Symbols:_FBD,_F-box,_Skp2-like_and_Leucine_Rich_Repeat_domains_containing_protein_
Ta_scaffold_4	1439305	SNV	C	T	Homozygous	40	Ta1.0_02126:c.5705C>T	Ta1.0_02126:p.Thr1902Ile	AT5G56400.1_Symbols:_FBD,_F-box,_Skp2-like_and_Leucine_Rich_Repeat_domains_containing_protein_
Ta_scaffold_4	1439912	SNV	T	G	Homozygous	36	Ta1.0_02126:c.6084T>G	Ta1.0_02126:p.Asn2028Lys	AT5G56400.1_Symbols:_FBD,_F-box,_Skp2-like_and_Leucine_Rich_Repeat_domains_containing_protein_
Ta_scaffold_4	1440254	SNV	G	C	Homozygous	28	Ta1.0_02126:c.6245G>C	Ta1.0_02126:p.Arg2082Pro	AT5G56400.1_Symbols:_FBD,_F-box,_Skp2-like_and_Leucine_Rich_Repeat_domains_containing_protein_
Ta_scaffold_4	1440289	SNV	C	T	Homozygous	28	Ta1.0_02126:c.6280C>T	Ta1.0_02126:p.Pro2094Ser	AT5G56400.1_Symbols:_FBD,_F-box,_Skp2-like_and_Leucine_Rich_Repeat_domains_containing_protein_
Ta_scaffold_4	1442463^1442464	Insertion	-	GTT	Homozygous	27	Ta1.0_02126:c.7259_7260insGTT	Ta1.0_02126:p.Lys2420_Val2421insLeu	AT5G56400.1_Symbols:_FBD,_F-box,_Skp2-like_and_Leucine_Rich_Repeat_domains_containing_protein_
Ta_scaffold_4	1442982	SNV	G	C	Homozygous	31	Ta1.0_02126:c.7778G>C	Ta1.0_02126:p.Gly2593Ala	AT5G56400.1_Symbols:_FBD,_F-box,_Skp2-like_and_Leucine_Rich_Repeat_domains_containing_protein_
Ta_scaffold_4	1443128	SNV	T	A	Homozygous	38	Ta1.0_02126:c.7924T>A	Ta1.0_02126:p.Ser2642Thr	AT5G56400.1_Symbols:_FBD,_F-box,_Skp2-like_and_Leucine_Rich_Repeat_domains_containing_protein_
Ta_scaffold_4	1443129	SNV	C	A	Homozygous	39	Ta1.0_02126:c.7925C>A	Ta1.0_02126:p.Ser2642Tyr	AT5G56400.1_Symbols:_FBD,_F-box,_Skp2-like_and_Leucine_Rich_Repeat_domains_containing_protein_
Ta_scaffold_4	1443134	SNV	A	G	Homozygous	39	Ta1.0_02126:c.7930A>G	Ta1.0_02126:p.Thr2644Ala	AT5G56400.1_Symbols:_FBD,_F-box,_Skp2-like_and_Leucine_Rich_Repeat_domains_containing_protein_
Ta_scaffold_4	1443293	SNV	G	C	Homozygous	31	Ta1.0_02126:c.7975G>C	Ta1.0_02126:p.Ala2659Pro	AT5G56400.1_Symbols:_FBD,_F-box,_Skp2-like_and_Leucine_Rich_Repeat_domains_containing_protein_
Ta_scaffold_4	1443608	SNV	T	A	Homozygous	39	Ta1.0_02126:c.8208T>A	Ta1.0_02126:p.Asn2736Lys	AT5G56400.1_Symbols:_FBD,_F-box,_Skp2-like_and_Leucine_Rich_Repeat_domains_containing_protein_
Ta_scaffold_4	1443610	SNV	T	A	Homozygous	40	Ta1.0_02126:c.8210T>A	Ta1.0_02126:p.Phe2737Tyr	AT5G56400.1_Symbols:_FBD,_F-box,_Skp2-like_and_Leucine_Rich_Repeat_domains_containing_protein_
Ta_scaffold_4	1443705	SNV	A	T	Homozygous	35	Ta1.0_02126:c.8305A>T	Ta1.0_02126:p.Thr2769Ser	AT5G56400.1_Symbols:_FBD,_F-box,_Skp2-like_and_Leucine_Rich_Repeat_domains_containing_protein_
Ta_scaffold_4	1444589	SNV	T	A	Homozygous	34	Ta1.0_02126:c.8413T>A	Ta1.0_02126:p.Ser2805Thr	AT5G56400.1_Symbols:_FBD,_F-box,_Skp2-like_and_Leucine_Rich_Repeat_domains_containing_protein_
Ta_scaffold_4	1455396^1455397	Insertion	-	T	Homozygous	32	Ta1.0_02126:c.10198_10199insT	Ta1.0_02126:p.Gly3401fs	AT5G56400.1_Symbols:_FBD,_F-box,_Skp2-like_and_Leucine_Rich_Repeat_domains_containing_protein_
Ta_scaffold_4	1455818..1455823	Deletion	CCGCGC	-	Homozygous	38	Ta1.0_02126:c.10414_10419delCCGCGC	Ta1.0_02126:p.Pro3474_Arg3475del	AT5G56400.1_Symbols:_FBD,_F-box,_Skp2-like_and_Leucine_Rich_Repeat_domains_containing_protein_
Ta_scaffold_4	1455854	SNV	C	G	Homozygous	38	Ta1.0_02126:c.10450C>G	Ta1.0_02126:p.Gln3484Glu	AT5G56400.1_Symbols:_FBD,_F-box,_Skp2-like_and_Leucine_Rich_Repeat_domains_containing_protein_
Ta_scaffold_4	1455980	SNV	A	G	Homozygous	33	Ta1.0_02126:c.10576A>G	Ta1.0_02126:p.Lys3526Glu	AT5G56400.1_Symbols:_FBD,_F-box,_Skp2-like_and_Leucine_Rich_Repeat_domains_containing_protein_
Ta_scaffold_4	1460820	SNV	T	C	Homozygous	39	Ta1.0_02126:c.11054T>C	Ta1.0_02126:p.Val3685Ala	AT5G56400.1_Symbols:_FBD,_F-box,_Skp2-like_and_Leucine_Rich_Repeat_domains_containing_protein_
Ta_scaffold_4	1460895	SNV	A	G	Homozygous	35	Ta1.0_02126:c.11129A>G	Ta1.0_02126:p.Glu3710Gly	AT5G56400.1_Symbols:_FBD,_F-box,_Skp2-like_and_Leucine_Rich_Repeat_domains_containing_protein_
Ta_scaffold_4	1460914	SNV	A	T	Homozygous	30	Ta1.0_02126:c.11148A>T	Ta1.0_02126:p.Leu3716Phe	AT5G56400.1_Symbols:_FBD,_F-box,_Skp2-like_and_Leucine_Rich_Repeat_domains_containing_protein_
Ta_scaffold_4	1460918	SNV	G	A	Homozygous	32	Ta1.0_02126:c.11152G>A	Ta1.0_02126:p.Gly3718Ser	AT5G56400.1_Symbols:_FBD,_F-box,_Skp2-like_and_Leucine_Rich_Repeat_domains_containing_protein_
Ta_scaffold_4	1460972	SNV	A	G	Homozygous	28	Ta1.0_02126:c.11206A>G	Ta1.0_02126:p.Thr3736Ala	AT5G56400.1_Symbols:_FBD,_F-box,_Skp2-like_and_Leucine_Rich_Repeat_domains_containing_protein_
Ta_scaffold_4	1461086	SNV	A	G	Homozygous	34	Ta1.0_02126:c.11320A>G	Ta1.0_02126:p.Ile3774Val	AT5G56400.1_Symbols:_FBD,_F-box,_Skp2-like_and_Leucine_Rich_Repeat_domains_containing_protein_
Ta_scaffold_4	1461733	SNV	T	A	Homozygous	29	Ta1.0_02126:c.11755T>A	Ta1.0_02126:p.Leu3919Met	AT5G56400.1_Symbols:_FBD,_F-box,_Skp2-like_and_Leucine_Rich_Repeat_domains_containing_protein_
Ta_scaffold_4	1465218	SNV	T	C	Homozygous	39	Ta1.0_02126:c.13331T>C	Ta1.0_02126:p.Ile4444Thr	AT5G56400.1_Symbols:_FBD,_F-box,_Skp2-like_and_Leucine_Rich_Repeat_domains_containing_protein_
Ta_scaffold_4	1465792	SNV	T	G	Homozygous	22	Ta1.0_02126:c.13841T>G	Ta1.0_02126:p.Phe4614Cys	AT5G56400.1_Symbols:_FBD,_F-box,_Skp2-like_and_Leucine_Rich_Repeat_domains_containing_protein_
Ta_scaffold_4	1466086	Deletion	T	-	Homozygous	30	Ta1.0_02126:c.14116delT	Ta1.0_02126:p.Phe4706fs	AT5G56400.1_Symbols:_FBD,_F-box,_Skp2-like_and_Leucine_Rich_Repeat_domains_containing_protein_
Ta_scaffold_4	1467534	SNV	A	T	Homozygous	33	Ta1.0_02126:c.14405A>T	Ta1.0_02126:p.Gln4802Leu	AT5G56400.1_Symbols:_FBD,_F-box,_Skp2-like_and_Leucine_Rich_Repeat_domains_containing_protein_
Ta_scaffold_4	1467606	SNV	C	T	Homozygous	37	Ta1.0_02126:c.14477C>T	Ta1.0_02126:p.Ser4826Leu	AT5G56400.1_Symbols:_FBD,_F-box,_Skp2-like_and_Leucine_Rich_Repeat_domains_containing_protein_
Ta_scaffold_4	1468562	SNV	A	T	Homozygous	21	Ta1.0_02126:c.15217A>T	Ta1.0_02126:p.Arg5073Trp	AT5G56400.1_Symbols:_FBD,_F-box,_Skp2-like_and_Leucine_Rich_Repeat_domains_containing_protein_
Ta_scaffold_5	33830^33831	Insertion	-	TATGAAAC	Heterozygous	63	Ta1.0_01442:c.625_626insTATGAAAC	Ta1.0_01442:p.Gly209fs	AT3G05450.1_Symbols:_CONTAINS_InterPro_DOMAIN/s:_Cystatin-related,_plant_(InterPro:IPR006525);_BEST_Arabidopsis_thaliana_protein_match_is:_Cystatin/monellin_superfamily_protein_(TAIR:AT3G05685.1)
Ta_scaffold_5	33839	SNV	C	T	Heterozygous	57	Ta1.0_01442:c.634C>T	Ta1.0_01442:p.Leu212Phe	AT3G05450.1_Symbols:_CONTAINS_InterPro_DOMAIN/s:_Cystatin-related,_plant_(InterPro:IPR006525);_BEST_Arabidopsis_thaliana_protein_match_is:_Cystatin/monellin_superfamily_protein_(TAIR:AT3G05685.1)
Ta_scaffold_5	37946	SNV	G	A	Heterozygous	34	Ta1.0_01444:c.112G>A	Ta1.0_01444:p.Gly38Arg	AT3G05450.1_Symbols:_CONTAINS_InterPro_DOMAIN/s:_Cystatin-related,_plant_(InterPro:IPR006525);_BEST_Arabidopsis_thaliana_protein_match_is:_Cystatin/monellin_superfamily_protein_(TAIR:AT3G05685.1)
Ta_scaffold_5	37964	SNV	A	T	Heterozygous	40	Ta1.0_01444:c.130A>T	Ta1.0_01444:p.Thr44Ser	AT3G05450.1_Symbols:_CONTAINS_InterPro_DOMAIN/s:_Cystatin-related,_plant_(InterPro:IPR006525);_BEST_Arabidopsis_thaliana_protein_match_is:_Cystatin/monellin_superfamily_protein_(TAIR:AT3G05685.1)
Ta_scaffold_5	38250	SNV	A	T	Homozygous	35	Ta1.0_01444:c.343A>T	Ta1.0_01444:p.Thr115Ser	AT3G05450.1_Symbols:_CONTAINS_InterPro_DOMAIN/s:_Cystatin-related,_plant_(InterPro:IPR006525);_BEST_Arabidopsis_thaliana_protein_match_is:_Cystatin/monellin_superfamily_protein_(TAIR:AT3G05685.1)
Ta_scaffold_5	38254	SNV	G	A	Heterozygous	36	Ta1.0_01444:c.347G>A	Ta1.0_01444:p.Gly116Glu	AT3G05450.1_Symbols:_CONTAINS_InterPro_DOMAIN/s:_Cystatin-related,_plant_(InterPro:IPR006525);_BEST_Arabidopsis_thaliana_protein_match_is:_Cystatin/monellin_superfamily_protein_(TAIR:AT3G05685.1)
Ta_scaffold_5	38257	SNV	A	G	Heterozygous	37	Ta1.0_01444:c.350A>G	Ta1.0_01444:p.Asn117Ser	AT3G05450.1_Symbols:_CONTAINS_InterPro_DOMAIN/s:_Cystatin-related,_plant_(InterPro:IPR006525);_BEST_Arabidopsis_thaliana_protein_match_is:_Cystatin/monellin_superfamily_protein_(TAIR:AT3G05685.1)
Ta_scaffold_5	38258	SNV	T	A	Heterozygous	37	Ta1.0_01444:c.351T>A	Ta1.0_01444:p.Asn117Lys	AT3G05450.1_Symbols:_CONTAINS_InterPro_DOMAIN/s:_Cystatin-related,_plant_(InterPro:IPR006525);_BEST_Arabidopsis_thaliana_protein_match_is:_Cystatin/monellin_superfamily_protein_(TAIR:AT3G05685.1)
Ta_scaffold_5	38290	SNV	C	A	Heterozygous	37	Ta1.0_01444:c.383C>A	Ta1.0_01444:p.Pro128Gln	AT3G05450.1_Symbols:_CONTAINS_InterPro_DOMAIN/s:_Cystatin-related,_plant_(InterPro:IPR006525);_BEST_Arabidopsis_thaliana_protein_match_is:_Cystatin/monellin_superfamily_protein_(TAIR:AT3G05685.1)
Ta_scaffold_5	38299	SNV	G	A	Heterozygous	40	Ta1.0_01444:c.392G>A	Ta1.0_01444:p.Gly131Asp	AT3G05450.1_Symbols:_CONTAINS_InterPro_DOMAIN/s:_Cystatin-related,_plant_(InterPro:IPR006525);_BEST_Arabidopsis_thaliana_protein_match_is:_Cystatin/monellin_superfamily_protein_(TAIR:AT3G05685.1)
Ta_scaffold_5	46495	SNV	T	A	Homozygous	32	Ta1.0_01445:c.1621A>T	Ta1.0_01445:p.Lys541*	AT3G05430.1_Symbols:_Tudor/PWWP/MBT_superfamily_protein_
Ta_scaffold_5	47406	SNV	T	C	Homozygous	26	Ta1.0_01445:c.983A>G	Ta1.0_01445:p.Asp328Gly	AT3G05430.1_Symbols:_Tudor/PWWP/MBT_superfamily_protein_
Ta_scaffold_5	47417	SNV	G	T	Homozygous	27	Ta1.0_01445:c.972C>A	Ta1.0_01445:p.Asp324Glu	AT3G05430.1_Symbols:_Tudor/PWWP/MBT_superfamily_protein_
Ta_scaffold_5	47439	SNV	C	T	Homozygous	24	Ta1.0_01445:c.950G>A	Ta1.0_01445:p.Arg317Gln	AT3G05430.1_Symbols:_Tudor/PWWP/MBT_superfamily_protein_
Ta_scaffold_5	47442	SNV	C	T	Homozygous	23	Ta1.0_01445:c.947G>A	Ta1.0_01445:p.Arg316Lys	AT3G05430.1_Symbols:_Tudor/PWWP/MBT_superfamily_protein_
Ta_scaffold_5	47563	SNV	T	G	Homozygous	34	Ta1.0_01445:c.826A>C	Ta1.0_01445:p.Asn276His	AT3G05430.1_Symbols:_Tudor/PWWP/MBT_superfamily_protein_
Ta_scaffold_5	47595	SNV	T	C	Homozygous	32	Ta1.0_01445:c.794A>G	Ta1.0_01445:p.Lys265Arg	AT3G05430.1_Symbols:_Tudor/PWWP/MBT_superfamily_protein_
Ta_scaffold_5	47628	SNV	G	A	Homozygous	28	Ta1.0_01445:c.761C>T	Ta1.0_01445:p.Ala254Val	AT3G05430.1_Symbols:_Tudor/PWWP/MBT_superfamily_protein_
Ta_scaffold_5	47673	SNV	A	T	Homozygous	25	Ta1.0_01445:c.716T>A	Ta1.0_01445:p.Val239Asp	AT3G05430.1_Symbols:_Tudor/PWWP/MBT_superfamily_protein_
Ta_scaffold_5	47686	SNV	T	A	Homozygous	26	Ta1.0_01445:c.703A>T	Ta1.0_01445:p.Thr235Ser	AT3G05430.1_Symbols:_Tudor/PWWP/MBT_superfamily_protein_
Ta_scaffold_5	47823	SNV	C	T	Homozygous	40	Ta1.0_01445:c.566G>A	Ta1.0_01445:p.Ser189Asn	AT3G05430.1_Symbols:_Tudor/PWWP/MBT_superfamily_protein_
Ta_scaffold_5	47907	SNV	C	T	Homozygous	33	Ta1.0_01445:c.482G>A	Ta1.0_01445:p.Arg161Lys	AT3G05430.1_Symbols:_Tudor/PWWP/MBT_superfamily_protein_
Ta_scaffold_5	47913	SNV	G	T	Homozygous	32	Ta1.0_01445:c.476C>A	Ta1.0_01445:p.Ala159Asp	AT3G05430.1_Symbols:_Tudor/PWWP/MBT_superfamily_protein_
Ta_scaffold_5	65071	SNV	C	T	Homozygous	24	Ta1.0_01450:c.2155G>A	Ta1.0_01450:p.Asp719Asn	AT3G05380.2_Symbols:_ALY2,_ATALY2_DIRP_;Myb-like_DNA-binding_domain_
Ta_scaffold_5	67973	SNV	T	C	Homozygous	40	Ta1.0_01450:c.505A>G	Ta1.0_01450:p.Thr169Ala	AT3G05380.2_Symbols:_ALY2,_ATALY2_DIRP_;Myb-like_DNA-binding_domain_
Ta_scaffold_5	78673	SNV	T	C	Homozygous	33	Ta1.0_01453:c.50T>C	Ta1.0_01453:p.Leu17Pro	AT3G05350.1_Symbols:_Metallopeptidase_M24_family_protein_
Ta_scaffold_5	80019	SNV	A	C	Homozygous	32	Ta1.0_01454:c.1492T>G	Ta1.0_01454:p.Tyr498Asp	AT3G16740.1_Symbols:_F-box_and_associated_interaction_domains-containing_protein_
Ta_scaffold_5	80146	SNV	C	G	Homozygous	27	Ta1.0_01454:c.1365G>C	Ta1.0_01454:p.Glu455Asp	AT3G16740.1_Symbols:_F-box_and_associated_interaction_domains-containing_protein_
Ta_scaffold_5	80292	SNV	A	G	Heterozygous	49	Ta1.0_01454:c.1219T>C	Ta1.0_01454:p.Tyr407His	AT3G16740.1_Symbols:_F-box_and_associated_interaction_domains-containing_protein_
Ta_scaffold_5	80297	SNV	C	T	Heterozygous	49	Ta1.0_01454:c.1214G>A	Ta1.0_01454:p.Arg405His	AT3G16740.1_Symbols:_F-box_and_associated_interaction_domains-containing_protein_
Ta_scaffold_5	80300	SNV	T	A	Heterozygous	51	Ta1.0_01454:c.1211A>T	Ta1.0_01454:p.Tyr404Phe	AT3G16740.1_Symbols:_F-box_and_associated_interaction_domains-containing_protein_
Ta_scaffold_5	80356	SNV	C	G	Heterozygous	53	Ta1.0_01454:c.1155G>C	Ta1.0_01454:p.Leu385Phe	AT3G16740.1_Symbols:_F-box_and_associated_interaction_domains-containing_protein_
Ta_scaffold_5	81305	SNV	A	G	Homozygous	26	Ta1.0_01454:c.206T>C	Ta1.0_01454:p.Phe69Ser	AT3G16740.1_Symbols:_F-box_and_associated_interaction_domains-containing_protein_
Ta_scaffold_5	86767	SNV	G	A	Homozygous	38	Ta1.0_01456:c.68G>A	Ta1.0_01456:p.Gly23Asp	AT3G05327.1_Symbols:_Cyclin_family_protein_
Ta_scaffold_5	86867..86873	Deletion	CAACAAG	-	Homozygous	34	Ta1.0_01456:c.168_173+1delCAACAAG	Ta1.0_01456:p.His56_Lys58delinsGln	AT3G05327.1_Symbols:_Cyclin_family_protein_
Ta_scaffold_5	90306	SNV	T	C	Homozygous	34	Ta1.0_01457:c.89T>C	Ta1.0_01457:p.Phe30Ser	AT3G05320.1_Symbols:_O-fucosyltransferase_family_protein_
Ta_scaffold_5	109426	SNV	T	G	Homozygous	25	Ta1.0_01464:c.410T>G	Ta1.0_01464:p.Val137Gly	AT3G05260.1_Symbols:_NAD(P)-binding_Rossmann-fold_superfamily_protein_
Ta_scaffold_5	113393	SNV	C	A	Homozygous	41	Ta1.0_01466:c.803C>A	Ta1.0_01466:p.Thr268Asn	AT3G05240.1_Symbols:_MEF19_mitochondrial_editing_factor_19_
Ta_scaffold_5	133249	SNV	T	A	Homozygous	39	Ta1.0_01471:c.1719A>T	Ta1.0_01471:p.Arg573Ser	AT3G05190.1_Symbols:_D-aminoacid_aminotransferase-like_PLP-dependent_enzymes_superfamily_protein_
Ta_scaffold_5	139689	SNV	G	A	Homozygous	35	Ta1.0_01472:c.797G>A	Ta1.0_01472:p.Gly266Asp	AT3G05180.1_Symbols:_GDSL-like_Lipase/Acylhydrolase_superfamily_protein_
Ta_scaffold_5	157288	SNV	T	G	Homozygous	28	Ta1.0_01476:c.1073A>C	Ta1.0_01476:p.Asn358Thr	AT3G05400.1_Symbols:_Major_facilitator_superfamily_protein_
Ta_scaffold_5	224912	SNV	A	T	Homozygous	28	Ta1.0_01495:c.49A>T	Ta1.0_01495:p.Asn17Tyr	AT3G05937.1_Symbols:_unknown_protein;_Has_30201_Blast_hits_to_17322_proteins_in_780_species:_Archae_-_12;_Bacteria_-_1396;_Metazoa_-_17338;_Fungi_-_3422;_Plants_-_5037;_Viruses_-_0;_Other_Eukaryo
Ta_scaffold_5	276276	SNV	A	G	Homozygous	24	Ta1.0_01508:c.563T>C	Ta1.0_01508:p.Val188Ala	AT3G05830.2_Symbols:_Encodes_alpha-helical_IF_(intermediate_filament)-like_protein._
Ta_scaffold_5	291314..291324	Deletion	TGTGTAGGATC	-	Homozygous	29	Ta1.0_01512:c.526-7_529delTGTGTAGGATC	Ta1.0_01512:p.Asp176fs	AT3G05790.1_Symbols:_LON4_lon_protease_4_
Ta_scaffold_5	293834^293835	Insertion	-	CATCGATGTTACTATTGACTTATCAAAGGTTTTTACT	Homozygous	41	Ta1.0_01512:c.1889_1890insCATCGATGTTACTATTGACTTATCAAAGGTTTTTACT	Ta1.0_01512:p.Cys632fs	AT3G05790.1_Symbols:_LON4_lon_protease_4_
Ta_scaffold_5	294673	SNV	T	C	Homozygous	43	Ta1.0_01512:c.2234T>C	Ta1.0_01512:p.Ile745Thr	AT3G05790.1_Symbols:_LON4_lon_protease_4_
Ta_scaffold_5	295249	SNV	T	A	Homozygous	28	Ta1.0_01512:c.2723T>A	Ta1.0_01512:p.Leu908Gln	AT3G05790.1_Symbols:_LON4_lon_protease_4_
Ta_scaffold_5	301274	SNV	T	C	Homozygous	28	Ta1.0_01512:c.5096T>C	Ta1.0_01512:p.Val1699Ala	AT3G05790.1_Symbols:_LON4_lon_protease_4_
Ta_scaffold_5	302864	SNV	A	C	Homozygous	23	Ta1.0_01512:c.5856A>C	Ta1.0_01512:p.Leu1952Phe	AT3G05790.1_Symbols:_LON4_lon_protease_4_
Ta_scaffold_5	304026	SNV	T	C	Homozygous	45	Ta1.0_01512:c.6659T>C	Ta1.0_01512:p.Met2220Thr	AT3G05790.1_Symbols:_LON4_lon_protease_4_
Ta_scaffold_5	304672	SNV	C	G	Homozygous	41	Ta1.0_01512:c.7219C>G	Ta1.0_01512:p.Gln2407Glu	AT3G05790.1_Symbols:_LON4_lon_protease_4_
Ta_scaffold_5	307268	SNV	G	A	Homozygous	22	Ta1.0_01513:c.355G>A	Ta1.0_01513:p.Asp119Asn	AT3G05770.1_Symbols:_unknown_protein;_BEST_Arabidopsis_thaliana_protein_match_is:_unknown_protein_(TAIR:AT1G54300.1);_Has_105_Blast_hits_to_105_proteins_in_16_species:_Archae_-_0;_Bacteria_-_0;_M
Ta_scaffold_5	307720	SNV	G	T	Homozygous	27	Ta1.0_01513:c.633G>T	Ta1.0_01513:p.Lys211Asn	AT3G05770.1_Symbols:_unknown_protein;_BEST_Arabidopsis_thaliana_protein_match_is:_unknown_protein_(TAIR:AT1G54300.1);_Has_105_Blast_hits_to_105_proteins_in_16_species:_Archae_-_0;_Bacteria_-_0;_M
Ta_scaffold_5	314450	SNV	A	G	Homozygous	32	Ta1.0_01513:c.1250A>G	Ta1.0_01513:p.Lys417Arg	AT3G05770.1_Symbols:_unknown_protein;_BEST_Arabidopsis_thaliana_protein_match_is:_unknown_protein_(TAIR:AT1G54300.1);_Has_105_Blast_hits_to_105_proteins_in_16_species:_Archae_-_0;_Bacteria_-_0;_M
Ta_scaffold_5	318476	SNV	T	C	Homozygous	26	Ta1.0_01515:c.2120A>G	Ta1.0_01515:p.Glu707Gly	AT3G05750.1_Symbols:_unknown_protein;_FUNCTIONS_IN:_molecular_function_unknown;_INVOLVED_IN:_biological_process_unknown;_LOCATED_IN:_membrane;_EXPRESSED_IN:_17_plant_structures;_EXPRESSED_DURING:
Ta_scaffold_5	318488	SNV	C	T	Homozygous	29	Ta1.0_01515:c.2108G>A	Ta1.0_01515:p.Arg703Lys	AT3G05750.1_Symbols:_unknown_protein;_FUNCTIONS_IN:_molecular_function_unknown;_INVOLVED_IN:_biological_process_unknown;_LOCATED_IN:_membrane;_EXPRESSED_IN:_17_plant_structures;_EXPRESSED_DURING:
Ta_scaffold_5	318575	SNV	T	C	Homozygous	33	Ta1.0_01515:c.2021A>G	Ta1.0_01515:p.Gln674Arg	AT3G05750.1_Symbols:_unknown_protein;_FUNCTIONS_IN:_molecular_function_unknown;_INVOLVED_IN:_biological_process_unknown;_LOCATED_IN:_membrane;_EXPRESSED_IN:_17_plant_structures;_EXPRESSED_DURING:
Ta_scaffold_5	318579	SNV	C	T	Homozygous	33	Ta1.0_01515:c.2017G>A	Ta1.0_01515:p.Ala673Thr	AT3G05750.1_Symbols:_unknown_protein;_FUNCTIONS_IN:_molecular_function_unknown;_INVOLVED_IN:_biological_process_unknown;_LOCATED_IN:_membrane;_EXPRESSED_IN:_17_plant_structures;_EXPRESSED_DURING:
Ta_scaffold_5	318875	SNV	C	T	Homozygous	28	Ta1.0_01515:c.1721G>A	Ta1.0_01515:p.Gly574Glu	AT3G05750.1_Symbols:_unknown_protein;_FUNCTIONS_IN:_molecular_function_unknown;_INVOLVED_IN:_biological_process_unknown;_LOCATED_IN:_membrane;_EXPRESSED_IN:_17_plant_structures;_EXPRESSED_DURING:
Ta_scaffold_5	319247	SNV	A	G	Homozygous	36	Ta1.0_01515:c.1483T>C	Ta1.0_01515:p.Tyr495His	AT3G05750.1_Symbols:_unknown_protein;_FUNCTIONS_IN:_molecular_function_unknown;_INVOLVED_IN:_biological_process_unknown;_LOCATED_IN:_membrane;_EXPRESSED_IN:_17_plant_structures;_EXPRESSED_DURING:
Ta_scaffold_5	319307	SNV	G	A	Homozygous	37	Ta1.0_01515:c.1423C>T	Ta1.0_01515:p.Pro475Ser	AT3G05750.1_Symbols:_unknown_protein;_FUNCTIONS_IN:_molecular_function_unknown;_INVOLVED_IN:_biological_process_unknown;_LOCATED_IN:_membrane;_EXPRESSED_IN:_17_plant_structures;_EXPRESSED_DURING:
Ta_scaffold_5	319633	SNV	G	A	Homozygous	32	Ta1.0_01515:c.1097C>T	Ta1.0_01515:p.Ser366Phe	AT3G05750.1_Symbols:_unknown_protein;_FUNCTIONS_IN:_molecular_function_unknown;_INVOLVED_IN:_biological_process_unknown;_LOCATED_IN:_membrane;_EXPRESSED_IN:_17_plant_structures;_EXPRESSED_DURING:
Ta_scaffold_5	319747	SNV	G	A	Homozygous	41	Ta1.0_01515:c.983C>T	Ta1.0_01515:p.Thr328Met	AT3G05750.1_Symbols:_unknown_protein;_FUNCTIONS_IN:_molecular_function_unknown;_INVOLVED_IN:_biological_process_unknown;_LOCATED_IN:_membrane;_EXPRESSED_IN:_17_plant_structures;_EXPRESSED_DURING:
Ta_scaffold_5	320309	SNV	A	G	Homozygous	35	Ta1.0_01515:c.421T>C	Ta1.0_01515:p.Cys141Arg	AT3G05750.1_Symbols:_unknown_protein;_FUNCTIONS_IN:_molecular_function_unknown;_INVOLVED_IN:_biological_process_unknown;_LOCATED_IN:_membrane;_EXPRESSED_IN:_17_plant_structures;_EXPRESSED_DURING:
Ta_scaffold_5	320669	SNV	A	G	Homozygous	28	Ta1.0_01515:c.158T>C	Ta1.0_01515:p.Leu53Pro	AT3G05750.1_Symbols:_unknown_protein;_FUNCTIONS_IN:_molecular_function_unknown;_INVOLVED_IN:_biological_process_unknown;_LOCATED_IN:_membrane;_EXPRESSED_IN:_17_plant_structures;_EXPRESSED_DURING:
Ta_scaffold_5	322886	SNV	T	C	Homozygous	21	Ta1.0_01516:c.422T>C	Ta1.0_01516:p.Leu141Pro	AT1G54300.1_Symbols:_unknown_protein;_BEST_Arabidopsis_thaliana_protein_match_is:_unknown_protein_(TAIR:AT3G05770.1);_Has_107_Blast_hits_to_107_proteins_in_18_species:_Archae_-_0;_Bacteria_-_0;_M
Ta_scaffold_5	338827	SNV	A	G	Homozygous	37	Ta1.0_01519:c.1541A>G	Ta1.0_01519:p.Glu514Gly	AT3G05720.1_Symbols:_IMPA-7_importin_alpha_isoform_7_
Ta_scaffold_5	358701^358702	Insertion	-	TTTCTTCT	Homozygous	23	Ta1.0_01521:c.1882_1883insTTTCTTCT	Ta1.0_01521:p.Arg629fs	AT3G16740.1_Symbols:_F-box_and_associated_interaction_domains-containing_protein_
Ta_scaffold_5	361078	SNV	C	T	Homozygous	42	Ta1.0_01522:c.436G>A	Ta1.0_01522:p.Ala146Thr	AT3G05710.2_Symbols:_SYP43,_ATSYP43_syntaxin_of_plants_43_
Ta_scaffold_5	382809	SNV	T	G	Homozygous	26	Ta1.0_01524:c.1161T>G	Ta1.0_01524:p.Phe387Leu	AT1G52950.1_Symbols:_Nucleic_acid-binding,_OB-fold-like_protein_
Ta_scaffold_5	429540	SNV	G	T	Homozygous	24	Ta1.0_01530:c.1044G>T	Ta1.0_01530:p.Leu348Phe	AT4G26090.1_Symbols:_RPS2_NB-ARC_domain-containing_disease_resistance_protein_
Ta_scaffold_5	442997^442998	Insertion	-	CTCGCGGAT	Homozygous	46	Ta1.0_01534:c.939_940insCTCGCGGAT	Ta1.0_01534:p.Leu314_Asp315insAlaAspLeu	AT4G26120.1_Symbols:_Ankyrin_repeat_family_protein_/_BTB/POZ_domain-containing_protein_
Ta_scaffold_5	455057	SNV	A	G	Homozygous	26	Ta1.0_01536:c.26T>C	Ta1.0_01536:p.Val9Ala	AT4G26140.1_Symbols:_BGAL12_beta-galactosidase_12_
Ta_scaffold_5	501505	SNV	T	C	Homozygous	32	Ta1.0_01545:c.128A>G	Ta1.0_01545:p.Gln43Arg	AT4G26240.1_Symbols:_unknown_protein;_Has_30201_Blast_hits_to_17322_proteins_in_780_species:_Archae_-_12;_Bacteria_-_1396;_Metazoa_-_17338;_Fungi_-_3422;_Plants_-_5037;_Viruses_-_0;_Other_Eukaryo
Ta_scaffold_5	517530	SNV	G	C	Homozygous	33	Ta1.0_01548:c.706C>G	Ta1.0_01548:p.Gln236Glu	AT4G26280.1_Symbols:_P-loop_containing_nucleoside_triphosphate_hydrolases_superfamily_protein_
Ta_scaffold_5	537853	SNV	G	C	Homozygous	40	Ta1.0_01554:c.655G>C	Ta1.0_01554:p.Val219Leu	AT4G26340.1_Symbols:_F-box/RNI-like/FBD-like_domains-containing_protein_
Ta_scaffold_5	537911	SNV	G	A	Homozygous	37	Ta1.0_01554:c.713G>A	Ta1.0_01554:p.Ser238Asn	AT4G26340.1_Symbols:_F-box/RNI-like/FBD-like_domains-containing_protein_
Ta_scaffold_5	538013	SNV	C	G	Homozygous	36	Ta1.0_01554:c.815C>G	Ta1.0_01554:p.Thr272Ser	AT4G26340.1_Symbols:_F-box/RNI-like/FBD-like_domains-containing_protein_
Ta_scaffold_5	538024	SNV	T	G	Homozygous	33	Ta1.0_01554:c.826T>G	Ta1.0_01554:p.Cys276Gly	AT4G26340.1_Symbols:_F-box/RNI-like/FBD-like_domains-containing_protein_
Ta_scaffold_5	560225	SNV	A	T	Homozygous	64	Ta1.0_01560:c.1505T>A	Ta1.0_01560:p.Met502Lys	AT4G26440.1_Symbols:_WRKY34,_ATWRKY34,_MSP3_WRKY_DNA-binding_protein_34_
Ta_scaffold_5	598884	Deletion	T	-	Homozygous	32	Ta1.0_01568:c.1delA	Ta1.0_01568:p.Met1?	AT4G26485.1_Symbols:_Domain_of_unknown_function_(DUF2431)_
Ta_scaffold_5	603427	SNV	T	C	Homozygous	26	Ta1.0_01569:c.352A>G	Ta1.0_01569:p.Thr118Ala	AT4G26500.1_Symbols:_EMB1374,_CPSUFE,_ATSUFE,_SUFE1_chloroplast_sulfur_E_
Ta_scaffold_5	613815	SNV	C	T	Homozygous	24	Ta1.0_01572:c.1717G>A	Ta1.0_01572:p.Gly573Ser	AT4G26540.1_Symbols:_Leucine-rich_repeat_receptor-like_protein_kinase_family_protein_
Ta_scaffold_5	699608	SNV	G	A	Homozygous	43	Ta1.0_01590:c.380G>A	Ta1.0_01590:p.Ser127Asn	AT3G05675.2_Symbols:_BTB/POZ_domain-containing_protein_
Ta_scaffold_5	726300	SNV	C	A	Homozygous	31	Ta1.0_01596:c.1834C>A	Ta1.0_01596:p.Pro612Thr	AT3G05620.1_Symbols:_Plant_invertase/pectin_methylesterase_inhibitor_superfamily_
Ta_scaffold_5	734495	SNV	T	G	Homozygous	28	Ta1.0_01600:c.1457A>C	Ta1.0_01600:p.Gln486Pro	AT3G05970.1_Symbols:_LACS6,_ATLACS6_long-chain_acyl-CoA_synthetase_6_
Ta_scaffold_5	735841	SNV	T	C	Homozygous	28	Ta1.0_01600:c.805A>G	Ta1.0_01600:p.Thr269Ala	AT3G05970.1_Symbols:_LACS6,_ATLACS6_long-chain_acyl-CoA_synthetase_6_
Ta_scaffold_5	738800	SNV	C	G	Homozygous	34	Ta1.0_01601:c.556G>C	Ta1.0_01601:p.Val186Leu	AT3G05975.1_Symbols:_Late_embryogenesis_abundant_(LEA)_hydroxyproline-rich_glycoprotein_family_
Ta_scaffold_5	746180	SNV	T	G	Homozygous	32	Ta1.0_01603:c.934A>C	Ta1.0_01603:p.Thr312Pro	AT3G05990.1_Symbols:_Leucine-rich_repeat_(LRR)_family_protein_
Ta_scaffold_5	752309	SNV	C	T	Homozygous	21	Ta1.0_01605:c.3011G>A	Ta1.0_01605:p.Arg1004Lys	AT3G06010.1_Symbols:_ATCHR12_Homeotic_gene_regulator_
Ta_scaffold_5	764414	SNV	C	G	Homozygous	29	Ta1.0_01606:c.389C>G	Ta1.0_01606:p.Thr130Ser	AT3G06020.1_Symbols:_Protein_of_unknown_function_(DUF3049)_
Ta_scaffold_5	771315	SNV	T	C	Homozygous	32	Ta1.0_01607:c.1622A>G	Ta1.0_01607:p.Glu541Gly	AT3G06030.1_Symbols:_ANP3,_MAPKKK12,_NP3_NPK1-related_protein_kinase_3_
Ta_scaffold_5	785625	SNV	C	G	Homozygous	32	Ta1.0_01610:c.628G>C	Ta1.0_01610:p.Val210Leu	AT3G06080.2_Symbols:_Plant_protein_of_unknown_function_(DUF828)_
Ta_scaffold_5	793745	SNV	C	G	Homozygous	42	Ta1.0_01612:c.92G>C	Ta1.0_01612:p.Arg31Thr	AT3G06100.1_Symbols:_NLM6,_NLM8,_NIP7;1_NOD26-like_intrinsic_protein_7;1_
Ta_scaffold_5	793749	SNV	G	C	Homozygous	41	Ta1.0_01612:c.88C>G	Ta1.0_01612:p.Gln30Glu	AT3G06100.1_Symbols:_NLM6,_NLM8,_NIP7;1_NOD26-like_intrinsic_protein_7;1_
Ta_scaffold_5	799503	SNV	G	C	Homozygous	37	Ta1.0_01614:c.464G>C	Ta1.0_01614:p.Cys155Ser	AT3G06120.1_Symbols:_MUTE_basic_helix-loop-helix_(bHLH)_DNA-binding_superfamily_protein_
Ta_scaffold_5	814408	SNV	G	C	Homozygous	41	Ta1.0_01618:c.1725C>G	Ta1.0_01618:p.Ile575Met	AT3G06150.1_Symbols:_unknown_protein;_BEST_Arabidopsis_thaliana_protein_match_is:_unknown_protein_(TAIR:AT5G19060.1);_Has_61_Blast_hits_to_59_proteins_in_10_species:_Archae_-_0;_Bacteria_-_0;_Met
Ta_scaffold_5	840844	SNV	G	A	Homozygous	44	Ta1.0_01625:c.1190G>A	Ta1.0_01625:p.Arg397Lys	AT3G06240.1_Symbols:_F-box_family_protein_
Ta_scaffold_5	855062	SNV	A	T	Homozygous	39	Ta1.0_01629:c.1932T>A	Ta1.0_01629:p.His644Gln	AT3G06290.1_Symbols:_SAC3/GANP/Nin1/mts3/eIF-3_p25_family_
Ta_scaffold_5	905236	SNV	G	A	Homozygous	30	Ta1.0_01640:c.425G>A	Ta1.0_01640:p.Gly142Asp	AT3G06400.3_Symbols:_CHR11_chromatin-remodeling_protein_11_
Ta_scaffold_5	939826	SNV	C	G	Homozygous	36	Ta1.0_01644:c.1669G>C	Ta1.0_01644:p.Glu557Gln	AT3G06440.1_Symbols:_Galactosyltransferase_family_protein_
Ta_scaffold_5	940220	SNV	T	C	Homozygous	30	Ta1.0_01644:c.1429A>G	Ta1.0_01644:p.Lys477Glu	AT3G06440.1_Symbols:_Galactosyltransferase_family_protein_
Ta_scaffold_5	940282	SNV	A	T	Homozygous	41	Ta1.0_01644:c.1367T>A	Ta1.0_01644:p.Phe456Tyr	AT3G06440.1_Symbols:_Galactosyltransferase_family_protein_
Ta_scaffold_5	940503	SNV	A	G	Homozygous	29	Ta1.0_01644:c.1220T>C	Ta1.0_01644:p.Ile407Thr	AT3G06440.1_Symbols:_Galactosyltransferase_family_protein_
Ta_scaffold_5	940862	SNV	T	C	Homozygous	23	Ta1.0_01644:c.943A>G	Ta1.0_01644:p.Lys315Glu	AT3G06440.1_Symbols:_Galactosyltransferase_family_protein_
Ta_scaffold_5	941513	SNV	G	T	Homozygous	33	Ta1.0_01644:c.441C>A	Ta1.0_01644:p.Asn147Lys	AT3G06440.1_Symbols:_Galactosyltransferase_family_protein_
Ta_scaffold_5	943219	SNV	T	A	Homozygous	42	Ta1.0_01645:c.1705A>T	Ta1.0_01645:p.Ser569Cys	AT3G06450.1_Symbols:_HCO3-_transporter_family_
Ta_scaffold_5	951010^951011	Insertion	-	AA	Homozygous	24	Ta1.0_01646:c.1344_1345insAA	Ta1.0_01646:p.Glu449fs	AT3G06470.1_Symbols:_GNS1/SUR4_membrane_protein_family_
Ta_scaffold_5	953319	SNV	C	T	Homozygous	27	Ta1.0_01647:c.1756G>A	Ta1.0_01647:p.Asp586Asn	AT3G06480.1_Symbols:_DEAD_box_RNA_helicase_family_protein_
Ta_scaffold_5	954644	SNV	G	C	Homozygous	30	Ta1.0_01647:c.946C>G	Ta1.0_01647:p.Leu316Val	AT3G06480.1_Symbols:_DEAD_box_RNA_helicase_family_protein_
Ta_scaffold_5	984570	SNV	A	T	Homozygous	41	Ta1.0_01652:c.1241A>T	Ta1.0_01652:p.Glu414Val	AT3G06510.2_Symbols:_SFR2_Glycosyl_hydrolase_superfamily_protein_
Ta_scaffold_5	1008786	SNV	T	C	Homozygous	38	Ta1.0_01654:c.1075T>C	Ta1.0_01654:p.Tyr359His	AT3G06550.2_Symbols:_O-acetyltransferase_family_protein_
Ta_scaffold_5	1008929	SNV	A	G	Homozygous	36	Ta1.0_01654:c.1096A>G	Ta1.0_01654:p.Ile366Val	AT3G06550.2_Symbols:_O-acetyltransferase_family_protein_
Ta_scaffold_5	1009215	SNV	G	A	Homozygous	31	Ta1.0_01654:c.1279G>A	Ta1.0_01654:p.Ala427Thr	AT3G06550.2_Symbols:_O-acetyltransferase_family_protein_
Ta_scaffold_5	1012233	SNV	C	T	Homozygous	25	Ta1.0_01656:c.185C>T	Ta1.0_01656:p.Thr62Ile	AT3G06540.1_Symbols:_REP,_AthREP_Rab_escort_protein_
Ta_scaffold_5	1012264..1012266	Deletion	TCT	-	Homozygous	28	Ta1.0_01656:c.216_218delTCT	Ta1.0_01656:p.Leu73del	AT3G06540.1_Symbols:_REP,_AthREP_Rab_escort_protein_
Ta_scaffold_5	1014064	SNV	G	C	Homozygous	33	Ta1.0_01656:c.1222G>C	Ta1.0_01656:p.Val408Leu	AT3G06540.1_Symbols:_REP,_AthREP_Rab_escort_protein_
Ta_scaffold_5	1023509	SNV	T	C	Homozygous	43	Ta1.0_01657:c.934A>G	Ta1.0_01657:p.Asn312Asp	AT3G06580.1_Symbols:_GAL1,_GALK_Mevalonate/galactokinase_family_protein_
Ta_scaffold_5	1039481	SNV	T	A	Homozygous	30	Ta1.0_01661:c.1231A>T	Ta1.0_01661:p.Thr411Ser	AT3G06620.1_Symbols:_PAS_domain-containing_protein_tyrosine_kinase_family_protein_
Ta_scaffold_5	1074256	SNV	T	G	Homozygous	32	Ta1.0_01669:c.2589A>C	Ta1.0_01669:p.Gln863His	AT4G32670.1_Symbols:_RING/FYVE/PHD_zinc_finger_superfamily_protein_
Ta_scaffold_5	1079203	SNV	T	C	Homozygous	26	Ta1.0_01670:c.517T>C	Ta1.0_01670:p.Phe173Leu	AT3G36659.1_Symbols:_Plant_invertase/pectin_methylesterase_inhibitor_superfamily_protein_
Ta_scaffold_5	1079428	SNV	G	C	Homozygous	31	Ta1.0_01670:c.742G>C	Ta1.0_01670:p.Asp248His	AT3G36659.1_Symbols:_Plant_invertase/pectin_methylesterase_inhibitor_superfamily_protein_
Ta_scaffold_5	1098470	SNV	C	T	Homozygous	26	Ta1.0_01673:c.241G>A	Ta1.0_01673:p.Ala81Thr	AT5G19170.1_Symbols:_Protein_of_Unknown_Function_(DUF239)_
Ta_scaffold_5	1098488	SNV	G	C	Homozygous	25	Ta1.0_01673:c.223C>G	Ta1.0_01673:p.Pro75Ala	AT5G19170.1_Symbols:_Protein_of_Unknown_Function_(DUF239)_
Ta_scaffold_5	1098493	SNV	C	A	Homozygous	25	Ta1.0_01673:c.218G>T	Ta1.0_01673:p.Arg73Leu	AT5G19170.1_Symbols:_Protein_of_Unknown_Function_(DUF239)_
Ta_scaffold_5	1098505	SNV	G	A	Homozygous	27	Ta1.0_01673:c.206C>T	Ta1.0_01673:p.Pro69Leu	AT5G19170.1_Symbols:_Protein_of_Unknown_Function_(DUF239)_
Ta_scaffold_5	1098698^1098699	Insertion	-	CATCTGAGTTATAGTGTTCATACCCGAACTGTTGCTGTATAACA	Homozygous	22	Ta1.0_01673:c.12_13insTGTTATACAGCAACAGTTCGGGTATGAACACTATAACTCAGATG	Ta1.0_01673:p.Gly5fs	AT5G19170.1_Symbols:_Protein_of_Unknown_Function_(DUF239)_
Ta_scaffold_5	1103911	SNV	C	T	Homozygous	28	Ta1.0_01674:c.529G>A	Ta1.0_01674:p.Glu177Lys	AT5G19170.1_Symbols:_Protein_of_Unknown_Function_(DUF239)_
Ta_scaffold_5	1104841	SNV	A	C	Homozygous	29	Ta1.0_01674:c.285T>G	Ta1.0_01674:p.Cys95Trp	AT5G19170.1_Symbols:_Protein_of_Unknown_Function_(DUF239)_
Ta_scaffold_5	1112042	SNV	G	C	Homozygous	35	Ta1.0_01676:c.759C>G	Ta1.0_01676:p.Asn253Lys	AT1G10700.1_Symbols:_PRS3_phosphoribosyl_pyrophosphate_(PRPP)_synthase_3_
Ta_scaffold_5	1119157	SNV	T	C	Homozygous	39	Ta1.0_01678:c.1441T>C	Ta1.0_01678:p.Tyr481His	AT1G10680.1_Symbols:_PGP10_P-glycoprotein_10_
Ta_scaffold_5	1161149	SNV	G	A	Homozygous	30	Ta1.0_01688:c.34C>T	Ta1.0_01688:p.Leu12Phe	AT1G10600.1_Symbols:_AMSH2_associated_molecule_with_the_SH3_domain_of_STAM_2_
Ta_scaffold_5	1199905	SNV	A	T	Homozygous	32	Ta1.0_01700:c.367T>A	Ta1.0_01700:p.Leu123Ile	AT1G10520.1_Symbols:_DNA_polymerase_lambda_(POLL)_
Ta_scaffold_5	1208546	SNV	A	T	Homozygous	25	Ta1.0_01703:c.2078T>A	Ta1.0_01703:p.Val693Glu	AT1G10490.1_Symbols:_Domain_of_unknown_function_(DUF1726)_;Putative_ATPase_(DUF699)_
Ta_scaffold_5	1212679	SNV	G	T	Homozygous	44	Ta1.0_01703:c.104C>A	Ta1.0_01703:p.Pro35Gln	AT1G10490.1_Symbols:_Domain_of_unknown_function_(DUF1726)_;Putative_ATPase_(DUF699)_
Ta_scaffold_5	1233575	SNV	T	C	Homozygous	32	Ta1.0_01706:c.1580A>G	Ta1.0_01706:p.Lys527Arg	AT1G10450.1_Symbols:_SNL6_SIN3-like_6_
Ta_scaffold_5	1299583	SNV	C	T	Homozygous	23	Ta1.0_01723:c.343G>A	Ta1.0_01723:p.Ala115Thr	AT1G53350.1_Symbols:_Disease_resistance_protein_(CC-NBS-LRR_class)_family_
Ta_scaffold_5	1304863	Deletion	T	-	Homozygous	29	Ta1.0_01724:c.305delT	Ta1.0_01724:p.Leu106fs	AT4G12190.1_Symbols:_RING/U-box_superfamily_protein_
Ta_scaffold_5	1304871	SNV	T	C	Homozygous	27	Ta1.0_01724:c.313T>C	Ta1.0_01724:p.Phe105Leu	AT4G12190.1_Symbols:_RING/U-box_superfamily_protein_
Ta_scaffold_5	1305999	SNV	T	C	Homozygous	40	Ta1.0_01726:c.719A>G	Ta1.0_01726:p.Lys240Arg	AT1G10300.1_Symbols:_Nucleolar_GTP-binding_protein_
Ta_scaffold_5	1344464	SNV	G	A	Homozygous	26	Ta1.0_01734:c.457G>A	Ta1.0_01734:p.Ala153Thr	AT1G10180.1_Symbols:_BEST_Arabidopsis_thaliana_protein_match_is:_exocyst_complex_component_84B_(TAIR:AT5G49830.1);_Has_132_Blast_hits_to_132_proteins_in_25_species:_Archae_-_0;_Bacteria_-_0;_Meta
Ta_scaffold_5	1348168	SNV	C	G	Homozygous	26	Ta1.0_01735:c.312C>G	Ta1.0_01735:p.Asn104Lys	AT1G10170.1_Symbols:_ATNFXL1,_NFXL1_NF-X-like_1_
Ta_scaffold_5	1348538	SNV	A	G	Homozygous	31	Ta1.0_01735:c.682A>G	Ta1.0_01735:p.Lys228Glu	AT1G10170.1_Symbols:_ATNFXL1,_NFXL1_NF-X-like_1_
Ta_scaffold_5	1388330	SNV	G	A	Homozygous	38	Ta1.0_01742:c.1583G>A	Ta1.0_01742:p.Gly528Asp	AT1G10090.1_Symbols:_Early-responsive_to_dehydration_stress_protein_(ERD4)_
Ta_scaffold_5	1419108^1419109	Insertion	-	T	Homozygous	38	Ta1.0_01748:c.2656_2657insA	Ta1.0_01748:p.Ile886fs	AT1G10010.1_Symbols:_AAP8,_ATAAP8_amino_acid_permease_8_
Ta_scaffold_5	1431210	SNV	G	A	Homozygous	22	Ta1.0_01749:c.2071G>A	Ta1.0_01749:p.Val691Ile	AT1G09980.1_Symbols:_Putative_serine_esterase_family_protein_
Ta_scaffold_5	1433187	SNV	C	T	Homozygous	29	Ta1.0_01750:c.2734G>A	Ta1.0_01750:p.Val912Ile	AT1G09970.2_Symbols:_LRR_XI-23,_RLK7_Leucine-rich_receptor-like_protein_kinase_family_protein_
Ta_scaffold_5	1433192	SNV	T	C	Homozygous	31	Ta1.0_01750:c.2729A>G	Ta1.0_01750:p.Lys910Arg	AT1G09970.2_Symbols:_LRR_XI-23,_RLK7_Leucine-rich_receptor-like_protein_kinase_family_protein_
Ta_scaffold_5	1434557	SNV	T	C	Homozygous	22	Ta1.0_01750:c.1468A>G	Ta1.0_01750:p.Asn490Asp	AT1G09970.2_Symbols:_LRR_XI-23,_RLK7_Leucine-rich_receptor-like_protein_kinase_family_protein_
Ta_scaffold_5	1434575	SNV	T	C	Homozygous	24	Ta1.0_01750:c.1450A>G	Ta1.0_01750:p.Ser484Gly	AT1G09970.2_Symbols:_LRR_XI-23,_RLK7_Leucine-rich_receptor-like_protein_kinase_family_protein_
Ta_scaffold_5	1434784	SNV	T	C	Homozygous	32	Ta1.0_01750:c.1241A>G	Ta1.0_01750:p.Asn414Ser	AT1G09970.2_Symbols:_LRR_XI-23,_RLK7_Leucine-rich_receptor-like_protein_kinase_family_protein_
Ta_scaffold_5	1435975	SNV	C	G	Homozygous	29	Ta1.0_01750:c.50G>C	Ta1.0_01750:p.Cys17Ser	AT1G09970.2_Symbols:_LRR_XI-23,_RLK7_Leucine-rich_receptor-like_protein_kinase_family_protein_
Ta_scaffold_5	1448930	SNV	C	T	Homozygous	31	Ta1.0_01753:c.410G>A	Ta1.0_01753:p.Ser137Asn	AT2G29650.1_Symbols:_ANTR1,_PHT4;1_phosphate_transporter_4;1_
Ta_scaffold_5	1470116	SNV	C	T	Homozygous	27	Ta1.0_01756:c.179C>T	Ta1.0_01756:p.Thr60Met	AT2G29680.1_Symbols:_CDC6,_ATCDC6_cell_division_control_6_
Ta_scaffold_5	1482648	SNV	C	G	Homozygous	24	Ta1.0_01759:c.2802C>G	Ta1.0_01759:p.Phe934Leu	AT2G29730.1_Symbols:_UGT71D1_UDP-glucosyl_transferase_71D1_
Ta_scaffold_5	1496020	SNV	C	A	Homozygous	33	Ta1.0_01763:c.1728C>A	Ta1.0_01763:p.Asp576Glu	AT2G29890.3_Symbols:_VLN1_villin-like_1_
Ta_scaffold_5	1500253	SNV	C	A	Homozygous	35	Ta1.0_01765:c.310G>T	Ta1.0_01765:p.Asp104Tyr	AT4G38940.1_Symbols:_Galactose_oxidase/kelch_repeat_superfamily_protein_
Ta_scaffold_6	30875	SNV	G	A	Homozygous	33	Ta1.0_02364:c.1495G>A	Ta1.0_02364:p.Ala499Thr	AT1G76390.1_Symbols:_ARM_repeat_superfamily_protein_
Ta_scaffold_6	69792	SNV	T	C	Homozygous	34	Ta1.0_02374:c.137A>G	Ta1.0_02374:p.Gln46Arg	AT1G76460.1_Symbols:_RNA-binding_(RRM/RBD/RNP_motifs)_family_protein_
Ta_scaffold_6	145395	SNV	A	C	Homozygous	22	Ta1.0_02389:c.347A>C	Ta1.0_02389:p.Tyr116Ser	AT1G76620.1_Symbols:_Protein_of_unknown_function,_DUF547_
Ta_scaffold_6	147096	SNV	A	G	Homozygous	27	Ta1.0_02389:c.1364A>G	Ta1.0_02389:p.Lys455Arg	AT1G76620.1_Symbols:_Protein_of_unknown_function,_DUF547_
Ta_scaffold_6	152889	SNV	G	A	Homozygous	33	Ta1.0_02390:c.3248G>A	Ta1.0_02390:p.Cys1083Tyr	AT1G76630.2_Symbols:_Tetratricopeptide_repeat_(TPR)-like_superfamily_protein_
Ta_scaffold_6	162177	SNV	C	A	Homozygous	28	Ta1.0_02394:c.902G>T	Ta1.0_02394:p.Trp301Leu	AT1G76670.1_Symbols:_Nucleotide-sugar_transporter_family_protein_
Ta_scaffold_6	165715	SNV	C	T	Homozygous	29	Ta1.0_02395:c.23C>T	Ta1.0_02395:p.Thr8Met	AT1G76680.2_Symbols:_OPR1_12-oxophytodienoate_reductase_1_
Ta_scaffold_6	174448	SNV	T	G	Homozygous	26	Ta1.0_02398:c.934T>G	Ta1.0_02398:p.Tyr312Asp	AT3G17465.1_Symbols:_RPL3P_ribosomal_protein_L3_plastid_
Ta_scaffold_6	180543	SNV	T	G	Homozygous	32	Ta1.0_02399:c.980A>C	Ta1.0_02399:p.Lys327Thr	AT1G76730.1_Symbols:_NagB/RpiA/CoA_transferase-like_superfamily_protein_
Ta_scaffold_6	187895	SNV	C	G	Homozygous	46	Ta1.0_02400:c.4592C>G	Ta1.0_02400:p.Ala1531Gly	AT1G76740.1_Symbols:_unknown_protein;_BEST_Arabidopsis_thaliana_protein_match_is:_unknown_protein_(TAIR:AT1G76840.1);_Has_3683_Blast_hits_to_2942_proteins_in_407_species:_Archae_-_9;_Bacteria_-_4
Ta_scaffold_6	188840	SNV	C	T	Homozygous	45	Ta1.0_02400:c.5143C>T	Ta1.0_02400:p.Pro1715Ser	AT1G76740.1_Symbols:_unknown_protein;_BEST_Arabidopsis_thaliana_protein_match_is:_unknown_protein_(TAIR:AT1G76840.1);_Has_3683_Blast_hits_to_2942_proteins_in_407_species:_Archae_-_9;_Bacteria_-_4
Ta_scaffold_6	191734	SNV	C	T	Homozygous	22	Ta1.0_02402:c.88G>A	Ta1.0_02402:p.Val30Ile	AT1G76760.1_Symbols:_ATY1,_TRX-Y1,_TY1_thioredoxin_Y1_
Ta_scaffold_6	196375	SNV	C	A	Homozygous	32	Ta1.0_02403:c.1529G>T	Ta1.0_02403:p.Arg510Leu	AT1G76790.1_Symbols:_O-methyltransferase_family_protein_
Ta_scaffold_6	197210	SNV	T	C	Homozygous	26	Ta1.0_02403:c.1526A>G	Ta1.0_02403:p.Gln509Arg	AT1G76790.1_Symbols:_O-methyltransferase_family_protein_
Ta_scaffold_6	197265	SNV	A	G	Homozygous	21	Ta1.0_02403:c.1471T>C	Ta1.0_02403:p.Ser491Pro	AT1G76790.1_Symbols:_O-methyltransferase_family_protein_
Ta_scaffold_6	199742	SNV	G	C	Homozygous	36	Ta1.0_02403:c.1310C>G	Ta1.0_02403:p.Ser437Cys	AT1G76790.1_Symbols:_O-methyltransferase_family_protein_
Ta_scaffold_6	199757	SNV	T	C	Homozygous	28	Ta1.0_02403:c.1295A>G	Ta1.0_02403:p.Gln432Arg	AT1G76790.1_Symbols:_O-methyltransferase_family_protein_
Ta_scaffold_6	199761	SNV	G	C	Homozygous	30	Ta1.0_02403:c.1291C>G	Ta1.0_02403:p.Pro431Ala	AT1G76790.1_Symbols:_O-methyltransferase_family_protein_
Ta_scaffold_6	199817	SNV	G	A	Homozygous	25	Ta1.0_02403:c.1235C>T	Ta1.0_02403:p.Pro412Leu	AT1G76790.1_Symbols:_O-methyltransferase_family_protein_
Ta_scaffold_6	199841	SNV	G	A	Homozygous	23	Ta1.0_02403:c.1211C>T	Ta1.0_02403:p.Ser404Leu	AT1G76790.1_Symbols:_O-methyltransferase_family_protein_
Ta_scaffold_6	200493	SNV	G	T	Homozygous	26	Ta1.0_02403:c.1117C>A	Ta1.0_02403:p.Pro373Thr	AT1G76790.1_Symbols:_O-methyltransferase_family_protein_
Ta_scaffold_6	200494	SNV	A	T	Homozygous	26	Ta1.0_02403:c.1116T>A	Ta1.0_02403:p.Phe372Leu	AT1G76790.1_Symbols:_O-methyltransferase_family_protein_
Ta_scaffold_6	200505	SNV	T	G	Homozygous	22	Ta1.0_02403:c.1105A>C	Ta1.0_02403:p.Thr369Pro	AT1G76790.1_Symbols:_O-methyltransferase_family_protein_
Ta_scaffold_6	200532	SNV	G	A	Homozygous	21	Ta1.0_02403:c.1078C>T	Ta1.0_02403:p.Pro360Ser	AT1G76790.1_Symbols:_O-methyltransferase_family_protein_
Ta_scaffold_6	202387	SNV	G	T	Homozygous	34	Ta1.0_02403:c.1041C>A	Ta1.0_02403:p.Asn347Lys	AT1G76790.1_Symbols:_O-methyltransferase_family_protein_
Ta_scaffold_6	202409	SNV	T	A	Homozygous	39	Ta1.0_02403:c.1019A>T	Ta1.0_02403:p.Asn340Ile	AT1G76790.1_Symbols:_O-methyltransferase_family_protein_
Ta_scaffold_6	202813	SNV	G	A	Homozygous	36	Ta1.0_02403:c.692C>T	Ta1.0_02403:p.Thr231Ile	AT1G76790.1_Symbols:_O-methyltransferase_family_protein_
Ta_scaffold_6	267693	SNV	G	T	Homozygous	37	Ta1.0_02416:c.1794G>T	Ta1.0_02416:p.Trp598Cys	AT5G66810.1_Symbols:_CONTAINS_InterPro_DOMAIN/s:_CTLH,_C-terminal_LisH_motif_(InterPro:IPR006595);_BEST_Arabidopsis_thaliana_protein_match_is:_LisH_and_RanBPM_domains_containing_protein_(TAIR:AT1
Ta_scaffold_6	1038312	SNV	T	G	Homozygous	37	Ta1.0_02608:c.821A>C	Ta1.0_02608:p.Lys274Thr	AT1G69770.1_Symbols:_CMT3_chromomethylase_3_
Ta_scaffold_7	62746	SNV	C	G	Homozygous	29	Ta1.0_02620:c.286C>G	Ta1.0_02620:p.Pro96Ala	AT2G40210.1_Symbols:_AGL48_AGAMOUS-like_48_
Ta_scaffold_7	89553	SNV	T	G	Homozygous	21	Ta1.0_02622:c.5A>C	Ta1.0_02622:p.Lys2Thr	AT1G63140.2_Symbols:_O-methyltransferase_family_protein_
Ta_scaffold_7	117648	SNV	G	A	Homozygous	38	Ta1.0_02623:c.328C>T	Ta1.0_02623:p.Pro110Ser	AT2G19630.1_Symbols:_F-box_and_associated_interaction_domains-containing_protein_
Ta_scaffold_7	120337	SNV	G	C	Homozygous	39	Ta1.0_02624:c.648C>G	Ta1.0_02624:p.Ile216Met	AT4G33940.1_Symbols:_RING/U-box_superfamily_protein_
Ta_scaffold_7	161676	SNV	G	A	Homozygous	24	Ta1.0_02636:c.1324G>A	Ta1.0_02636:p.Val442Ile	AT4G33810.1_Symbols:_Glycosyl_hydrolase_superfamily_protein_
Ta_scaffold_7	161838	SNV	A	T	Homozygous	25	Ta1.0_02636:c.1486A>T	Ta1.0_02636:p.Thr496Ser	AT4G33810.1_Symbols:_Glycosyl_hydrolase_superfamily_protein_
Ta_scaffold_7	194348	SNV	T	G	Homozygous	21	Ta1.0_02645:c.395A>C	Ta1.0_02645:p.Glu132Ala	AT5G26130.1_Symbols:_CAP_(Cysteine-rich_secretory_proteins,_Antigen_5,_and_Pathogenesis-related_1_protein)_superfamily_protein_
Ta_scaffold_7	205323	SNV	C	G	Homozygous	35	Ta1.0_02649:c.458C>G	Ta1.0_02649:p.Ala153Gly	AT4G33670.1_Symbols:_NAD(P)-linked_oxidoreductase_superfamily_protein_
Ta_scaffold_7	205371	SNV	G	A	Homozygous	28	Ta1.0_02649:c.506G>A	Ta1.0_02649:p.Ser169Asn	AT4G33670.1_Symbols:_NAD(P)-linked_oxidoreductase_superfamily_protein_
Ta_scaffold_7	205460	SNV	A	T	Homozygous	30	Ta1.0_02649:c.595A>T	Ta1.0_02649:p.Ile199Leu	AT4G33670.1_Symbols:_NAD(P)-linked_oxidoreductase_superfamily_protein_
Ta_scaffold_7	205462	SNV	A	G	Homozygous	30	Ta1.0_02649:c.597A>G	Ta1.0_02649:p.Ile199Met	AT4G33670.1_Symbols:_NAD(P)-linked_oxidoreductase_superfamily_protein_
Ta_scaffold_7	233942^233943	Insertion	-	CTC	Homozygous	29	Ta1.0_02657:c.1194_1195insGAG	Ta1.0_02657:p.Glu398_Asn399insGlu	AT4G33580.2_Symbols:_ATBCA5,_BCA5_beta_carbonic_anhydrase_5_
Ta_scaffold_7	284484	SNV	T	C	Homozygous	36	Ta1.0_02673:c.907A>G	Ta1.0_02673:p.Ile303Val	AT4G33440.1_Symbols:_Pectin_lyase-like_superfamily_protein_
Ta_scaffold_7	288970	SNV	G	C	Homozygous	62	Ta1.0_02674:c.198G>C	Ta1.0_02674:p.Glu66Asp	AT4G33430.2_Symbols:_BAK1_BRI1-associated_receptor_kinase_
Ta_scaffold_7	307816	SNV	T	C	Homozygous	39	Ta1.0_02679:c.4909A>G	Ta1.0_02679:p.Asn1637Asp	AT1G80070.1_Symbols:_SUS2,_EMB33,_EMB177,_EMB14_Pre-mRNA-processing-splicing_factor_
Ta_scaffold_7	309099	SNV	T	C	Homozygous	37	Ta1.0_02679:c.4019A>G	Ta1.0_02679:p.Glu1340Gly	AT1G80070.1_Symbols:_SUS2,_EMB33,_EMB177,_EMB14_Pre-mRNA-processing-splicing_factor_
Ta_scaffold_7	314283	SNV	C	T	Homozygous	28	Ta1.0_02679:c.186G>A	Ta1.0_02679:p.Met62Ile	AT1G80070.1_Symbols:_SUS2,_EMB33,_EMB177,_EMB14_Pre-mRNA-processing-splicing_factor_
Ta_scaffold_7	321877	SNV	C	T	Homozygous	22	Ta1.0_02683:c.136G>A	Ta1.0_02683:p.Asp46Asn	AT4G33355.1_Symbols:_Bifunctional_inhibitor/lipid-transfer_protein/seed_storage_2S_albumin_superfamily_protein_
Ta_scaffold_7	350516	SNV	G	C	Homozygous	38	Ta1.0_02690:c.5105G>C	Ta1.0_02690:p.Gly1702Ala	AT4G33240.1_Symbols:_FAB1A_1-phosphatidylinositol-4-phosphate_5-kinases;zinc_ion_binding;1-phosphatidylinositol-3-phosphate_5-kinases_
Ta_scaffold_7	354784	SNV	A	G	Homozygous	29	Ta1.0_02692:c.809T>C	Ta1.0_02692:p.Ile270Thr	AT4G33220.1_Symbols:_PME44,_ATPME44_pectin_methylesterase_44_
Ta_scaffold_7	355114	SNV	G	A	Homozygous	34	Ta1.0_02692:c.479C>T	Ta1.0_02692:p.Pro160Leu	AT4G33220.1_Symbols:_PME44,_ATPME44_pectin_methylesterase_44_
Ta_scaffold_7	357272	SNV	A	C	Homozygous	38	Ta1.0_02692:c.29T>G	Ta1.0_02692:p.Phe10Cys	AT4G33220.1_Symbols:_PME44,_ATPME44_pectin_methylesterase_44_
Ta_scaffold_7	396946	SNV	C	G	Homozygous	31	Ta1.0_02698:c.2716C>G	Ta1.0_02698:p.Leu906Val	AT4G33150.1_Symbols:_lysine-ketoglutarate_reductase/saccharopine_dehydrogenase_bifunctional_enzyme_
Ta_scaffold_7	396947	SNV	T	C	Homozygous	31	Ta1.0_02698:c.2717T>C	Ta1.0_02698:p.Leu906Pro	AT4G33150.1_Symbols:_lysine-ketoglutarate_reductase/saccharopine_dehydrogenase_bifunctional_enzyme_
Ta_scaffold_7	396958	SNV	G	A	Homozygous	28	Ta1.0_02698:c.2728G>A	Ta1.0_02698:p.Asp910Asn	AT4G33150.1_Symbols:_lysine-ketoglutarate_reductase/saccharopine_dehydrogenase_bifunctional_enzyme_
Ta_scaffold_7	396989	SNV	C	T	Homozygous	29	Ta1.0_02698:c.2759C>T	Ta1.0_02698:p.Ser920Phe	AT4G33150.1_Symbols:_lysine-ketoglutarate_reductase/saccharopine_dehydrogenase_bifunctional_enzyme_
Ta_scaffold_7	396998	SNV	C	T	Homozygous	31	Ta1.0_02698:c.2768C>T	Ta1.0_02698:p.Pro923Leu	AT4G33150.1_Symbols:_lysine-ketoglutarate_reductase/saccharopine_dehydrogenase_bifunctional_enzyme_
Ta_scaffold_7	397034	SNV	T	C	Homozygous	35	Ta1.0_02698:c.2804T>C	Ta1.0_02698:p.Ile935Thr	AT4G33150.1_Symbols:_lysine-ketoglutarate_reductase/saccharopine_dehydrogenase_bifunctional_enzyme_
Ta_scaffold_7	401048	SNV	A	C	Homozygous	24	Ta1.0_02700:c.280T>G	Ta1.0_02700:p.Ser94Ala	AT4G33140.1_Symbols:_Haloacid_dehalogenase-like_hydrolase_(HAD)_superfamily_protein_
Ta_scaffold_7	413149	SNV	T	G	Homozygous	48	Ta1.0_02704:c.1575T>G	Ta1.0_02704:p.Asp525Glu	AT4G33090.1_Symbols:_APM1,_ATAPM1_aminopeptidase_M1_
Ta_scaffold_7	425368	SNV	A	C	Homozygous	32	Ta1.0_02706:c.494T>G	Ta1.0_02706:p.Phe165Cys	AT4G33060.1_Symbols:_Cyclophilin-like_peptidyl-prolyl_cis-trans_isomerase_family_protein_
Ta_scaffold_7	428101	SNV	T	A	Homozygous	37	Ta1.0_02707:c.617T>A	Ta1.0_02707:p.Leu206*	AT4G33050.2_Symbols:_EDA39_calmodulin-binding_family_protein_
Ta_scaffold_7	441054	SNV	T	C	Homozygous	23	Ta1.0_02709:c.208A>G	Ta1.0_02709:p.Lys70Glu	AT4G33030.1_Symbols:_SQD1_sulfoquinovosyldiacylglycerol_1_
Ta_scaffold_7	460219	SNV	G	A	Homozygous	35	Ta1.0_02713:c.664G>A	Ta1.0_02713:p.Asp222Asn	AT4G32980.1_Symbols:_ATH1_homeobox_gene_1_
Ta_scaffold_7	460267	SNV	G	A	Homozygous	29	Ta1.0_02713:c.712G>A	Ta1.0_02713:p.Glu238Lys	AT4G32980.1_Symbols:_ATH1_homeobox_gene_1_
Ta_scaffold_7	468828	SNV	G	C	Homozygous	26	Ta1.0_02715:c.212G>C	Ta1.0_02715:p.Gly71Ala	AT4G32950.1_Symbols:_Protein_phosphatase_2C_family_protein_
Ta_scaffold_7	536843	SNV	C	T	Homozygous	35	Ta1.0_02729:c.2111C>T	Ta1.0_02729:p.Ser704Leu	AT4G32820.2_Symbols:_Tetratricopeptide_repeat_(TPR)-like_superfamily_protein_
Ta_scaffold_7	537540	SNV	T	C	Homozygous	29	Ta1.0_02729:c.2513T>C	Ta1.0_02729:p.Val838Ala	AT4G32820.2_Symbols:_Tetratricopeptide_repeat_(TPR)-like_superfamily_protein_
Ta_scaffold_7	540688	SNV	A	C	Homozygous	40	Ta1.0_02729:c.3827A>C	Ta1.0_02729:p.Asp1276Ala	AT4G32820.2_Symbols:_Tetratricopeptide_repeat_(TPR)-like_superfamily_protein_
Ta_scaffold_7	546438	SNV	C	A	Homozygous	29	Ta1.0_02730:c.210G>T	Ta1.0_02730:p.Lys70Asn	AT4G32810.1_Symbols:_CCD8,_MAX4,_ATCCD8_carotenoid_cleavage_dioxygenase_8_
Ta_scaffold_7	546439	SNV	T	C	Homozygous	29	Ta1.0_02730:c.209A>G	Ta1.0_02730:p.Lys70Arg	AT4G32810.1_Symbols:_CCD8,_MAX4,_ATCCD8_carotenoid_cleavage_dioxygenase_8_
Ta_scaffold_7	546470	SNV	C	T	Homozygous	34	Ta1.0_02730:c.178G>A	Ta1.0_02730:p.Asp60Asn	AT4G32810.1_Symbols:_CCD8,_MAX4,_ATCCD8_carotenoid_cleavage_dioxygenase_8_
Ta_scaffold_7	546498	SNV	C	A	Homozygous	37	Ta1.0_02730:c.150G>T	Ta1.0_02730:p.Arg50Ser	AT4G32810.1_Symbols:_CCD8,_MAX4,_ATCCD8_carotenoid_cleavage_dioxygenase_8_
Ta_scaffold_7	546518	SNV	T	G	Homozygous	34	Ta1.0_02730:c.130A>C	Ta1.0_02730:p.Asn44His	AT4G32810.1_Symbols:_CCD8,_MAX4,_ATCCD8_carotenoid_cleavage_dioxygenase_8_
Ta_scaffold_7	546529	SNV	A	G	Homozygous	34	Ta1.0_02730:c.119T>C	Ta1.0_02730:p.Leu40Pro	AT4G32810.1_Symbols:_CCD8,_MAX4,_ATCCD8_carotenoid_cleavage_dioxygenase_8_
Ta_scaffold_7	591371..591379	Deletion	TAGAATCAT	-	Homozygous	31	Ta1.0_02738:c.1454_1462delATGATTCTA	Ta1.0_02738:p.Asn485_Ser487del	AT4G32730.2_Symbols:_PC-MYB1,_MYB3R-1,_ATMYB3R-1,_ATMYB3R1_Homeodomain-like_protein_
Ta_scaffold_7	591691	SNV	G	A	Homozygous	40	Ta1.0_02738:c.1142C>T	Ta1.0_02738:p.Pro381Leu	AT4G32730.2_Symbols:_PC-MYB1,_MYB3R-1,_ATMYB3R-1,_ATMYB3R1_Homeodomain-like_protein_
Ta_scaffold_7	652485	SNV	G	T	Homozygous	20	Ta1.0_02753:c.93G>T	Ta1.0_02753:p.Arg31Ser	AT4G32610.1_Symbols:_copper_ion_binding_
Ta_scaffold_7	700075	SNV	T	G	Homozygous	25	Ta1.0_02764:c.989T>G	Ta1.0_02764:p.Phe330Cys	AT4G32520.1_Symbols:_SHM3,_AtSHMT3_serine_hydroxymethyltransferase_3_
Ta_scaffold_7	721650	SNV	A	C	Homozygous	28	Ta1.0_02770:c.1192T>G	Ta1.0_02770:p.Leu398Val	AT4G32450.1_Symbols:_Pentatricopeptide_repeat_(PPR)_superfamily_protein_
Ta_scaffold_7	735796^735797	Insertion	-	GTCGAG	Homozygous	29	Ta1.0_02773:c.2618_2619insGTCGAG	Ta1.0_02773:p.Ser884_Met885insArgSer	AT4G32420.1_Symbols:_Cyclophilin-like_peptidyl-prolyl_cis-trans_isomerase_family_protein_
Ta_scaffold_7	751868	SNV	T	C	Heterozygous	73	Ta1.0_02778:c.635A>G	Ta1.0_02778:p.Asn212Ser	AT4G32375.1_Symbols:_Pectin_lyase-like_superfamily_protein_
Ta_scaffold_7	752533	SNV	G	C	Heterozygous	58	Ta1.0_02778:c.200C>G	Ta1.0_02778:p.Pro67Arg	AT4G32375.1_Symbols:_Pectin_lyase-like_superfamily_protein_
Ta_scaffold_7	804075	SNV	C	T	Homozygous	37	Ta1.0_02792:c.677C>T	Ta1.0_02792:p.Thr226Met	AT4G32272.2_Symbols:_Nucleotide/sugar_transporter_family_protein_
Ta_scaffold_7	809693..809694	Deletion	TC	-	Homozygous	21	Ta1.0_02795:c.82_83delTC	Ta1.0_02795:p.His37fs	AT4G32250.1_Symbols:_Protein_kinase_superfamily_protein_
Ta_scaffold_7	835521	SNV	C	G	Homozygous	33	Ta1.0_02800:c.712C>G	Ta1.0_02800:p.Leu238Val	AT4G32140.1_Symbols:_EamA-like_transporter_family_
Ta_scaffold_7	855161	SNV	A	G	Homozygous	27	Ta1.0_02805:c.1624A>G	Ta1.0_02805:p.Thr542Ala	AT4G32070.1_Symbols:_Phox4_Octicosapeptide/Phox/Bem1p_(PB1)_domain-containing_protein_/_tetratricopeptide_repeat_(TPR)-containing_protein_
Ta_scaffold_7	856398^856399	Insertion	-	T	Homozygous	49	Ta1.0_02805:c.2402_2403insT	Ta1.0_02805:p.Leu803fs	AT4G32070.1_Symbols:_Phox4_Octicosapeptide/Phox/Bem1p_(PB1)_domain-containing_protein_/_tetratricopeptide_repeat_(TPR)-containing_protein_
Ta_scaffold_7	862049	SNV	C	T	Homozygous	34	Ta1.0_02807:c.1076G>A	Ta1.0_02807:p.Gly359Asp	AT4G32050.1_Symbols:_neurochondrin_family_protein_
Ta_scaffold_7	872967	SNV	T	C	Homozygous	26	Ta1.0_02810:c.79A>G	Ta1.0_02810:p.Thr27Ala	AT4G32020.1_Symbols:_unknown_protein;_FUNCTIONS_IN:_molecular_function_unknown;_INVOLVED_IN:_biological_process_unknown;_LOCATED_IN:_chloroplast;_EXPRESSED_IN:_24_plant_structures;_EXPRESSED_DURI
Ta_scaffold_7	877267	SNV	C	T	Homozygous	32	Ta1.0_02811:c.1406G>A	Ta1.0_02811:p.Arg469Lys	AT4G32010.1_Symbols:_HSL1,_HSI2-L1,_VAL2_HSI2-like_1_
Ta_scaffold_7	878703	SNV	G	A	Homozygous	24	Ta1.0_02811:c.439C>T	Ta1.0_02811:p.Leu147Phe	AT4G32010.1_Symbols:_HSL1,_HSI2-L1,_VAL2_HSI2-like_1_
Ta_scaffold_7	912797	SNV	T	C	Homozygous	39	Ta1.0_02820:c.4444A>G	Ta1.0_02820:p.Asn1482Asp	AT2G25170.1_Symbols:_PKL,_GYM,_CHD3,_CHR6,_SSL2_chromatin_remodeling_factor_CHD3_(PICKLE)_
Ta_scaffold_7	912799	SNV	A	G	Homozygous	39	Ta1.0_02820:c.4442T>C	Ta1.0_02820:p.Ile1481Thr	AT2G25170.1_Symbols:_PKL,_GYM,_CHD3,_CHR6,_SSL2_chromatin_remodeling_factor_CHD3_(PICKLE)_
Ta_scaffold_7	912889	SNV	G	A	Homozygous	40	Ta1.0_02820:c.4352C>T	Ta1.0_02820:p.Pro1451Leu	AT2G25170.1_Symbols:_PKL,_GYM,_CHD3,_CHR6,_SSL2_chromatin_remodeling_factor_CHD3_(PICKLE)_
Ta_scaffold_7	913131	SNV	C	A	Homozygous	46	Ta1.0_02820:c.4110G>T	Ta1.0_02820:p.Arg1370Ser	AT2G25170.1_Symbols:_PKL,_GYM,_CHD3,_CHR6,_SSL2_chromatin_remodeling_factor_CHD3_(PICKLE)_
Ta_scaffold_7	913142	SNV	C	A	Homozygous	47	Ta1.0_02820:c.4099G>T	Ta1.0_02820:p.Val1367Leu	AT2G25170.1_Symbols:_PKL,_GYM,_CHD3,_CHR6,_SSL2_chromatin_remodeling_factor_CHD3_(PICKLE)_
Ta_scaffold_7	913756	SNV	G	A	Homozygous	39	Ta1.0_02820:c.3485C>T	Ta1.0_02820:p.Thr1162Ile	AT2G25170.1_Symbols:_PKL,_GYM,_CHD3,_CHR6,_SSL2_chromatin_remodeling_factor_CHD3_(PICKLE)_
Ta_scaffold_7	974118	SNV	G	T	Homozygous	26	Ta1.0_02831:c.532C>A	Ta1.0_02831:p.Leu178Ile	AT4G31805.1_Symbols:_WRKY_family_transcription_factor_
Ta_scaffold_7	974252	SNV	T	C	Homozygous	22	Ta1.0_02831:c.398A>G	Ta1.0_02831:p.Lys133Arg	AT4G31805.1_Symbols:_WRKY_family_transcription_factor_
Ta_scaffold_7	974253	SNV	T	C	Homozygous	21	Ta1.0_02831:c.397A>G	Ta1.0_02831:p.Lys133Glu	AT4G31805.1_Symbols:_WRKY_family_transcription_factor_
Ta_scaffold_7	982237	SNV	C	G	Homozygous	21	Ta1.0_02833:c.727G>C	Ta1.0_02833:p.Glu243Gln	AT4G31790.1_Symbols:_Tetrapyrrole_(Corrin/Porphyrin)_Methylases_
Ta_scaffold_7	1011667	SNV	C	T	Homozygous	26	Ta1.0_02842:c.38C>T	Ta1.0_02842:p.Ser13Phe	AT5G27100.1_Symbols:_ATGLR2.1,_GLR2.1_glutamate_receptor_2.1_
Ta_scaffold_7	1012213	SNV	A	T	Homozygous	37	Ta1.0_02842:c.440A>T	Ta1.0_02842:p.Glu147Val	AT5G27100.1_Symbols:_ATGLR2.1,_GLR2.1_glutamate_receptor_2.1_
Ta_scaffold_7	1012685	SNV	A	C	Homozygous	32	Ta1.0_02842:c.820A>C	Ta1.0_02842:p.Lys274Gln	AT5G27100.1_Symbols:_ATGLR2.1,_GLR2.1_glutamate_receptor_2.1_
Ta_scaffold_7	1012974	SNV	G	A	Homozygous	24	Ta1.0_02842:c.1036G>A	Ta1.0_02842:p.Ala346Thr	AT5G27100.1_Symbols:_ATGLR2.1,_GLR2.1_glutamate_receptor_2.1_
Ta_scaffold_7	1013697	SNV	A	C	Homozygous	31	Ta1.0_02842:c.1141A>C	Ta1.0_02842:p.Asn381His	AT5G27100.1_Symbols:_ATGLR2.1,_GLR2.1_glutamate_receptor_2.1_
Ta_scaffold_7	1013841	SNV	A	G	Homozygous	31	Ta1.0_02842:c.1285A>G	Ta1.0_02842:p.Lys429Glu	AT5G27100.1_Symbols:_ATGLR2.1,_GLR2.1_glutamate_receptor_2.1_
Ta_scaffold_7	1013940	SNV	C	T	Homozygous	26	Ta1.0_02842:c.1384C>T	Ta1.0_02842:p.His462Tyr	AT5G27100.1_Symbols:_ATGLR2.1,_GLR2.1_glutamate_receptor_2.1_
Ta_scaffold_7	1014093	SNV	A	C	Homozygous	25	Ta1.0_02842:c.1441A>C	Ta1.0_02842:p.Lys481Gln	AT5G27100.1_Symbols:_ATGLR2.1,_GLR2.1_glutamate_receptor_2.1_
Ta_scaffold_7	1014350	SNV	G	A	Homozygous	38	Ta1.0_02842:c.1591G>A	Ta1.0_02842:p.Val531Ile	AT5G27100.1_Symbols:_ATGLR2.1,_GLR2.1_glutamate_receptor_2.1_
Ta_scaffold_7	1014499	SNV	C	A	Homozygous	35	Ta1.0_02842:c.1740C>A	Ta1.0_02842:p.Asn580Lys	AT5G27100.1_Symbols:_ATGLR2.1,_GLR2.1_glutamate_receptor_2.1_
Ta_scaffold_7	1014504	SNV	A	G	Homozygous	35	Ta1.0_02842:c.1745A>G	Ta1.0_02842:p.Glu582Gly	AT5G27100.1_Symbols:_ATGLR2.1,_GLR2.1_glutamate_receptor_2.1_
Ta_scaffold_7	1014729	SNV	G	C	Homozygous	37	Ta1.0_02842:c.1891G>C	Ta1.0_02842:p.Glu631Gln	AT5G27100.1_Symbols:_ATGLR2.1,_GLR2.1_glutamate_receptor_2.1_
Ta_scaffold_7	1014734^1014735	Insertion	-	TGT	Homozygous	34	Ta1.0_02842:c.1896_1897insTGT	Ta1.0_02842:p.Cys633_Glu634insCys	AT5G27100.1_Symbols:_ATGLR2.1,_GLR2.1_glutamate_receptor_2.1_
Ta_scaffold_7	1014781	SNV	T	C	Homozygous	27	Ta1.0_02842:c.1943T>C	Ta1.0_02842:p.Val648Ala	AT5G27100.1_Symbols:_ATGLR2.1,_GLR2.1_glutamate_receptor_2.1_
Ta_scaffold_7	1014811	SNV	C	G	Homozygous	32	Ta1.0_02842:c.1973C>G	Ta1.0_02842:p.Thr658Arg	AT5G27100.1_Symbols:_ATGLR2.1,_GLR2.1_glutamate_receptor_2.1_
Ta_scaffold_7	1014834	SNV	C	A	Homozygous	33	Ta1.0_02842:c.1996C>A	Ta1.0_02842:p.Arg666Ser	AT5G27100.1_Symbols:_ATGLR2.1,_GLR2.1_glutamate_receptor_2.1_
Ta_scaffold_7	1014897	SNV	G	A	Homozygous	48	Ta1.0_02842:c.2059G>A	Ta1.0_02842:p.Gly687Arg	AT5G27100.1_Symbols:_ATGLR2.1,_GLR2.1_glutamate_receptor_2.1_
Ta_scaffold_7	1014933	SNV	A	T	Homozygous	50	Ta1.0_02842:c.2095A>T	Ta1.0_02842:p.Thr699Ser	AT5G27100.1_Symbols:_ATGLR2.1,_GLR2.1_glutamate_receptor_2.1_
Ta_scaffold_7	1014966	SNV	T	A	Homozygous	48	Ta1.0_02842:c.2128T>A	Ta1.0_02842:p.Ser710Thr	AT5G27100.1_Symbols:_ATGLR2.1,_GLR2.1_glutamate_receptor_2.1_
Ta_scaffold_7	1014967	SNV	C	G	Homozygous	48	Ta1.0_02842:c.2129C>G	Ta1.0_02842:p.Ser710Cys	AT5G27100.1_Symbols:_ATGLR2.1,_GLR2.1_glutamate_receptor_2.1_
Ta_scaffold_7	1014994	SNV	C	G	Homozygous	36	Ta1.0_02842:c.2156C>G	Ta1.0_02842:p.Ser719Cys	AT5G27100.1_Symbols:_ATGLR2.1,_GLR2.1_glutamate_receptor_2.1_
Ta_scaffold_7	1015151	SNV	G	C	Homozygous	21	Ta1.0_02842:c.2313G>C	Ta1.0_02842:p.Trp771Cys	AT5G27100.1_Symbols:_ATGLR2.1,_GLR2.1_glutamate_receptor_2.1_
Ta_scaffold_7	1015171	SNV	T	C	Homozygous	27	Ta1.0_02842:c.2333T>C	Ta1.0_02842:p.Phe778Ser	AT5G27100.1_Symbols:_ATGLR2.1,_GLR2.1_glutamate_receptor_2.1_
Ta_scaffold_7	1015176	SNV	T	C	Homozygous	29	Ta1.0_02842:c.2338T>C	Ta1.0_02842:p.Ser780Pro	AT5G27100.1_Symbols:_ATGLR2.1,_GLR2.1_glutamate_receptor_2.1_
Ta_scaffold_7	1015342	SNV	A	G	Homozygous	42	Ta1.0_02842:c.2414A>G	Ta1.0_02842:p.His805Arg	AT5G27100.1_Symbols:_ATGLR2.1,_GLR2.1_glutamate_receptor_2.1_
Ta_scaffold_7	1015378	SNV	C	A	Homozygous	43	Ta1.0_02842:c.2450C>A	Ta1.0_02842:p.Thr817Lys	AT5G27100.1_Symbols:_ATGLR2.1,_GLR2.1_glutamate_receptor_2.1_
Ta_scaffold_7	1015382	SNV	A	G	Homozygous	42	Ta1.0_02842:c.2454A>G	Ta1.0_02842:p.Ile818Met	AT5G27100.1_Symbols:_ATGLR2.1,_GLR2.1_glutamate_receptor_2.1_
Ta_scaffold_7	1015389	SNV	A	T	Homozygous	42	Ta1.0_02842:c.2461A>T	Ta1.0_02842:p.Met821Leu	AT5G27100.1_Symbols:_ATGLR2.1,_GLR2.1_glutamate_receptor_2.1_
Ta_scaffold_7	1015527	SNV	A	G	Homozygous	41	Ta1.0_02842:c.2599A>G	Ta1.0_02842:p.Ile867Val	AT5G27100.1_Symbols:_ATGLR2.1,_GLR2.1_glutamate_receptor_2.1_
Ta_scaffold_8	210491	SNV	A	G	Homozygous	33	Ta1.0_02150:c.1214T>C	Ta1.0_02150:p.Leu405Pro	AT2G37820.1_Symbols:_Cysteine/Histidine-rich_C1_domain_family_protein_
Ta_scaffold_8	215648^215649	Insertion	-	C	Heterozygous	22	Ta1.0_02151:c.321_322insG	Ta1.0_02151:p.Cys108fs	AT2G37820.1_Symbols:_Cysteine/Histidine-rich_C1_domain_family_protein_
Ta_scaffold_8	215666	SNV	T	C	Heterozygous	22	Ta1.0_02151:c.304A>G	Ta1.0_02151:p.Thr102Ala	AT2G37820.1_Symbols:_Cysteine/Histidine-rich_C1_domain_family_protein_
Ta_scaffold_8	215728	SNV	G	A	Homozygous	22	Ta1.0_02151:c.242C>T	Ta1.0_02151:p.Thr81Met	AT2G37820.1_Symbols:_Cysteine/Histidine-rich_C1_domain_family_protein_
Ta_scaffold_8	215928^215929	Insertion	-	TCTTCT	Heterozygous	32	Ta1.0_02151:c.41_42insAGAAGA	Ta1.0_02151:p.Glu14_Ile15insGluGlu	AT2G37820.1_Symbols:_Cysteine/Histidine-rich_C1_domain_family_protein_
Ta_scaffold_8	221115	SNV	G	A	Homozygous	35	Ta1.0_02152:c.337G>A	Ta1.0_02152:p.Ala113Thr	AT2G37840.1_Symbols:_Protein_kinase_superfamily_protein_
Ta_scaffold_8	222209	SNV	C	A	Homozygous	44	Ta1.0_02152:c.711C>A	Ta1.0_02152:p.Asp237Glu	AT2G37840.1_Symbols:_Protein_kinase_superfamily_protein_
Ta_scaffold_8	222842	SNV	C	G	Homozygous	36	Ta1.0_02152:c.863C>G	Ta1.0_02152:p.Thr288Arg	AT2G37840.1_Symbols:_Protein_kinase_superfamily_protein_
Ta_scaffold_8	223624	SNV	A	T	Homozygous	30	Ta1.0_02152:c.1557A>T	Ta1.0_02152:p.Lys519Asn	AT2G37840.1_Symbols:_Protein_kinase_superfamily_protein_
Ta_scaffold_8	224290	SNV	A	C	Homozygous	41	Ta1.0_02152:c.1954A>C	Ta1.0_02152:p.Ile652Leu	AT2G37840.1_Symbols:_Protein_kinase_superfamily_protein_
Ta_scaffold_8	224306	SNV	A	G	Homozygous	42	Ta1.0_02152:c.1970A>G	Ta1.0_02152:p.Asn657Ser	AT2G37840.1_Symbols:_Protein_kinase_superfamily_protein_
Ta_scaffold_8	224465	SNV	A	G	Homozygous	25	Ta1.0_02152:c.2129A>G	Ta1.0_02152:p.Lys710Arg	AT2G37840.1_Symbols:_Protein_kinase_superfamily_protein_
Ta_scaffold_8	224510	SNV	T	C	Homozygous	21	Ta1.0_02152:c.2174T>C	Ta1.0_02152:p.Met725Thr	AT2G37840.1_Symbols:_Protein_kinase_superfamily_protein_
Ta_scaffold_8	225623	SNV	T	A	Homozygous	23	Ta1.0_02153:c.166T>A	Ta1.0_02153:p.Trp56Arg	AT2G37860.3_Symbols:_LCD1_Protein_of_unknown_function_(DUF3411)_
Ta_scaffold_8	225732	SNV	C	A	Homozygous	24	Ta1.0_02153:c.275C>A	Ta1.0_02153:p.Ala92Glu	AT2G37860.3_Symbols:_LCD1_Protein_of_unknown_function_(DUF3411)_
Ta_scaffold_8	225856^225857	Insertion	-	AAT	Homozygous	21	Ta1.0_02153:c.399_400insAAT	Ta1.0_02153:p.Gly133_Asp134insAsn	AT2G37860.3_Symbols:_LCD1_Protein_of_unknown_function_(DUF3411)_
Ta_scaffold_8	225857^225858	Insertion	-	GAA	Homozygous	22	Ta1.0_02153:c.400_401insGAA	Ta1.0_02153:p.Asp134delinsGlyAsn	AT2G37860.3_Symbols:_LCD1_Protein_of_unknown_function_(DUF3411)_
Ta_scaffold_8	227787	SNV	G	A	Homozygous	22	Ta1.0_02154:c.16G>A	Ta1.0_02154:p.Val6Met	AT2G37870.1_Symbols:_Bifunctional_inhibitor/lipid-transfer_protein/seed_storage_2S_albumin_superfamily_protein_
Ta_scaffold_8	227788	SNV	T	G	Homozygous	21	Ta1.0_02154:c.17T>G	Ta1.0_02154:p.Val6Gly	AT2G37870.1_Symbols:_Bifunctional_inhibitor/lipid-transfer_protein/seed_storage_2S_albumin_superfamily_protein_
Ta_scaffold_8	227814	SNV	T	C	Homozygous	22	Ta1.0_02154:c.43T>C	Ta1.0_02154:p.Phe15Leu	AT2G37870.1_Symbols:_Bifunctional_inhibitor/lipid-transfer_protein/seed_storage_2S_albumin_superfamily_protein_
Ta_scaffold_8	227819	SNV	T	G	Homozygous	22	Ta1.0_02154:c.48T>G	Ta1.0_02154:p.Phe16Leu	AT2G37870.1_Symbols:_Bifunctional_inhibitor/lipid-transfer_protein/seed_storage_2S_albumin_superfamily_protein_
Ta_scaffold_8	227829	SNV	G	A	Homozygous	23	Ta1.0_02154:c.58G>A	Ta1.0_02154:p.Val20Ile	AT2G37870.1_Symbols:_Bifunctional_inhibitor/lipid-transfer_protein/seed_storage_2S_albumin_superfamily_protein_
Ta_scaffold_8	227830	SNV	T	C	Homozygous	23	Ta1.0_02154:c.59T>C	Ta1.0_02154:p.Val20Ala	AT2G37870.1_Symbols:_Bifunctional_inhibitor/lipid-transfer_protein/seed_storage_2S_albumin_superfamily_protein_
Ta_scaffold_8	232309	SNV	A	T	Homozygous	24	Ta1.0_02156:c.119T>A	Ta1.0_02156:p.Leu40Gln	AT2G37890.1_Symbols:_Mitochondrial_substrate_carrier_family_protein_
Ta_scaffold_8	232372	SNV	C	T	Homozygous	20	Ta1.0_02156:c.56G>A	Ta1.0_02156:p.Ser19Asn	AT2G37890.1_Symbols:_Mitochondrial_substrate_carrier_family_protein_
Ta_scaffold_8	236875^236876	Insertion	-	C	Homozygous	29	Ta1.0_02157:c.10_11insC	Ta1.0_02157:p.Asn4fs	AT3G13280.1_Symbols:_Putative_endonuclease_or_glycosyl_hydrolase_
Ta_scaffold_8	236877	SNV	C	A	Homozygous	29	Ta1.0_02157:c.12C>A	Ta1.0_02157:p.Asn4Lys	AT3G13280.1_Symbols:_Putative_endonuclease_or_glycosyl_hydrolase_
Ta_scaffold_8	236903	SNV	A	G	Homozygous	27	Ta1.0_02157:c.38A>G	Ta1.0_02157:p.Gln13Arg	AT3G13280.1_Symbols:_Putative_endonuclease_or_glycosyl_hydrolase_
Ta_scaffold_8	237011	Deletion	C	-	Homozygous	37	Ta1.0_02157:c.146delC	Ta1.0_02157:p.Ser49fs	AT3G13280.1_Symbols:_Putative_endonuclease_or_glycosyl_hydrolase_
Ta_scaffold_8	237077	SNV	A	G	Homozygous	33	Ta1.0_02157:c.212A>G	Ta1.0_02157:p.Gln71Arg	AT3G13280.1_Symbols:_Putative_endonuclease_or_glycosyl_hydrolase_
Ta_scaffold_8	237382	SNV	C	T	Homozygous	35	Ta1.0_02157:c.416C>T	Ta1.0_02157:p.Thr139Ile	AT3G13280.1_Symbols:_Putative_endonuclease_or_glycosyl_hydrolase_
Ta_scaffold_8	237636	SNV	A	G	Homozygous	38	Ta1.0_02157:c.481A>G	Ta1.0_02157:p.Thr161Ala	AT3G13280.1_Symbols:_Putative_endonuclease_or_glycosyl_hydrolase_
Ta_scaffold_8	237925..237927	Deletion	AAC	-	Homozygous	34	Ta1.0_02157:c.676_678delAAC	Ta1.0_02157:p.Asn227del	AT3G13280.1_Symbols:_Putative_endonuclease_or_glycosyl_hydrolase_
Ta_scaffold_8	237962^237963	Insertion	-	GTTGTCACAA	Homozygous	40	Ta1.0_02157:c.713_714insGTTGTCACAA	Ta1.0_02157:p.Phe239fs	AT3G13280.1_Symbols:_Putative_endonuclease_or_glycosyl_hydrolase_
Ta_scaffold_8	238685	SNV	G	C	Homozygous	30	Ta1.0_02158:c.484G>C	Ta1.0_02158:p.Gly162Arg	AT3G13280.1_Symbols:_Putative_endonuclease_or_glycosyl_hydrolase_
Ta_scaffold_8	239823	SNV	T	C	Homozygous	48	Ta1.0_02159:c.1401A>G	Ta1.0_02159:p.Ile467Met	AT2G37900.1_Symbols:_Major_facilitator_superfamily_protein_
Ta_scaffold_8	240474	SNV	G	A	Homozygous	33	Ta1.0_02159:c.827C>T	Ta1.0_02159:p.Pro276Leu	AT2G37900.1_Symbols:_Major_facilitator_superfamily_protein_
Ta_scaffold_8	240535	SNV	A	G	Homozygous	31	Ta1.0_02159:c.766T>C	Ta1.0_02159:p.Ser256Pro	AT2G37900.1_Symbols:_Major_facilitator_superfamily_protein_
Ta_scaffold_8	240537	SNV	C	A	Homozygous	31	Ta1.0_02159:c.764G>T	Ta1.0_02159:p.Ser255Ile	AT2G37900.1_Symbols:_Major_facilitator_superfamily_protein_
Ta_scaffold_8	241528	SNV	C	T	Homozygous	36	Ta1.0_02159:c.20G>A	Ta1.0_02159:p.Gly7Asp	AT2G37900.1_Symbols:_Major_facilitator_superfamily_protein_
Ta_scaffold_8	249932	SNV	G	A	Homozygous	34	Ta1.0_02162:c.196G>A	Ta1.0_02162:p.Asp66Asn	AT2G37930.1_Symbols:_Protein_of_unknown_function_(DUF3527)_
Ta_scaffold_8	250332	SNV	G	A	Homozygous	34	Ta1.0_02162:c.596G>A	Ta1.0_02162:p.Gly199Glu	AT2G37930.1_Symbols:_Protein_of_unknown_function_(DUF3527)_
Ta_scaffold_8	261517..261518	Deletion	AG	-	Homozygous	38	Ta1.0_02165:c.830_831delAG	Ta1.0_02165:p.*277fs	AT2G20620.1_Symbols:_Protein_of_unknown_function_(DUF626)_
Ta_scaffold_8	271396	SNV	G	A	Homozygous	40	Ta1.0_02169:c.323G>A	Ta1.0_02169:p.Cys108Tyr	AT3G44780.1_Symbols:_Cysteine_proteinases_superfamily_protein_
Ta_scaffold_8	275650	SNV	A	G	Homozygous	30	Ta1.0_02171:c.1523T>C	Ta1.0_02171:p.Met508Thr	AT2G37980.1_Symbols:_O-fucosyltransferase_family_protein_
Ta_scaffold_8	288497	SNV	C	G	Homozygous	43	Ta1.0_02174:c.1195C>G	Ta1.0_02174:p.Gln399Glu	AT2G38010.2_Symbols:_Neutral/alkaline_non-lysosomal_ceramidase_
Ta_scaffold_8	289547	SNV	C	A	Homozygous	29	Ta1.0_02174:c.1859C>A	Ta1.0_02174:p.Ala620Asp	AT2G38010.2_Symbols:_Neutral/alkaline_non-lysosomal_ceramidase_
Ta_scaffold_8	289933	SNV	A	C	Homozygous	21	Ta1.0_02174:c.2245A>C	Ta1.0_02174:p.Ser749Arg	AT2G38010.2_Symbols:_Neutral/alkaline_non-lysosomal_ceramidase_
Ta_scaffold_8	304867	SNV	G	T	Homozygous	36	Ta1.0_02179:c.865C>A	Ta1.0_02179:p.Pro289Thr	AT2G38060.1_Symbols:_PHT4;2_phosphate_transporter_4;2_
Ta_scaffold_8	335595..335640	Deletion	GAGTATCTCGACCCTTAACCACCAGAGCATTGTAAATATTAGGCAT	-	Homozygous	28	Ta1.0_02185:c.1481_1488delATGCCTAA	Ta1.0_02185:p.Asp494fs	AT2G38110.1_Symbols:_ATGPAT6,_GPAT6_glycerol-3-phosphate_acyltransferase_6_
Ta_scaffold_8	367906	SNV	C	A	Homozygous	45	Ta1.0_02189:c.7G>T	Ta1.0_02189:p.Ala3Ser	AT2G38150.1_Symbols:_alpha_1,4-glycosyltransferase_family_protein_
Ta_scaffold_8	413737	SNV	C	T	Homozygous	31	Ta1.0_02202:c.359G>A	Ta1.0_02202:p.Gly120Glu	AT2G38270.1_Symbols:_CXIP2,_ATGRX2_CAX-interacting_protein_2_
Ta_scaffold_8	457037	SNV	A	G	Homozygous	23	Ta1.0_02211:c.124A>G	Ta1.0_02211:p.Ile42Val	AT2G38320.1_Symbols:_TBL34_TRICHOME_BIREFRINGENCE-LIKE_34_
Ta_scaffold_8	459285	SNV	G	T	Homozygous	20	Ta1.0_02211:c.1071G>T	Ta1.0_02211:p.Gln357His	AT2G38320.1_Symbols:_TBL34_TRICHOME_BIREFRINGENCE-LIKE_34_
Ta_scaffold_8	467826^467827	Insertion	-	CAATGGCGGCGGTC	Homozygous	25	Ta1.0_02212:c.27_28insCAATGGCGGCGGTC	Ta1.0_02212:p.Ala10fs	AT2G38330.1_Symbols:_MATE_efflux_family_protein_
Ta_scaffold_8	467899	SNV	A	G	Homozygous	30	Ta1.0_02212:c.100A>G	Ta1.0_02212:p.Asn34Asp	AT2G38330.1_Symbols:_MATE_efflux_family_protein_
Ta_scaffold_8	467909	SNV	C	T	Homozygous	29	Ta1.0_02212:c.110C>T	Ta1.0_02212:p.Thr37Ile	AT2G38330.1_Symbols:_MATE_efflux_family_protein_
Ta_scaffold_8	470539	SNV	A	G	Homozygous	24	Ta1.0_02212:c.1667A>G	Ta1.0_02212:p.Lys556Arg	AT2G38330.1_Symbols:_MATE_efflux_family_protein_
Ta_scaffold_8	470806	SNV	G	C	Homozygous	27	Ta1.0_02213:c.570C>G	Ta1.0_02213:p.Asp190Glu	AT2G38340.1_Symbols:_DREB19_Integrase-type_DNA-binding_superfamily_protein_
Ta_scaffold_8	470826	SNV	A	G	Homozygous	23	Ta1.0_02213:c.550T>C	Ta1.0_02213:p.Phe184Leu	AT2G38340.1_Symbols:_DREB19_Integrase-type_DNA-binding_superfamily_protein_
Ta_scaffold_8	470837	SNV	C	T	Homozygous	20	Ta1.0_02213:c.539G>A	Ta1.0_02213:p.Gly180Glu	AT2G38340.1_Symbols:_DREB19_Integrase-type_DNA-binding_superfamily_protein_
Ta_scaffold_8	471066^471067	Insertion	-	TCT	Homozygous	27	Ta1.0_02213:c.309_310insAGA	Ta1.0_02213:p.Pro103_Gly104insArg	AT2G38340.1_Symbols:_DREB19_Integrase-type_DNA-binding_superfamily_protein_
Ta_scaffold_8	471068	SNV	G	A	Homozygous	27	Ta1.0_02213:c.308C>T	Ta1.0_02213:p.Pro103Leu	AT2G38340.1_Symbols:_DREB19_Integrase-type_DNA-binding_superfamily_protein_
Ta_scaffold_8	471072	SNV	A	G	Homozygous	27	Ta1.0_02213:c.304T>C	Ta1.0_02213:p.Ser102Pro	AT2G38340.1_Symbols:_DREB19_Integrase-type_DNA-binding_superfamily_protein_
Ta_scaffold_8	471075	SNV	A	C	Homozygous	24	Ta1.0_02213:c.301T>G	Ta1.0_02213:p.Leu101Val	AT2G38340.1_Symbols:_DREB19_Integrase-type_DNA-binding_superfamily_protein_
Ta_scaffold_8	496842	SNV	G	A	Homozygous	30	Ta1.0_02218:c.197C>T	Ta1.0_02218:p.Thr66Met	AT2G38410.1_Symbols:_ENTH/VHS/GAT_family_protein_
Ta_scaffold_8	500323	SNV	G	C	Homozygous	44	Ta1.0_02220:c.2056C>G	Ta1.0_02220:p.Pro686Ala	AT2G38430.1_Symbols:_unknown_protein;_BEST_Arabidopsis_thaliana_protein_match_is:_unknown_protein_(TAIR:AT3G54310.1);_Has_35333_Blast_hits_to_34131_proteins_in_2444_species:_Archae_-_798;_Bacteri
Ta_scaffold_8	500481	SNV	A	T	Homozygous	28	Ta1.0_02220:c.1898T>A	Ta1.0_02220:p.Val633Glu	AT2G38430.1_Symbols:_unknown_protein;_BEST_Arabidopsis_thaliana_protein_match_is:_unknown_protein_(TAIR:AT3G54310.1);_Has_35333_Blast_hits_to_34131_proteins_in_2444_species:_Archae_-_798;_Bacteri
Ta_scaffold_8	500529	SNV	A	C	Homozygous	25	Ta1.0_02220:c.1850T>G	Ta1.0_02220:p.Ile617Arg	AT2G38430.1_Symbols:_unknown_protein;_BEST_Arabidopsis_thaliana_protein_match_is:_unknown_protein_(TAIR:AT3G54310.1);_Has_35333_Blast_hits_to_34131_proteins_in_2444_species:_Archae_-_798;_Bacteri
Ta_scaffold_8	513155	SNV	C	T	Homozygous	25	Ta1.0_02220:c.206G>A	Ta1.0_02220:p.Gly69Glu	AT2G38430.1_Symbols:_unknown_protein;_BEST_Arabidopsis_thaliana_protein_match_is:_unknown_protein_(TAIR:AT3G54310.1);_Has_35333_Blast_hits_to_34131_proteins_in_2444_species:_Archae_-_798;_Bacteri
Ta_scaffold_8	522029	SNV	A	T	Homozygous	34	Ta1.0_02223:c.447T>A	Ta1.0_02223:p.Tyr149*	AT2G38430.1_Symbols:_unknown_protein;_BEST_Arabidopsis_thaliana_protein_match_is:_unknown_protein_(TAIR:AT3G54310.1);_Has_35333_Blast_hits_to_34131_proteins_in_2444_species:_Archae_-_798;_Bacteri
Ta_scaffold_8	522030	SNV	T	A	Homozygous	35	Ta1.0_02223:c.446A>T	Ta1.0_02223:p.Tyr149Phe	AT2G38430.1_Symbols:_unknown_protein;_BEST_Arabidopsis_thaliana_protein_match_is:_unknown_protein_(TAIR:AT3G54310.1);_Has_35333_Blast_hits_to_34131_proteins_in_2444_species:_Archae_-_798;_Bacteri
Ta_scaffold_8	522183	SNV	T	G	Homozygous	38	Ta1.0_02223:c.320A>C	Ta1.0_02223:p.Tyr107Ser	AT2G38430.1_Symbols:_unknown_protein;_BEST_Arabidopsis_thaliana_protein_match_is:_unknown_protein_(TAIR:AT3G54310.1);_Has_35333_Blast_hits_to_34131_proteins_in_2444_species:_Archae_-_798;_Bacteri
Ta_scaffold_8	531991..531993	Deletion	AGG	-	Homozygous	32	Ta1.0_02226:c.63_65delAGG	Ta1.0_02226:p.Gly23del	AT2G38460.1_Symbols:_ATIREG1,_IREG1,_FPN1_iron_regulated_1_
Ta_scaffold_8	552311	SNV	G	A	Homozygous	29	Ta1.0_02232:c.47C>T	Ta1.0_02232:p.Ser16Phe	AT2G38500.1_Symbols:_2-oxoglutarate_(2OG)_and_Fe(II)-dependent_oxygenase_superfamily_protein_
Ta_scaffold_8	565277	SNV	G	A	Homozygous	26	Ta1.0_02235:c.272G>A	Ta1.0_02235:p.Gly91Asp	AT2G38540.1_Symbols:_LP1,_LTP1,_ATLTP1_lipid_transfer_protein_1_
Ta_scaffold_8	603265	SNV	T	G	Homozygous	30	Ta1.0_02245:c.1258A>C	Ta1.0_02245:p.Ile420Leu	AT2G38650.1_Symbols:_GAUT7,_LGT7_galacturonosyltransferase_7_
Ta_scaffold_8	633481	SNV	T	A	Homozygous	29	Ta1.0_02254:c.244A>T	Ta1.0_02254:p.Ser82Cys	AT2G38700.1_Symbols:_MVD1,_ATMVD1_mevalonate_diphosphate_decarboxylase_1_
Ta_scaffold_8	638280	SNV	A	C	Homozygous	28	Ta1.0_02256:c.95A>C	Ta1.0_02256:p.Lys32Thr	AT2G38720.1_Symbols:_MAP65-5_microtubule-associated_protein_65-5_
Ta_scaffold_8	638418	SNV	G	A	Homozygous	30	Ta1.0_02256:c.233G>A	Ta1.0_02256:p.Gly78Asp	AT2G38720.1_Symbols:_MAP65-5_microtubule-associated_protein_65-5_
Ta_scaffold_8	644123..644124	Deletion	AC	-	Homozygous	23	Ta1.0_02257:c.1817_1818delAC	Ta1.0_02257:p.Thr607fs	AT2G06000.1_Symbols:_Pentatricopeptide_repeat_(PPR)_superfamily_protein_
Ta_scaffold_8	644176	SNV	C	G	Homozygous	22	Ta1.0_02257:c.1870C>G	Ta1.0_02257:p.Arg624Gly	AT2G06000.1_Symbols:_Pentatricopeptide_repeat_(PPR)_superfamily_protein_
Ta_scaffold_8	644236	SNV	G	T	Homozygous	43	Ta1.0_02257:c.1930G>T	Ta1.0_02257:p.Asp644Tyr	AT2G06000.1_Symbols:_Pentatricopeptide_repeat_(PPR)_superfamily_protein_
Ta_scaffold_8	668403	SNV	T	C	Homozygous	26	Ta1.0_02263:c.232A>G	Ta1.0_02263:p.Asn78Asp	AT2G38770.1_Symbols:_EMB2765_P-loop_containing_nucleoside_triphosphate_hydrolases_superfamily_protein_
Ta_scaffold_8	684545	SNV	C	G	Homozygous	41	Ta1.0_02268:c.911C>G	Ta1.0_02268:p.Ser304*	AT2G38820.2_Symbols:_Protein_of_unknown_function_(DUF506)_
Ta_scaffold_8	696473	SNV	A	G	Homozygous	38	Ta1.0_02272:c.745T>C	Ta1.0_02272:p.Cys249Arg	AT2G38860.2_Symbols:_YLS5_Class_I_glutamine_amidotransferase-like_superfamily_protein_
Ta_scaffold_8	709474^709475	Insertion	-	TCTTCT	Homozygous	26	Ta1.0_02276:c.669_670insTCTTCT	Ta1.0_02276:p.Ser236_Ile237insSerSer	AT2G38890.2_Symbols:_unknown_protein;_FUNCTIONS_IN:_molecular_function_unknown;_INVOLVED_IN:_biological_process_unknown;_LOCATED_IN:_cellular_component_unknown._
Ta_scaffold_8	752892	SNV	G	T	Homozygous	23	Ta1.0_02285:c.759G>T	Ta1.0_02285:p.Lys253Asn	AT2G38995.1_Symbols:_O-acyltransferase_(WSD1-like)_family_protein_
Ta_scaffold_8	778879	SNV	T	A	Homozygous	28	Ta1.0_02291:c.4508A>T	Ta1.0_02291:p.Glu1503Val	AT2G28290.1_Symbols:_SYD,_CHR3_P-loop_containing_nucleoside_triphosphate_hydrolases_superfamily_protein_
Ta_scaffold_8	831100	SNV	T	C	Homozygous	25	Ta1.0_02301:c.85A>G	Ta1.0_02301:p.Thr29Ala	AT2G39170.1_Symbols:_unknown_protein;_CONTAINS_InterPro_DOMAIN/s:_Protein_of_unknown_function_NEP_(InterPro:IPR019320);_Has_57_Blast_hits_to_57_proteins_in_26_species:_Archae_-_0;_Bacteria_-_0;_M
Ta_scaffold_8	840200	SNV	T	C	Homozygous	41	Ta1.0_02303:c.503A>G	Ta1.0_02303:p.Asn168Ser	AT2G39180.1_Symbols:_CCR2,_ATCRR2_CRINKLY4_related_2_
Ta_scaffold_8	845406	SNV	T	A	Homozygous	37	Ta1.0_02304:c.866T>A	Ta1.0_02304:p.Phe289Tyr	AT2G39190.2_Symbols:_ATATH8_Protein_kinase_superfamily_protein_
Ta_scaffold_8	846339	SNV	G	C	Homozygous	43	Ta1.0_02304:c.1322G>C	Ta1.0_02304:p.Arg441Thr	AT2G39190.2_Symbols:_ATATH8_Protein_kinase_superfamily_protein_
Ta_scaffold_8	867470	SNV	G	T	Homozygous	23	Ta1.0_02307:c.1084C>A	Ta1.0_02307:p.Leu362Met	AT2G39220.1_Symbols:_PLP6,_PLA_IIB_PATATIN-like_protein_6_
Ta_scaffold_8	874039	SNV	A	T	Homozygous	26	Ta1.0_02308:c.1568A>T	Ta1.0_02308:p.Tyr523Phe	AT2G39230.1_Symbols:_LOJ_LATERAL_ORGAN_JUNCTION_
Ta_scaffold_8	902131	SNV	C	A	Homozygous	33	Ta1.0_02313:c.508C>A	Ta1.0_02313:p.Pro170Thr	AT1G09650.1_Symbols:_F-box_and_associated_interaction_domains-containing_protein_
Ta_scaffold_8	902494	SNV	T	C	Homozygous	33	Ta1.0_02313:c.871T>C	Ta1.0_02313:p.Ser291Pro	AT1G09650.1_Symbols:_F-box_and_associated_interaction_domains-containing_protein_
Ta_scaffold_8	904034	SNV	C	A	Homozygous	31	Ta1.0_02314:c.1833G>T	Ta1.0_02314:p.Glu611Asp	AT5G25070.1_Symbols:_unknown_protein;_FUNCTIONS_IN:_molecular_function_unknown;_INVOLVED_IN:_biological_process_unknown;_LOCATED_IN:_cellular_component_unknown;_EXPRESSED_IN:_23_plant_structures;
Ta_scaffold_8	904194	SNV	A	G	Homozygous	25	Ta1.0_02314:c.1673T>C	Ta1.0_02314:p.Ile558Thr	AT5G25070.1_Symbols:_unknown_protein;_FUNCTIONS_IN:_molecular_function_unknown;_INVOLVED_IN:_biological_process_unknown;_LOCATED_IN:_cellular_component_unknown;_EXPRESSED_IN:_23_plant_structures;
Ta_scaffold_8	904202	SNV	C	A	Homozygous	25	Ta1.0_02314:c.1665G>T	Ta1.0_02314:p.Met555Ile	AT5G25070.1_Symbols:_unknown_protein;_FUNCTIONS_IN:_molecular_function_unknown;_INVOLVED_IN:_biological_process_unknown;_LOCATED_IN:_cellular_component_unknown;_EXPRESSED_IN:_23_plant_structures;
Ta_scaffold_8	910036	SNV	G	A	Homozygous	33	Ta1.0_02315:c.736C>T	Ta1.0_02315:p.Pro246Ser	AT2G39280.2_Symbols:_Ypt/Rab-GAP_domain_of_gyp1p_superfamily_protein_
Ta_scaffold_8	910050	SNV	T	G	Homozygous	35	Ta1.0_02315:c.722A>C	Ta1.0_02315:p.Asn241Thr	AT2G39280.2_Symbols:_Ypt/Rab-GAP_domain_of_gyp1p_superfamily_protein_
Ta_scaffold_8	910056	SNV	G	T	Homozygous	34	Ta1.0_02315:c.716C>A	Ta1.0_02315:p.Pro239His	AT2G39280.2_Symbols:_Ypt/Rab-GAP_domain_of_gyp1p_superfamily_protein_
Ta_scaffold_8	910155	SNV	A	T	Homozygous	33	Ta1.0_02315:c.617T>A	Ta1.0_02315:p.Val206Glu	AT2G39280.2_Symbols:_Ypt/Rab-GAP_domain_of_gyp1p_superfamily_protein_
Ta_scaffold_8	910194	SNV	G	T	Homozygous	35	Ta1.0_02315:c.578C>A	Ta1.0_02315:p.Pro193His	AT2G39280.2_Symbols:_Ypt/Rab-GAP_domain_of_gyp1p_superfamily_protein_
Ta_scaffold_8	911245	SNV	G	A	Homozygous	31	Ta1.0_02315:c.20C>T	Ta1.0_02315:p.Ala7Val	AT2G39280.2_Symbols:_Ypt/Rab-GAP_domain_of_gyp1p_superfamily_protein_
Ta_scaffold_8	971469	SNV	C	G	Homozygous	24	Ta1.0_02325:c.686G>C	Ta1.0_02325:p.Arg229Pro	AT2G39380.1_Symbols:_ATEXO70H2,_EXO70H2_exocyst_subunit_exo70_family_protein_H2_
Ta_scaffold_9	16488	SNV	C	T	Homozygous	25	Ta1.0_03010:c.5477G>A	Ta1.0_03010:p.Arg1826Lys	AT1G13110.1_Symbols:_CYP71B7_cytochrome_P450,_family_71_subfamily_B,_polypeptide_7_
Ta_scaffold_9	33021	SNV	T	G	Homozygous	38	Ta1.0_03012:c.82A>C	Ta1.0_03012:p.Ile28Leu	AT1G13050.1_Symbols:_unknown_protein;_BEST_Arabidopsis_thaliana_protein_match_is:_unknown_protein_(TAIR:AT3G26350.1);_Has_538_Blast_hits_to_510_proteins_in_88_species:_Archae_-_0;_Bacteria_-_23;_
Ta_scaffold_9	35749	SNV	C	A	Homozygous	52	Ta1.0_03013:c.646G>T	Ta1.0_03013:p.Val216Phe	AT1G13040.1_Symbols:_Pentatricopeptide_repeat_(PPR-like)_superfamily_protein_
Ta_scaffold_9	37541	SNV	C	A	Homozygous	37	Ta1.0_03014:c.569C>A	Ta1.0_03014:p.Ala190Asp	AT1G13030.1_Symbols:_sphere_organelles_protein-related_
Ta_scaffold_9	37693	SNV	A	C	Homozygous	57	Ta1.0_03014:c.646A>C	Ta1.0_03014:p.Asn216His	AT1G13030.1_Symbols:_sphere_organelles_protein-related_
Ta_scaffold_9	39831	SNV	G	A	Homozygous	33	Ta1.0_03014:c.1871G>A	Ta1.0_03014:p.Arg624Gln	AT1G13030.1_Symbols:_sphere_organelles_protein-related_
Ta_scaffold_9	39872	SNV	G	C	Homozygous	37	Ta1.0_03014:c.1912G>C	Ta1.0_03014:p.Glu638Gln	AT1G13030.1_Symbols:_sphere_organelles_protein-related_
Ta_scaffold_9	43376	SNV	A	G	Homozygous	36	Ta1.0_03015:c.237A>G	Ta1.0_03015:p.Ile79Met	AT1G13020.1_Symbols:_EIF4B2_eukaryotic_initiation_factor_4B2_
Ta_scaffold_9	82896	SNV	G	T	Homozygous	26	Ta1.0_03022:c.1804G>T	Ta1.0_03022:p.Ala602Ser	AT1G12930.1_Symbols:_ARM_repeat_superfamily_protein_
Ta_scaffold_9	87258	SNV	T	C	Homozygous	22	Ta1.0_03023:c.1079T>C	Ta1.0_03023:p.Val360Ala	AT1G12920.1_Symbols:_ERF1-2_eukaryotic_release_factor_1-2_
Ta_scaffold_9	103641	SNV	G	A	Homozygous	34	Ta1.0_03032:c.184G>A	Ta1.0_03032:p.Ala62Thr	AT1G12845.1_Symbols:_unknown_protein;_FUNCTIONS_IN:_molecular_function_unknown;_INVOLVED_IN:_biological_process_unknown;_LOCATED_IN:_endomembrane_system;_EXPRESSED_IN:_22_plant_structures;_EXPRES
Ta_scaffold_9	136804	SNV	A	G	Homozygous	28	Ta1.0_03043:c.176T>C	Ta1.0_03043:p.Phe59Ser	AT1G12760.1_Symbols:_Zinc_finger,_C3HC4_type_(RING_finger)_family_protein_
Ta_scaffold_9	138373	SNV	G	T	Homozygous	27	Ta1.0_03044:c.51G>T	Ta1.0_03044:p.Gln17His	AT1G12750.1_Symbols:_ATRBL6,_RBL6_RHOMBOID-like_protein_6_
Ta_scaffold_9	169358	SNV	A	G	Homozygous	25	Ta1.0_03050:c.755T>C	Ta1.0_03050:p.Phe252Ser	AT1G12663.1_Symbols:_Predicted_to_encode_a_PR_(pathogenesis-related)_protein._Belongs_to_the_plant_thionin_(PR-13)_family_with_the_following_members:_At1g66100,_At5g36910,_At1g72260,_At2g15010,_
Ta_scaffold_9	204246..204247	Deletion	TG	-	Homozygous	24	Ta1.0_03058:c.6_7delCA	Ta1.0_03058:p.His2fs	AT1G63000.1_Symbols:_NRS/ER,_UER1_nucleotide-rhamnose_synthase/epimerase-reductase_
Ta_scaffold_9	206053	SNV	T	C	Homozygous	26	Ta1.0_03059:c.718A>G	Ta1.0_03059:p.Ile240Val	AT1G12560.1_Symbols:_ATEXPA7,_EXP7,_ATEXP7,_ATHEXP_ALPHA_1.26,_EXPA7_expansin_A7_
Ta_scaffold_9	207115	SNV	T	C	Homozygous	35	Ta1.0_03059:c.55A>G	Ta1.0_03059:p.Ile19Val	AT1G12560.1_Symbols:_ATEXPA7,_EXP7,_ATEXP7,_ATHEXP_ALPHA_1.26,_EXPA7_expansin_A7_
Ta_scaffold_9	207154	SNV	A	T	Homozygous	51	Ta1.0_03059:c.16T>A	Ta1.0_03059:p.Cys6Ser	AT1G12560.1_Symbols:_ATEXPA7,_EXP7,_ATEXP7,_ATHEXP_ALPHA_1.26,_EXPA7_expansin_A7_
Ta_scaffold_9	210049	SNV	G	C	Homozygous	34	Ta1.0_03060:c.37C>G	Ta1.0_03060:p.Pro13Ala	AT1G12550.1_Symbols:_D-isomer_specific_2-hydroxyacid_dehydrogenase_family_protein_
Ta_scaffold_9	211008	SNV	C	T	Homozygous	36	Ta1.0_03061:c.800G>A	Ta1.0_03061:p.Gly267Glu	AT1G12550.1_Symbols:_D-isomer_specific_2-hydroxyacid_dehydrogenase_family_protein_
Ta_scaffold_9	211113	SNV	C	T	Homozygous	31	Ta1.0_03061:c.695G>A	Ta1.0_03061:p.Gly232Asp	AT1G12550.1_Symbols:_D-isomer_specific_2-hydroxyacid_dehydrogenase_family_protein_
Ta_scaffold_9	211297	SNV	G	C	Homozygous	36	Ta1.0_03061:c.511C>G	Ta1.0_03061:p.Leu171Val	AT1G12550.1_Symbols:_D-isomer_specific_2-hydroxyacid_dehydrogenase_family_protein_
Ta_scaffold_9	213555	SNV	C	G	Homozygous	26	Ta1.0_03062:c.172G>C	Ta1.0_03062:p.Glu58Gln	AT1G12540.1_Symbols:_basic_helix-loop-helix_(bHLH)_DNA-binding_superfamily_protein_
Ta_scaffold_9	219434	SNV	A	G	Homozygous	39	Ta1.0_03064:c.812A>G	Ta1.0_03064:p.Asp271Gly	AT1G12520.1_Symbols:_ATCCS,_CCS_copper_chaperone_for_SOD1_
Ta_scaffold_9	229820	SNV	G	C	Homozygous	36	Ta1.0_03067:c.2383C>G	Ta1.0_03067:p.Gln795Glu	AT1G12470.1_Symbols:_zinc_ion_binding_
Ta_scaffold_9	310881	SNV	T	G	Homozygous	34	Ta1.0_03085:c.3043T>G	Ta1.0_03085:p.Leu1015Val	AT1G12290.1_Symbols:_Disease_resistance_protein_(CC-NBS-LRR_class)_family_
Ta_scaffold_9	311922	SNV	A	G	Homozygous	26	Ta1.0_03085:c.4064A>G	Ta1.0_03085:p.Gln1355Arg	AT1G12290.1_Symbols:_Disease_resistance_protein_(CC-NBS-LRR_class)_family_
Ta_scaffold_9	334464	SNV	T	G	Homozygous	20	Ta1.0_03089:c.330A>C	Ta1.0_03089:p.Glu110Asp	AT1G12244.1_Symbols:_Polynucleotidyl_transferase,_ribonuclease_H-like_superfamily_protein_
Ta_scaffold_9	350899	SNV	T	C	Homozygous	34	Ta1.0_03093:c.2258A>G	Ta1.0_03093:p.Asp753Gly	AT1G12200.1_Symbols:_Flavin-binding_monooxygenase_family_protein_
Ta_scaffold_9	351041	SNV	C	T	Homozygous	40	Ta1.0_03093:c.2203G>A	Ta1.0_03093:p.Ala735Thr	AT1G12200.1_Symbols:_Flavin-binding_monooxygenase_family_protein_
Ta_scaffold_9	357246	SNV	C	T	Homozygous	21	Ta1.0_03094:c.[1376C>T]; Ta1.0_03093:c.[1350+422G>A]	Ta1.0_03094:p.Thr459Ile	AT1G12200.1_Symbols:_Flavin-binding_monooxygenase_family_protein_
Ta_scaffold_9	359275	SNV	C	G	Homozygous	25	Ta1.0_03093:c.418G>C	Ta1.0_03093:p.Val140Leu	AT1G12200.1_Symbols:_Flavin-binding_monooxygenase_family_protein_
Ta_scaffold_9	360289	SNV	C	A	Homozygous	21	Ta1.0_03095:c.175G>T	Ta1.0_03095:p.Val59Phe	AT1G12160.1_Symbols:_Flavin-binding_monooxygenase_family_protein_
Ta_scaffold_9	363724	SNV	A	G	Homozygous	48	Ta1.0_03096:c.718A>G	Ta1.0_03096:p.Thr240Ala	AT1G12120.1_Symbols:_Plant_protein_of_unknown_function_(DUF863)_
Ta_scaffold_9	408776	SNV	T	G	Homozygous	22	Ta1.0_03105:c.810T>G	Ta1.0_03105:p.Asn270Lys	AT1G12030.1_Symbols:_Protein_of_unknown_function_(DUF506)_
Ta_scaffold_9	408787	SNV	A	G	Homozygous	24	Ta1.0_03105:c.821A>G	Ta1.0_03105:p.Lys274Arg	AT1G12030.1_Symbols:_Protein_of_unknown_function_(DUF506)_
Ta_scaffold_9	408819	SNV	A	G	Homozygous	24	Ta1.0_03105:c.853A>G	Ta1.0_03105:p.Thr285Ala	AT1G12030.1_Symbols:_Protein_of_unknown_function_(DUF506)_
Ta_scaffold_9	410384..410386	Deletion	GAG	-	Homozygous	20	Ta1.0_03106:c.616_618delGAG	Ta1.0_03106:p.Glu210del	AT1G12020.1_Symbols:_unknown_protein;_BEST_Arabidopsis_thaliana_protein_match_is:_unknown_protein_(TAIR:AT1G62422.1);_Has_89_Blast_hits_to_88_proteins_in_16_species:_Archae_-_0;_Bacteria_-_0;_Met
Ta_scaffold_9	451423	SNV	T	A	Homozygous	28	Ta1.0_03116:c.1014T>A	Ta1.0_03116:p.Asn338Lys	AT1G11920.1_Symbols:_Pectin_lyase-like_superfamily_protein_
Ta_scaffold_9	452887	SNV	C	T	Homozygous	21	Ta1.0_03117:c.787G>A	Ta1.0_03117:p.Asp263Asn	AT1G11915.1_Symbols:_unknown_protein;_FUNCTIONS_IN:_molecular_function_unknown;_INVOLVED_IN:_biological_process_unknown;_LOCATED_IN:_endomembrane_system;_EXPRESSED_IN:_root;_BEST_Arabidopsis_thal
Ta_scaffold_9	453042	SNV	A	G	Homozygous	31	Ta1.0_03117:c.632T>C	Ta1.0_03117:p.Val211Ala	AT1G11915.1_Symbols:_unknown_protein;_FUNCTIONS_IN:_molecular_function_unknown;_INVOLVED_IN:_biological_process_unknown;_LOCATED_IN:_endomembrane_system;_EXPRESSED_IN:_root;_BEST_Arabidopsis_thal
Ta_scaffold_9	456309	SNV	A	G	Homozygous	29	Ta1.0_03118:c.938A>G	Ta1.0_03118:p.Asn313Ser	AT1G78850.1_Symbols:_D-mannose_binding_lectin_protein_with_Apple-like_carbohydrate-binding_domain_
Ta_scaffold_9	461630	SNV	C	T	Homozygous	26	Ta1.0_03119:c.157C>T	Ta1.0_03119:p.Arg53Cys	AT1G11910.1_Symbols:_APA1,_ATAPA1_aspartic_proteinase_A1_
Ta_scaffold_9	543558	SNV	A	G	Homozygous	32	Ta1.0_03139:c.4786T>C	Ta1.0_03139:p.*1596Gln	AT3G57710.1_Symbols:_Protein_kinase_superfamily_protein_
Ta_scaffold_9	544021	SNV	T	G	Homozygous	39	Ta1.0_03139:c.4323A>C	Ta1.0_03139:p.Gln1441His	AT3G57710.1_Symbols:_Protein_kinase_superfamily_protein_
Ta_scaffold_9	544049	SNV	T	G	Homozygous	38	Ta1.0_03139:c.4295A>C	Ta1.0_03139:p.Glu1432Ala	AT3G57710.1_Symbols:_Protein_kinase_superfamily_protein_
Ta_scaffold_9	544074	SNV	C	A	Homozygous	37	Ta1.0_03139:c.4270G>T	Ta1.0_03139:p.Gly1424Cys	AT3G57710.1_Symbols:_Protein_kinase_superfamily_protein_
Ta_scaffold_9	544277	SNV	T	C	Homozygous	36	Ta1.0_03139:c.4067A>G	Ta1.0_03139:p.Lys1356Arg	AT3G57710.1_Symbols:_Protein_kinase_superfamily_protein_
Ta_scaffold_9	544316	SNV	A	T	Homozygous	31	Ta1.0_03139:c.4028T>A	Ta1.0_03139:p.Val1343Glu	AT3G57710.1_Symbols:_Protein_kinase_superfamily_protein_
Ta_scaffold_9	552613	SNV	C	T	Homozygous	32	Ta1.0_03139:c.3601G>A	Ta1.0_03139:p.Glu1201Lys	AT3G57710.1_Symbols:_Protein_kinase_superfamily_protein_
Ta_scaffold_9	553084	SNV	A	T	Homozygous	43	Ta1.0_03139:c.3130T>A	Ta1.0_03139:p.Ser1044Thr	AT3G57710.1_Symbols:_Protein_kinase_superfamily_protein_
Ta_scaffold_9	553164	SNV	C	T	Homozygous	24	Ta1.0_03139:c.3050G>A	Ta1.0_03139:p.Arg1017Gln	AT3G57710.1_Symbols:_Protein_kinase_superfamily_protein_
Ta_scaffold_9	554735	SNV	C	T	Homozygous	22	Ta1.0_03139:c.2261G>A	Ta1.0_03139:p.Gly754Glu	AT3G57710.1_Symbols:_Protein_kinase_superfamily_protein_
Ta_scaffold_9	554738	SNV	A	G	Homozygous	23	Ta1.0_03139:c.2258T>C	Ta1.0_03139:p.Ile753Thr	AT3G57710.1_Symbols:_Protein_kinase_superfamily_protein_
Ta_scaffold_9	554769	SNV	T	A	Homozygous	26	Ta1.0_03139:c.2227A>T	Ta1.0_03139:p.Met743Leu	AT3G57710.1_Symbols:_Protein_kinase_superfamily_protein_
Ta_scaffold_9	554789	SNV	A	G	Homozygous	30	Ta1.0_03139:c.2207T>C	Ta1.0_03139:p.Ile736Thr	AT3G57710.1_Symbols:_Protein_kinase_superfamily_protein_
Ta_scaffold_9	554792	SNV	A	C	Homozygous	31	Ta1.0_03139:c.2204T>G	Ta1.0_03139:p.Val735Gly	AT3G57710.1_Symbols:_Protein_kinase_superfamily_protein_
Ta_scaffold_9	554808	SNV	A	G	Homozygous	33	Ta1.0_03139:c.2188T>C	Ta1.0_03139:p.Tyr730His	AT3G57710.1_Symbols:_Protein_kinase_superfamily_protein_
Ta_scaffold_9	554846	SNV	T	C	Homozygous	24	Ta1.0_03139:c.2150A>G	Ta1.0_03139:p.Asn717Ser	AT3G57710.1_Symbols:_Protein_kinase_superfamily_protein_
Ta_scaffold_9	555635	SNV	T	C	Homozygous	40	Ta1.0_03139:c.1915A>G	Ta1.0_03139:p.Lys639Glu	AT3G57710.1_Symbols:_Protein_kinase_superfamily_protein_
Ta_scaffold_9	555637	SNV	A	G	Homozygous	40	Ta1.0_03139:c.1913T>C	Ta1.0_03139:p.Val638Ala	AT3G57710.1_Symbols:_Protein_kinase_superfamily_protein_
Ta_scaffold_9	555746	SNV	C	T	Homozygous	28	Ta1.0_03139:c.1804G>A	Ta1.0_03139:p.Glu602Lys	AT3G57710.1_Symbols:_Protein_kinase_superfamily_protein_
Ta_scaffold_9	555894	SNV	T	G	Homozygous	31	Ta1.0_03139:c.1656A>C	Ta1.0_03139:p.Gln552His	AT3G57710.1_Symbols:_Protein_kinase_superfamily_protein_
Ta_scaffold_9	556289	SNV	T	C	Homozygous	43	Ta1.0_03139:c.1261A>G	Ta1.0_03139:p.Ile421Val	AT3G57710.1_Symbols:_Protein_kinase_superfamily_protein_
Ta_scaffold_9	557049	SNV	T	C	Homozygous	31	Ta1.0_03139:c.868A>G	Ta1.0_03139:p.Met290Val	AT3G57710.1_Symbols:_Protein_kinase_superfamily_protein_
Ta_scaffold_9	557054	SNV	T	C	Homozygous	26	Ta1.0_03139:c.863A>G	Ta1.0_03139:p.Asn288Ser	AT3G57710.1_Symbols:_Protein_kinase_superfamily_protein_
Ta_scaffold_9	557067	SNV	C	A	Homozygous	27	Ta1.0_03139:c.850G>T	Ta1.0_03139:p.Val284Leu	AT3G57710.1_Symbols:_Protein_kinase_superfamily_protein_
Ta_scaffold_9	557079	SNV	T	C	Homozygous	24	Ta1.0_03139:c.838A>G	Ta1.0_03139:p.Thr280Ala	AT3G57710.1_Symbols:_Protein_kinase_superfamily_protein_
Ta_scaffold_9	557336	SNV	A	G	Homozygous	29	Ta1.0_03139:c.581T>C	Ta1.0_03139:p.Val194Ala	AT3G57710.1_Symbols:_Protein_kinase_superfamily_protein_
Ta_scaffold_9	557388	SNV	T	C	Homozygous	36	Ta1.0_03139:c.529A>G	Ta1.0_03139:p.Ile177Val	AT3G57710.1_Symbols:_Protein_kinase_superfamily_protein_
Ta_scaffold_9	557692	SNV	G	C	Homozygous	30	Ta1.0_03139:c.225C>G	Ta1.0_03139:p.Asp75Glu	AT3G57710.1_Symbols:_Protein_kinase_superfamily_protein_
Ta_scaffold_9	557814	SNV	T	C	Homozygous	26	Ta1.0_03139:c.103A>G	Ta1.0_03139:p.Ile35Val	AT3G57710.1_Symbols:_Protein_kinase_superfamily_protein_
Ta_scaffold_9	557865	SNV	A	C	Homozygous	24	Ta1.0_03139:c.52T>G	Ta1.0_03139:p.Phe18Val	AT3G57710.1_Symbols:_Protein_kinase_superfamily_protein_
Ta_scaffold_9	557879	SNV	C	T	Homozygous	20	Ta1.0_03139:c.38G>A	Ta1.0_03139:p.Arg13Gln	AT3G57710.1_Symbols:_Protein_kinase_superfamily_protein_
Ta_scaffold_9	559612	SNV	C	T	Homozygous	34	Ta1.0_03140:c.98C>T	Ta1.0_03140:p.Ala33Val	AT3G57750.1_Symbols:_Protein_kinase_superfamily_protein_
Ta_scaffold_9	559635	SNV	C	T	Homozygous	35	Ta1.0_03140:c.121C>T	Ta1.0_03140:p.Arg41*	AT3G57750.1_Symbols:_Protein_kinase_superfamily_protein_
Ta_scaffold_9	562128	SNV	A	T	Homozygous	30	Ta1.0_03141:c.929A>T	Ta1.0_03141:p.Tyr310Phe	AT3G57760.1_Symbols:_Protein_kinase_superfamily_protein_
Ta_scaffold_9	562135	SNV	T	A	Homozygous	32	Ta1.0_03141:c.936T>A	Ta1.0_03141:p.Asp312Glu	AT3G57760.1_Symbols:_Protein_kinase_superfamily_protein_
Ta_scaffold_9	565919	SNV	G	C	Homozygous	43	Ta1.0_03143:c.1986C>G	Ta1.0_03143:p.Asp662Glu	AT3G57780.1_Symbols:_BEST_Arabidopsis_thaliana_protein_match_is:_nucleolar_protein_gar2-related_(TAIR:AT2G42320.2);_Has_3163_Blast_hits_to_2460_proteins_in_357_species:_Archae_-_16;_Bacteria_-_29
Ta_scaffold_9	566217	SNV	T	G	Homozygous	43	Ta1.0_03143:c.1688A>C	Ta1.0_03143:p.Gln563Pro	AT3G57780.1_Symbols:_BEST_Arabidopsis_thaliana_protein_match_is:_nucleolar_protein_gar2-related_(TAIR:AT2G42320.2);_Has_3163_Blast_hits_to_2460_proteins_in_357_species:_Archae_-_16;_Bacteria_-_29
Ta_scaffold_9	567582	SNV	A	C	Homozygous	39	Ta1.0_03143:c.812T>G	Ta1.0_03143:p.Val271Gly	AT3G57780.1_Symbols:_BEST_Arabidopsis_thaliana_protein_match_is:_nucleolar_protein_gar2-related_(TAIR:AT2G42320.2);_Has_3163_Blast_hits_to_2460_proteins_in_357_species:_Archae_-_16;_Bacteria_-_29
Ta_scaffold_9	567592	SNV	G	C	Homozygous	42	Ta1.0_03143:c.802C>G	Ta1.0_03143:p.Gln268Glu	AT3G57780.1_Symbols:_BEST_Arabidopsis_thaliana_protein_match_is:_nucleolar_protein_gar2-related_(TAIR:AT2G42320.2);_Has_3163_Blast_hits_to_2460_proteins_in_357_species:_Archae_-_16;_Bacteria_-_29
Ta_scaffold_9	568048^568049	Insertion	-	CTT	Homozygous	26	Ta1.0_03143:c.432_433insAAG	Ta1.0_03143:p.Glu144_Glu145insLys	AT3G57780.1_Symbols:_BEST_Arabidopsis_thaliana_protein_match_is:_nucleolar_protein_gar2-related_(TAIR:AT2G42320.2);_Has_3163_Blast_hits_to_2460_proteins_in_357_species:_Archae_-_16;_Bacteria_-_29
Ta_scaffold_9	606050	SNV	A	T	Homozygous	31	Ta1.0_03155:c.14A>T	Ta1.0_03155:p.Lys5Met	AT3G57910.1_Symbols:_D111/G-patch_domain-containing_protein_
Ta_scaffold_9	606099	SNV	A	C	Homozygous	27	Ta1.0_03155:c.63A>C	Ta1.0_03155:p.Glu21Asp	AT3G57910.1_Symbols:_D111/G-patch_domain-containing_protein_
Ta_scaffold_9	623532	SNV	T	C	Homozygous	35	Ta1.0_03158:c.2689T>C	Ta1.0_03158:p.Tyr897His	AT3G57940.1_Symbols:_Domain_of_unknown_function_(DUF1726)_;Putative_ATPase_(DUF699)_
Ta_scaffold_9	629701	SNV	A	G	Homozygous	35	Ta1.0_03159:c.450A>G	Ta1.0_03159:p.Ile150Met	AT3G57950.1_Symbols:_unknown_protein;_FUNCTIONS_IN:_molecular_function_unknown;_INVOLVED_IN:_biological_process_unknown;_LOCATED_IN:_chloroplast;_EXPRESSED_IN:_9_plant_structures;_EXPRESSED_DURIN
Ta_scaffold_9	646346	SNV	A	G	Homozygous	31	Ta1.0_03162:c.457A>G	Ta1.0_03162:p.Met153Val	AT3G58000.1_Symbols:_VQ_motif-containing_protein_
Ta_scaffold_9	647316	SNV	C	T	Homozygous	38	Ta1.0_03163:c.764G>A	Ta1.0_03163:p.Ser255Asn	AT3G58010.1_Symbols:_PGL34_plastoglobulin_34kD_
Ta_scaffold_9	650286	SNV	A	G	Homozygous	31	Ta1.0_03164:c.560A>G	Ta1.0_03164:p.Glu187Gly	AT3G58020.1_Symbols:_Chaperone_DnaJ-domain_superfamily_protein_
Ta_scaffold_9	718626	SNV	T	C	Homozygous	33	Ta1.0_03180:c.338T>C	Ta1.0_03180:p.Val113Ala	AT2G42430.1_Symbols:_LBD16,_ASL18_lateral_organ_boundaries-domain_16_
Ta_scaffold_9	718689	SNV	C	T	Homozygous	27	Ta1.0_03180:c.401C>T	Ta1.0_03180:p.Ala134Val	AT2G42430.1_Symbols:_LBD16,_ASL18_lateral_organ_boundaries-domain_16_
Ta_scaffold_9	718694	SNV	T	C	Homozygous	28	Ta1.0_03180:c.406T>C	Ta1.0_03180:p.Ser136Pro	AT2G42430.1_Symbols:_LBD16,_ASL18_lateral_organ_boundaries-domain_16_
Ta_scaffold_9	718773	SNV	A	G	Homozygous	27	Ta1.0_03180:c.485A>G	Ta1.0_03180:p.Asp162Gly	AT2G42430.1_Symbols:_LBD16,_ASL18_lateral_organ_boundaries-domain_16_
Ta_scaffold_9	718786	SNV	T	G	Homozygous	28	Ta1.0_03180:c.498T>G	Ta1.0_03180:p.Phe166Leu	AT2G42430.1_Symbols:_LBD16,_ASL18_lateral_organ_boundaries-domain_16_
Ta_scaffold_9	736473	SNV	G	T	Homozygous	32	Ta1.0_03182:c.7961C>A	Ta1.0_03182:p.Thr2654Asn	AT3G58350.1_Symbols:_RTM3_RESTRICTED_TEV_MOVEMENT_3_
Ta_scaffold_9	785562	SNV	T	A	Homozygous	26	Ta1.0_03190:c.78T>A	Ta1.0_03190:p.Asn26Lys	AT3G58490.1_Symbols:_Phosphatidic_acid_phosphatase_(PAP2)_family_protein_
Ta_scaffold_9	797391	SNV	C	A	Homozygous	47	Ta1.0_03193:c.769C>A	Ta1.0_03193:p.Leu257Ile	AT3G58530.1_Symbols:_RNI-like_superfamily_protein_
Ta_scaffold_9	797545	SNV	G	C	Homozygous	37	Ta1.0_03193:c.811G>C	Ta1.0_03193:p.Gly271Arg	AT3G58530.1_Symbols:_RNI-like_superfamily_protein_
Ta_scaffold_9	798212	SNV	A	T	Homozygous	20	Ta1.0_03193:c.1229A>T	Ta1.0_03193:p.Asp410Val	AT3G58530.1_Symbols:_RNI-like_superfamily_protein_
Ta_scaffold_9	800093	SNV	T	C	Homozygous	34	Ta1.0_03193:c.1894T>C	Ta1.0_03193:p.Tyr632His	AT3G58530.1_Symbols:_RNI-like_superfamily_protein_
Ta_scaffold_9	800776	SNV	C	T	Homozygous	35	Ta1.0_03194:c.322G>A	Ta1.0_03194:p.Ala108Thr	AT3G58550.1_Symbols:_Bifunctional_inhibitor/lipid-transfer_protein/seed_storage_2S_albumin_superfamily_protein_
Ta_scaffold_9	804142	SNV	G	C	Homozygous	32	Ta1.0_03195:c.386C>G	Ta1.0_03195:p.Thr129Ser	AT3G58560.1_Symbols:_DNAse_I-like_superfamily_protein_
Ta_scaffold_9	810089	SNV	T	C	Homozygous	28	Ta1.0_03197:c.1544A>G	Ta1.0_03197:p.Lys515Arg	AT3G58580.1_Symbols:_DNAse_I-like_superfamily_protein_
Ta_scaffold_9	873099	SNV	A	G	Homozygous	25	Ta1.0_03209:c.40A>G	Ta1.0_03209:p.Met14Val	AT3G58680.1_Symbols:_MBF1B,_ATMBF1B_multiprotein_bridging_factor_1B_
Ta_scaffold_9	936468	SNV	A	G	Homozygous	20	Ta1.0_03219:c.37A>G	Ta1.0_03219:p.Thr13Ala	AT1G29080.1_Symbols:_Papain_family_cysteine_protease_
Ta_scaffold_9	941446	SNV	T	C	Homozygous	25	Ta1.0_03219:c.1639T>C	Ta1.0_03219:p.Phe547Leu	AT1G29080.1_Symbols:_Papain_family_cysteine_protease_
Ta_scaffold_9	965711	SNV	G	A	Homozygous	33	Ta1.0_03225:c.364G>A	Ta1.0_03225:p.Val122Met	AT1G29030.1_Symbols:_Apoptosis_inhibitory_protein_5_(API5)_
Ta_scaffold_9	983596	SNV	T	C	Homozygous	33	Ta1.0_03230:c.716T>C	Ta1.0_03230:p.Val239Ala	AT1G28960.1_Symbols:_ATNUDT15,_ATNUDX15,_NUDX15_nudix_hydrolase_homolog_15_
Ta_scaffold_10	69464	SNV	C	G	Homozygous	38	Ta1.0_03845:c.1425G>C	Ta1.0_03845:p.Glu475Asp	AT5G04130.1_Symbols:_GYRB2_DNA_GYRASE_B2_
Ta_scaffold_10	73162	SNV	T	C	Homozygous	20	Ta1.0_03845:c.142A>G	Ta1.0_03845:p.Ser48Gly	AT5G04130.1_Symbols:_GYRB2_DNA_GYRASE_B2_
Ta_scaffold_10	81452	SNV	A	G	Homozygous	40	Ta1.0_03846:c.4165A>G	Ta1.0_03846:p.Met1389Val	AT5G04140.2_Symbols:_GLU1,_GLS1,_GLUS,_FD-GOGAT_glutamate_synthase_1_
Ta_scaffold_10	90133	SNV	T	C	Homozygous	22	Ta1.0_03849:c.167T>C	Ta1.0_03849:p.Phe56Ser	AT5G04170.1_Symbols:_Calcium-binding_EF-hand_family_protein_
Ta_scaffold_10	136418	SNV	C	A	Homozygous	31	Ta1.0_03861:c.2352C>A	Ta1.0_03861:p.Asn784Lys	AT5G04290.1_Symbols:_KTF1,_SPT5L_kow_domain-containing_transcription_factor_1_
Ta_scaffold_10	136422	SNV	G	A	Homozygous	32	Ta1.0_03861:c.2356G>A	Ta1.0_03861:p.Gly786Ser	AT5G04290.1_Symbols:_KTF1,_SPT5L_kow_domain-containing_transcription_factor_1_
Ta_scaffold_10	142771	SNV	A	G	Homozygous	37	Ta1.0_03863:c.10T>C	Ta1.0_03863:p.Tyr4His	AT5G04310.1_Symbols:_Pectin_lyase-like_superfamily_protein_
Ta_scaffold_10	148450	SNV	A	G	Homozygous	31	Ta1.0_03864:c.1139A>G	Ta1.0_03864:p.Lys380Arg	AT5G04320.2_Symbols:_Shugoshin_C_terminus_
Ta_scaffold_10	148492	SNV	A	G	Homozygous	41	Ta1.0_03864:c.1181A>G	Ta1.0_03864:p.Tyr394Cys	AT5G04320.2_Symbols:_Shugoshin_C_terminus_
Ta_scaffold_10	161654	SNV	G	A	Homozygous	33	Ta1.0_03872:c.361G>A	Ta1.0_03872:p.Ala121Thr	AT5G04360.1_Symbols:_ATPU1,_ATLDA,_PU1,_LDA_limit_dextrinase_
Ta_scaffold_10	193024	SNV	G	T	Homozygous	44	Ta1.0_03878:c.544C>A	Ta1.0_03878:p.Arg182Ser	AT5G04430.2_Symbols:_BTR1,_BTR1L_binding_to_TOMV_RNA_1L_(long_form)_
Ta_scaffold_10	200044^200045	Insertion	-	A	Homozygous	23	Ta1.0_03880:c.944_945insA	Ta1.0_03880:p.Ser316fs	AT5G60610.1_Symbols:_F-box/RNI-like_superfamily_protein_
Ta_scaffold_10	272295	SNV	A	C	Homozygous	29	Ta1.0_03895:c.338A>C	Ta1.0_03895:p.Asp113Ala	AT5G04640.1_Symbols:_AGL99_AGAMOUS-like_99_
Ta_scaffold_10	272675	SNV	G	A	Homozygous	46	Ta1.0_03895:c.718G>A	Ta1.0_03895:p.Gly240Ser	AT5G04640.1_Symbols:_AGL99_AGAMOUS-like_99_
Ta_scaffold_10	285684	SNV	T	G	Homozygous	28	Ta1.0_03899:c.329A>C	Ta1.0_03899:p.Asn110Thr	AT1G19200.1_Symbols:_Protein_of_unknown_function_(DUF581)_
Ta_scaffold_10	310447	SNV	T	A	Homozygous	34	Ta1.0_03903:c.196A>T	Ta1.0_03903:p.Thr66Ser	AT1G19240.1_Symbols:_unknown_protein;_Has_24_Blast_hits_to_24_proteins_in_11_species:_Archae_-_0;_Bacteria_-_0;_Metazoa_-_0;_Fungi_-_0;_Plants_-_24;_Viruses_-_0;_Other_Eukaryotes_-_0_(source:_NCB
Ta_scaffold_10	322568	SNV	G	C	Homozygous	33	Ta1.0_03905:c.468C>G	Ta1.0_03905:p.Asn156Lys	AT1G74960.2_Symbols:_FAB1,_KAS2_fatty_acid_biosynthesis_1_
Ta_scaffold_10	329277	SNV	T	C	Homozygous	36	Ta1.0_03907:c.61T>C	Ta1.0_03907:p.Cys21Arg	AT1G19290.1_Symbols:_Pentatricopeptide_repeat_(PPR)_superfamily_protein_
Ta_scaffold_10	330201	SNV	C	G	Homozygous	45	Ta1.0_03907:c.985C>G	Ta1.0_03907:p.Pro329Ala	AT1G19290.1_Symbols:_Pentatricopeptide_repeat_(PPR)_superfamily_protein_
Ta_scaffold_10	356622	SNV	C	G	Homozygous	42	Ta1.0_03913:c.97G>C	Ta1.0_03913:p.Val33Leu	AT1G19360.1_Symbols:_Nucleotide-diphospho-sugar_transferase_family_protein_
Ta_scaffold_10	357710	SNV	T	A	Homozygous	30	Ta1.0_03914:c.1597A>T	Ta1.0_03914:p.Thr533Ser	AT1G19370.1_Symbols:_unknown_protein;_LOCATED_IN:_endoplasmic_reticulum;_EXPRESSED_IN:_22_plant_structures;_EXPRESSED_DURING:_13_growth_stages;_BEST_Arabidopsis_thaliana_protein_match_is:_unknown
Ta_scaffold_10	357726	SNV	C	G	Homozygous	29	Ta1.0_03914:c.1581G>C	Ta1.0_03914:p.Met527Ile	AT1G19370.1_Symbols:_unknown_protein;_LOCATED_IN:_endoplasmic_reticulum;_EXPRESSED_IN:_22_plant_structures;_EXPRESSED_DURING:_13_growth_stages;_BEST_Arabidopsis_thaliana_protein_match_is:_unknown
Ta_scaffold_10	357727	SNV	A	G	Homozygous	29	Ta1.0_03914:c.1580T>C	Ta1.0_03914:p.Met527Thr	AT1G19370.1_Symbols:_unknown_protein;_LOCATED_IN:_endoplasmic_reticulum;_EXPRESSED_IN:_22_plant_structures;_EXPRESSED_DURING:_13_growth_stages;_BEST_Arabidopsis_thaliana_protein_match_is:_unknown
Ta_scaffold_10	357982	SNV	A	G	Homozygous	33	Ta1.0_03914:c.1325T>C	Ta1.0_03914:p.Phe442Ser	AT1G19370.1_Symbols:_unknown_protein;_LOCATED_IN:_endoplasmic_reticulum;_EXPRESSED_IN:_22_plant_structures;_EXPRESSED_DURING:_13_growth_stages;_BEST_Arabidopsis_thaliana_protein_match_is:_unknown
Ta_scaffold_10	359211	SNV	C	G	Homozygous	23	Ta1.0_03914:c.96G>C	Ta1.0_03914:p.Gln32His	AT1G19370.1_Symbols:_unknown_protein;_LOCATED_IN:_endoplasmic_reticulum;_EXPRESSED_IN:_22_plant_structures;_EXPRESSED_DURING:_13_growth_stages;_BEST_Arabidopsis_thaliana_protein_match_is:_unknown
Ta_scaffold_10	359213	SNV	G	C	Homozygous	23	Ta1.0_03914:c.94C>G	Ta1.0_03914:p.Gln32Glu	AT1G19370.1_Symbols:_unknown_protein;_LOCATED_IN:_endoplasmic_reticulum;_EXPRESSED_IN:_22_plant_structures;_EXPRESSED_DURING:_13_growth_stages;_BEST_Arabidopsis_thaliana_protein_match_is:_unknown
Ta_scaffold_10	367547	SNV	A	G	Homozygous	40	Ta1.0_03915:c.67A>G	Ta1.0_03915:p.Ser23Gly	AT1G19380.1_Symbols:_Protein_of_unknown_function_(DUF1195)_
Ta_scaffold_10	367673	SNV	G	A	Homozygous	27	Ta1.0_03915:c.193G>A	Ta1.0_03915:p.Glu65Lys	AT1G19380.1_Symbols:_Protein_of_unknown_function_(DUF1195)_
Ta_scaffold_10	367996	SNV	A	G	Homozygous	25	Ta1.0_03915:c.433A>G	Ta1.0_03915:p.Thr145Ala	AT1G19380.1_Symbols:_Protein_of_unknown_function_(DUF1195)_
Ta_scaffold_10	373864	SNV	G	C	Homozygous	29	Ta1.0_03916:c.8498C>G	Ta1.0_03916:p.Ala2833Gly	AT1G19390.1_Symbols:_Wall-associated_kinase_family_protein_
Ta_scaffold_10	373999	SNV	T	G	Homozygous	36	Ta1.0_03916:c.8476A>C	Ta1.0_03916:p.Thr2826Pro	AT1G19390.1_Symbols:_Wall-associated_kinase_family_protein_
Ta_scaffold_10	374043	SNV	G	C	Homozygous	36	Ta1.0_03916:c.8432C>G	Ta1.0_03916:p.Ala2811Gly	AT1G19390.1_Symbols:_Wall-associated_kinase_family_protein_
Ta_scaffold_10	374055	SNV	G	A	Homozygous	37	Ta1.0_03916:c.8420C>T	Ta1.0_03916:p.Thr2807Ile	AT1G19390.1_Symbols:_Wall-associated_kinase_family_protein_
Ta_scaffold_10	374056	SNV	T	A	Homozygous	37	Ta1.0_03916:c.8419A>T	Ta1.0_03916:p.Thr2807Ser	AT1G19390.1_Symbols:_Wall-associated_kinase_family_protein_
Ta_scaffold_10	374062	SNV	C	A	Homozygous	36	Ta1.0_03916:c.8413G>T	Ta1.0_03916:p.Asp2805Tyr	AT1G19390.1_Symbols:_Wall-associated_kinase_family_protein_
Ta_scaffold_10	374064	SNV	C	G	Homozygous	35	Ta1.0_03916:c.8411G>C	Ta1.0_03916:p.Trp2804Ser	AT1G19390.1_Symbols:_Wall-associated_kinase_family_protein_
Ta_scaffold_10	374092^374093	Insertion	-	TAA	Homozygous	26	Ta1.0_03916:c.8382_8383insTTA	Ta1.0_03916:p.Gln2794_Arg2795insLeu	AT1G19390.1_Symbols:_Wall-associated_kinase_family_protein_
Ta_scaffold_10	374239	SNV	C	T	Homozygous	35	Ta1.0_03916:c.8324G>A	Ta1.0_03916:p.Arg2775Gln	AT1G19390.1_Symbols:_Wall-associated_kinase_family_protein_
Ta_scaffold_10	374240	SNV	G	C	Homozygous	35	Ta1.0_03916:c.8323C>G	Ta1.0_03916:p.Arg2775Gly	AT1G19390.1_Symbols:_Wall-associated_kinase_family_protein_
Ta_scaffold_10	374333	SNV	G	A	Homozygous	50	Ta1.0_03916:c.8230C>T	Ta1.0_03916:p.His2744Tyr	AT1G19390.1_Symbols:_Wall-associated_kinase_family_protein_
Ta_scaffold_10	374344	SNV	C	T	Homozygous	44	Ta1.0_03916:c.8219G>A	Ta1.0_03916:p.Arg2740Lys	AT1G19390.1_Symbols:_Wall-associated_kinase_family_protein_
Ta_scaffold_10	374345	SNV	T	C	Homozygous	44	Ta1.0_03916:c.8218A>G	Ta1.0_03916:p.Arg2740Gly	AT1G19390.1_Symbols:_Wall-associated_kinase_family_protein_
Ta_scaffold_10	374347	SNV	C	T	Homozygous	48	Ta1.0_03916:c.8216G>A	Ta1.0_03916:p.Ser2739Asn	AT1G19390.1_Symbols:_Wall-associated_kinase_family_protein_
Ta_scaffold_10	374423	SNV	C	T	Homozygous	26	Ta1.0_03916:c.8140G>A	Ta1.0_03916:p.Gly2714Arg	AT1G19390.1_Symbols:_Wall-associated_kinase_family_protein_
Ta_scaffold_10	374426	SNV	C	T	Homozygous	25	Ta1.0_03916:c.8137G>A	Ta1.0_03916:p.Glu2713Lys	AT1G19390.1_Symbols:_Wall-associated_kinase_family_protein_
Ta_scaffold_10	374452	SNV	G	A	Homozygous	24	Ta1.0_03916:c.8111C>T	Ta1.0_03916:p.Ala2704Val	AT1G19390.1_Symbols:_Wall-associated_kinase_family_protein_
Ta_scaffold_10	374500	SNV	C	T	Homozygous	29	Ta1.0_03916:c.8063G>A	Ta1.0_03916:p.Gly2688Glu	AT1G19390.1_Symbols:_Wall-associated_kinase_family_protein_
Ta_scaffold_10	374515	SNV	A	T	Homozygous	24	Ta1.0_03916:c.8048T>A	Ta1.0_03916:p.Ile2683Asn	AT1G19390.1_Symbols:_Wall-associated_kinase_family_protein_
Ta_scaffold_10	374522	SNV	A	G	Homozygous	25	Ta1.0_03916:c.8041T>C	Ta1.0_03916:p.Tyr2681His	AT1G19390.1_Symbols:_Wall-associated_kinase_family_protein_
Ta_scaffold_10	374531	SNV	C	T	Homozygous	27	Ta1.0_03916:c.8032G>A	Ta1.0_03916:p.Asp2678Asn	AT1G19390.1_Symbols:_Wall-associated_kinase_family_protein_
Ta_scaffold_10	374654	SNV	C	T	Homozygous	30	Ta1.0_03916:c.7909G>A	Ta1.0_03916:p.Asp2637Asn	AT1G19390.1_Symbols:_Wall-associated_kinase_family_protein_
Ta_scaffold_10	374827	SNV	C	A	Homozygous	24	Ta1.0_03916:c.7736G>T	Ta1.0_03916:p.Arg2579Ile	AT1G19390.1_Symbols:_Wall-associated_kinase_family_protein_
Ta_scaffold_10	374828	SNV	T	A	Homozygous	24	Ta1.0_03916:c.7735A>T	Ta1.0_03916:p.Arg2579*	AT1G19390.1_Symbols:_Wall-associated_kinase_family_protein_
Ta_scaffold_10	374940^374941	Insertion	-	CTG	Homozygous	27	Ta1.0_03916:c.7622_7623insCAG	Ta1.0_03916:p.Ser2541_Ser2542insArg	AT1G19390.1_Symbols:_Wall-associated_kinase_family_protein_
Ta_scaffold_10	374947	SNV	G	C	Homozygous	23	Ta1.0_03916:c.7616C>G	Ta1.0_03916:p.Ala2539Gly	AT1G19390.1_Symbols:_Wall-associated_kinase_family_protein_
Ta_scaffold_10	375121	SNV	T	G	Homozygous	38	Ta1.0_03916:c.7442A>C	Ta1.0_03916:p.Asn2481Thr	AT1G19390.1_Symbols:_Wall-associated_kinase_family_protein_
Ta_scaffold_10	379308	SNV	T	A	Homozygous	31	Ta1.0_03916:c.5677A>T	Ta1.0_03916:p.Ser1893Cys	AT1G19390.1_Symbols:_Wall-associated_kinase_family_protein_
Ta_scaffold_10	379325	SNV	A	G	Homozygous	37	Ta1.0_03916:c.5660T>C	Ta1.0_03916:p.Phe1887Ser	AT1G19390.1_Symbols:_Wall-associated_kinase_family_protein_
Ta_scaffold_10	379421	SNV	T	C	Homozygous	40	Ta1.0_03916:c.5564A>G	Ta1.0_03916:p.Lys1855Arg	AT1G19390.1_Symbols:_Wall-associated_kinase_family_protein_
Ta_scaffold_10	379443	SNV	T	C	Homozygous	34	Ta1.0_03916:c.5542A>G	Ta1.0_03916:p.Met1848Val	AT1G19390.1_Symbols:_Wall-associated_kinase_family_protein_
Ta_scaffold_10	379451	SNV	A	G	Homozygous	35	Ta1.0_03916:c.5534T>C	Ta1.0_03916:p.Leu1845Pro	AT1G19390.1_Symbols:_Wall-associated_kinase_family_protein_
Ta_scaffold_10	380319	SNV	A	T	Heterozygous	39	Ta1.0_03916:c.5501T>A	Ta1.0_03916:p.Phe1834Tyr	AT1G19390.1_Symbols:_Wall-associated_kinase_family_protein_
Ta_scaffold_10	380321	SNV	C	A	Heterozygous	40	Ta1.0_03916:c.5499G>T	Ta1.0_03916:p.Leu1833Phe	AT1G19390.1_Symbols:_Wall-associated_kinase_family_protein_
Ta_scaffold_10	380346	SNV	A	G	Homozygous	39	Ta1.0_03916:c.5474T>C	Ta1.0_03916:p.Leu1825Pro	AT1G19390.1_Symbols:_Wall-associated_kinase_family_protein_
Ta_scaffold_10	380353	SNV	T	C	Homozygous	37	Ta1.0_03916:c.5467A>G	Ta1.0_03916:p.Thr1823Ala	AT1G19390.1_Symbols:_Wall-associated_kinase_family_protein_
Ta_scaffold_10	380385	SNV	G	A	Heterozygous	29	Ta1.0_03916:c.5435C>T	Ta1.0_03916:p.Thr1812Ile	AT1G19390.1_Symbols:_Wall-associated_kinase_family_protein_
Ta_scaffold_10	380400	SNV	G	T	Heterozygous	24	Ta1.0_03916:c.5420C>A	Ta1.0_03916:p.Ala1807Asp	AT1G19390.1_Symbols:_Wall-associated_kinase_family_protein_
Ta_scaffold_10	380965	SNV	T	C	Homozygous	37	Ta1.0_03916:c.4909A>G	Ta1.0_03916:p.Thr1637Ala	AT1G19390.1_Symbols:_Wall-associated_kinase_family_protein_
Ta_scaffold_10	380995	SNV	T	C	Heterozygous	33	Ta1.0_03916:c.4879A>G	Ta1.0_03916:p.Thr1627Ala	AT1G19390.1_Symbols:_Wall-associated_kinase_family_protein_
Ta_scaffold_10	381019	SNV	T	C	Homozygous	46	Ta1.0_03916:c.4855A>G	Ta1.0_03916:p.Met1619Val	AT1G19390.1_Symbols:_Wall-associated_kinase_family_protein_
Ta_scaffold_10	381065	SNV	T	A	Heterozygous	66	Ta1.0_03916:c.4809A>T	Ta1.0_03916:p.Leu1603Phe	AT1G19390.1_Symbols:_Wall-associated_kinase_family_protein_
Ta_scaffold_10	381065	SNV	T	G	Heterozygous	66	Ta1.0_03916:c.4809A>C	Ta1.0_03916:p.Leu1603Phe	AT1G19390.1_Symbols:_Wall-associated_kinase_family_protein_
Ta_scaffold_10	381219	SNV	A	T	Homozygous	33	Ta1.0_03916:c.4655T>A	Ta1.0_03916:p.Ile1552Lys	AT1G19390.1_Symbols:_Wall-associated_kinase_family_protein_
Ta_scaffold_10	381225	SNV	C	A	Homozygous	29	Ta1.0_03916:c.4649G>T	Ta1.0_03916:p.Arg1550Ile	AT1G19390.1_Symbols:_Wall-associated_kinase_family_protein_
Ta_scaffold_10	381650	SNV	C	G	Homozygous	28	Ta1.0_03916:c.4336G>C	Ta1.0_03916:p.Ala1446Pro	AT1G19390.1_Symbols:_Wall-associated_kinase_family_protein_
Ta_scaffold_10	381653	SNV	G	C	Homozygous	28	Ta1.0_03916:c.4333C>G	Ta1.0_03916:p.Leu1445Val	AT1G19390.1_Symbols:_Wall-associated_kinase_family_protein_
Ta_scaffold_10	381655	SNV	G	T	Homozygous	30	Ta1.0_03916:c.4331C>A	Ta1.0_03916:p.Thr1444Asn	AT1G19390.1_Symbols:_Wall-associated_kinase_family_protein_
Ta_scaffold_10	381664	SNV	A	C	Homozygous	29	Ta1.0_03916:c.4322T>G	Ta1.0_03916:p.Leu1441Arg	AT1G19390.1_Symbols:_Wall-associated_kinase_family_protein_
Ta_scaffold_10	381679	SNV	C	T	Homozygous	27	Ta1.0_03916:c.4307G>A	Ta1.0_03916:p.Gly1436Asp	AT1G19390.1_Symbols:_Wall-associated_kinase_family_protein_
Ta_scaffold_10	381739^381740	Insertion	-	C	Homozygous	33	Ta1.0_03916:c.4246_4247insG	Ta1.0_03916:p.Pro1416fs	AT1G19390.1_Symbols:_Wall-associated_kinase_family_protein_
Ta_scaffold_10	381740	SNV	G	T	Homozygous	34	Ta1.0_03916:c.4246C>A	Ta1.0_03916:p.Pro1416Thr	AT1G19390.1_Symbols:_Wall-associated_kinase_family_protein_
Ta_scaffold_10	381746	SNV	T	G	Homozygous	33	Ta1.0_03916:c.4240A>C	Ta1.0_03916:p.Ile1414Leu	AT1G19390.1_Symbols:_Wall-associated_kinase_family_protein_
Ta_scaffold_10	381904	SNV	C	G	Homozygous	24	Ta1.0_03916:c.4222G>C	Ta1.0_03916:p.Glu1408Gln	AT1G19390.1_Symbols:_Wall-associated_kinase_family_protein_
Ta_scaffold_10	381915	SNV	A	G	Homozygous	21	Ta1.0_03916:c.4211T>C	Ta1.0_03916:p.Phe1404Ser	AT1G19390.1_Symbols:_Wall-associated_kinase_family_protein_
Ta_scaffold_10	382369	SNV	T	A	Homozygous	69	Ta1.0_03916:c.3757A>T	Ta1.0_03916:p.Asn1253Tyr	AT1G19390.1_Symbols:_Wall-associated_kinase_family_protein_
Ta_scaffold_10	382528	SNV	G	C	Homozygous	21	Ta1.0_03916:c.3598C>G	Ta1.0_03916:p.Leu1200Val	AT1G19390.1_Symbols:_Wall-associated_kinase_family_protein_
Ta_scaffold_10	382546	SNV	T	C	Homozygous	21	Ta1.0_03916:c.3580A>G	Ta1.0_03916:p.Arg1194Gly	AT1G19390.1_Symbols:_Wall-associated_kinase_family_protein_
Ta_scaffold_10	382564	SNV	G	A	Heterozygous	21	Ta1.0_03916:c.3562C>T	Ta1.0_03916:p.Pro1188Ser	AT1G19390.1_Symbols:_Wall-associated_kinase_family_protein_
Ta_scaffold_10	382566	SNV	G	C	Homozygous	20	Ta1.0_03916:c.3560C>G	Ta1.0_03916:p.Thr1187Ser	AT1G19390.1_Symbols:_Wall-associated_kinase_family_protein_
Ta_scaffold_10	382569	SNV	T	C	Heterozygous	20	Ta1.0_03916:c.3557A>G	Ta1.0_03916:p.Asp1186Gly	AT1G19390.1_Symbols:_Wall-associated_kinase_family_protein_
Ta_scaffold_10	382572	SNV	T	G	Heterozygous	20	Ta1.0_03916:c.3554A>C	Ta1.0_03916:p.Lys1185Thr	AT1G19390.1_Symbols:_Wall-associated_kinase_family_protein_
Ta_scaffold_10	383555	SNV	G	A	Homozygous	30	Ta1.0_03916:c.3275C>T	Ta1.0_03916:p.Ser1092Phe	AT1G19390.1_Symbols:_Wall-associated_kinase_family_protein_
Ta_scaffold_10	383567^383568	Insertion	-	T	Homozygous	33	Ta1.0_03916:c.3262_3263insA	Ta1.0_03916:p.Val1088fs	AT1G19390.1_Symbols:_Wall-associated_kinase_family_protein_
Ta_scaffold_10	383569^383570	Insertion	-	ACA	Homozygous	32	Ta1.0_03916:c.3260_3261insTGT	Ta1.0_03916:p.Val1088_Glu1089insVal	AT1G19390.1_Symbols:_Wall-associated_kinase_family_protein_
Ta_scaffold_10	383585	SNV	G	C	Homozygous	30	Ta1.0_03916:c.3245C>G	Ta1.0_03916:p.Ser1082Trp	AT1G19390.1_Symbols:_Wall-associated_kinase_family_protein_
Ta_scaffold_10	383651	SNV	C	T	Homozygous	35	Ta1.0_03916:c.3179G>A	Ta1.0_03916:p.Ser1060Asn	AT1G19390.1_Symbols:_Wall-associated_kinase_family_protein_
Ta_scaffold_10	383678	SNV	A	G	Homozygous	35	Ta1.0_03916:c.3152T>C	Ta1.0_03916:p.Val1051Ala	AT1G19390.1_Symbols:_Wall-associated_kinase_family_protein_
Ta_scaffold_10	383708	SNV	G	T	Homozygous	34	Ta1.0_03916:c.3122C>A	Ta1.0_03916:p.Pro1041Gln	AT1G19390.1_Symbols:_Wall-associated_kinase_family_protein_
Ta_scaffold_10	383754	SNV	T	C	Homozygous	24	Ta1.0_03916:c.3076A>G	Ta1.0_03916:p.Asn1026Asp	AT1G19390.1_Symbols:_Wall-associated_kinase_family_protein_
Ta_scaffold_10	383786	SNV	C	T	Homozygous	22	Ta1.0_03916:c.3044G>A	Ta1.0_03916:p.Arg1015Lys	AT1G19390.1_Symbols:_Wall-associated_kinase_family_protein_
Ta_scaffold_10	383988	SNV	A	C	Homozygous	27	Ta1.0_03916:c.2842T>G	Ta1.0_03916:p.Tyr948Asp	AT1G19390.1_Symbols:_Wall-associated_kinase_family_protein_
Ta_scaffold_10	389929	SNV	T	C	Homozygous	41	Ta1.0_03917:c.1306A>G	Ta1.0_03917:p.Ile436Val	AT1G19390.1_Symbols:_Wall-associated_kinase_family_protein_
Ta_scaffold_10	391368	SNV	C	G	Homozygous	23	Ta1.0_03917:c.147G>C	Ta1.0_03917:p.Leu49Phe	AT1G19390.1_Symbols:_Wall-associated_kinase_family_protein_
Ta_scaffold_10	391393	SNV	C	T	Homozygous	24	Ta1.0_03917:c.122G>A	Ta1.0_03917:p.Arg41Lys	AT1G19390.1_Symbols:_Wall-associated_kinase_family_protein_
Ta_scaffold_10	391401	SNV	C	G	Homozygous	21	Ta1.0_03917:c.114G>C	Ta1.0_03917:p.Glu38Asp	AT1G19390.1_Symbols:_Wall-associated_kinase_family_protein_
Ta_scaffold_10	395687	SNV	G	T	Homozygous	28	Ta1.0_03919:c.1720C>A	Ta1.0_03919:p.Leu574Ile	AT1G19430.1_Symbols:_S-adenosyl-L-methionine-dependent_methyltransferases_superfamily_protein_
Ta_scaffold_10	395728	SNV	T	C	Homozygous	25	Ta1.0_03919:c.1679A>G	Ta1.0_03919:p.Asp560Gly	AT1G19430.1_Symbols:_S-adenosyl-L-methionine-dependent_methyltransferases_superfamily_protein_
Ta_scaffold_10	396286	SNV	C	T	Homozygous	27	Ta1.0_03919:c.1331G>A	Ta1.0_03919:p.Ser444Asn	AT1G19430.1_Symbols:_S-adenosyl-L-methionine-dependent_methyltransferases_superfamily_protein_
Ta_scaffold_10	396814	SNV	A	T	Homozygous	32	Ta1.0_03919:c.971T>A	Ta1.0_03919:p.Leu324His	AT1G19430.1_Symbols:_S-adenosyl-L-methionine-dependent_methyltransferases_superfamily_protein_
Ta_scaffold_10	397156	SNV	T	A	Homozygous	37	Ta1.0_03919:c.718A>T	Ta1.0_03919:p.Ile240Leu	AT1G19430.1_Symbols:_S-adenosyl-L-methionine-dependent_methyltransferases_superfamily_protein_
Ta_scaffold_10	397386	SNV	G	A	Homozygous	43	Ta1.0_03919:c.488C>T	Ta1.0_03919:p.Thr163Ile	AT1G19430.1_Symbols:_S-adenosyl-L-methionine-dependent_methyltransferases_superfamily_protein_
Ta_scaffold_10	397476^397477	Insertion	-	CTA	Homozygous	30	Ta1.0_03919:c.397_398insTAG	Ta1.0_03919:p.Val132_Glu133insVal	AT1G19430.1_Symbols:_S-adenosyl-L-methionine-dependent_methyltransferases_superfamily_protein_
Ta_scaffold_10	397527	SNV	G	A	Homozygous	27	Ta1.0_03919:c.347C>T	Ta1.0_03919:p.Ala116Val	AT1G19430.1_Symbols:_S-adenosyl-L-methionine-dependent_methyltransferases_superfamily_protein_
Ta_scaffold_10	397603	SNV	C	T	Homozygous	32	Ta1.0_03919:c.271G>A	Ta1.0_03919:p.Gly91Ser	AT1G19430.1_Symbols:_S-adenosyl-L-methionine-dependent_methyltransferases_superfamily_protein_
Ta_scaffold_10	397843	SNV	T	C	Homozygous	32	Ta1.0_03919:c.31A>G	Ta1.0_03919:p.Thr11Ala	AT1G19430.1_Symbols:_S-adenosyl-L-methionine-dependent_methyltransferases_superfamily_protein_
Ta_scaffold_10	397870	SNV	C	T	Homozygous	38	Ta1.0_03919:c.4G>A	Ta1.0_03919:p.Ala2Thr	AT1G19430.1_Symbols:_S-adenosyl-L-methionine-dependent_methyltransferases_superfamily_protein_
Ta_scaffold_10	399587	SNV	G	A	Homozygous	20	Ta1.0_03920:c.49G>A	Ta1.0_03920:p.Gly17Ser	AT1G19440.1_Symbols:_KCS4_3-ketoacyl-CoA_synthase_4_
Ta_scaffold_10	399828	SNV	C	T	Homozygous	22	Ta1.0_03920:c.290C>T	Ta1.0_03920:p.Thr97Ile	AT1G19440.1_Symbols:_KCS4_3-ketoacyl-CoA_synthase_4_
Ta_scaffold_10	400709	SNV	G	A	Homozygous	29	Ta1.0_03920:c.1171G>A	Ta1.0_03920:p.Val391Met	AT1G19440.1_Symbols:_KCS4_3-ketoacyl-CoA_synthase_4_
Ta_scaffold_10	402535	SNV	T	C	Homozygous	33	Ta1.0_03921:c.1052A>G	Ta1.0_03921:p.Asn351Ser	AT1G19450.1_Symbols:_Major_facilitator_superfamily_protein_
Ta_scaffold_10	407194	SNV	T	C	Homozygous	25	Ta1.0_03922:c.38T>C	Ta1.0_03922:p.Leu13Pro	AT1G19480.1_Symbols:_DNA_glycosylase_superfamily_protein_
Ta_scaffold_10	407658	SNV	G	C	Homozygous	20	Ta1.0_03922:c.502G>C	Ta1.0_03922:p.Ala168Pro	AT1G19480.1_Symbols:_DNA_glycosylase_superfamily_protein_
Ta_scaffold_10	408171	SNV	T	C	Homozygous	26	Ta1.0_03922:c.1015T>C	Ta1.0_03922:p.Ser339Pro	AT1G19480.1_Symbols:_DNA_glycosylase_superfamily_protein_
Ta_scaffold_10	413219	SNV	A	G	Homozygous	32	Ta1.0_03923:c.1087A>G	Ta1.0_03923:p.Asn363Asp	AT1G19485.1_Symbols:_Transducin/WD40_repeat-like_superfamily_protein_
Ta_scaffold_10	413754	SNV	C	T	Homozygous	26	Ta1.0_03923:c.1333C>T	Ta1.0_03923:p.Leu445Phe	AT1G19485.1_Symbols:_Transducin/WD40_repeat-like_superfamily_protein_
Ta_scaffold_10	418380	SNV	T	A	Homozygous	24	Ta1.0_03924:c.256A>T	Ta1.0_03924:p.Thr86Ser	AT1G19490.1_Symbols:_Basic-leucine_zipper_(bZIP)_transcription_factor_family_protein_
Ta_scaffold_10	421908	SNV	C	T	Homozygous	31	Ta1.0_03926:c.88G>A	Ta1.0_03926:p.Asp30Asn	AT1G19510.1_Symbols:_ATRL5,_RSM4,_RL5_RAD-like_5_
Ta_scaffold_10	439273	SNV	T	A	Homozygous	34	Ta1.0_03933:c.975T>A	Ta1.0_03933:p.Asn325Lys	AT1G19600.1_Symbols:_pfkB-like_carbohydrate_kinase_family_protein_
Ta_scaffold_10	497322	SNV	C	T	Homozygous	36	Ta1.0_03951:c.889G>A	Ta1.0_03951:p.Ala297Thr	AT1G19790.1_Symbols:_SRS7_SHI-related_sequence_7_
Ta_scaffold_10	520486	SNV	T	C	Homozygous	31	Ta1.0_03954:c.2663A>G	Ta1.0_03954:p.Gln888Arg	AT1G19835.1_Symbols:_Plant_protein_of_unknown_function_(DUF869)_
Ta_scaffold_10	553397	SNV	A	T	Homozygous	57	Ta1.0_03956:c.16A>T	Ta1.0_03956:p.Ser6Cys	AT1G19850.1_Symbols:_MP,_ARF5,_IAA24_Transcriptional_factor_B3_family_protein_/_auxin-responsive_factor_AUX/IAA-related_
Ta_scaffold_10	556542	SNV	G	C	Homozygous	36	Ta1.0_03956:c.1925G>C	Ta1.0_03956:p.Arg642Thr	AT1G19850.1_Symbols:_MP,_ARF5,_IAA24_Transcriptional_factor_B3_family_protein_/_auxin-responsive_factor_AUX/IAA-related_
Ta_scaffold_10	565873	SNV	T	C	Homozygous	27	Ta1.0_03959:c.169A>G	Ta1.0_03959:p.Ile57Val	AT1G19870.1_Symbols:_iqd32_IQ-domain_32_
Ta_scaffold_10	566405	SNV	A	G	Homozygous	27	Ta1.0_03959:c.86T>C	Ta1.0_03959:p.Val29Ala	AT1G19870.1_Symbols:_iqd32_IQ-domain_32_
Ta_scaffold_10	584896	SNV	A	G	Homozygous	29	Ta1.0_03963:c.2T>C	Ta1.0_03963:p.Met1?	AT1G19920.1_Symbols:_APS2,_ASA1_Pseudouridine_synthase/archaeosine_transglycosylase-like_family_protein_
Ta_scaffold_10	616748	SNV	A	G	Homozygous	31	Ta1.0_03974:c.253A>G	Ta1.0_03974:p.Ser85Gly	AT1G75810.1_Symbols:_unknown_protein;_FUNCTIONS_IN:_molecular_function_unknown;_INVOLVED_IN:_biological_process_unknown;_LOCATED_IN:_endomembrane_system;_EXPRESSED_IN:_24_plant_structures;_EXPRES
Ta_scaffold_10	644086..644109	Deletion	ACCACCAAAGCCTCAACCAAAGCC	-	Homozygous	21	Ta1.0_03983:c.408_431delACCACCAAAGCCTCAACCAAAGCC	Ta1.0_03983:p.Lys155_Pro162del	AT1G20130.1_Symbols:_GDSL-like_Lipase/Acylhydrolase_superfamily_protein_
Ta_scaffold_10	648837^648838	Insertion	-	AAGC	Homozygous	32	Ta1.0_03985:c.1517_1518insGCTT	Ta1.0_03985:p.Pro507fs	AT1G20150.1_Symbols:_Subtilisin-like_serine_endopeptidase_family_protein_
Ta_scaffold_10	651776	SNV	G	A	Homozygous	38	Ta1.0_03986:c.1754C>T	Ta1.0_03986:p.Thr585Met	AT1G20160.1_Symbols:_ATSBT5.2_Subtilisin-like_serine_endopeptidase_family_protein_
Ta_scaffold_10	671028	SNV	G	A	Homozygous	28	Ta1.0_03991:c.629G>A	Ta1.0_03991:p.Arg210Lys	AT1G20230.1_Symbols:_Pentatricopeptide_repeat_(PPR)_superfamily_protein_
Ta_scaffold_10	732824	SNV	A	G	Homozygous	35	Ta1.0_04004:c.179T>C	Ta1.0_04004:p.Val60Ala	AT1G20410.1_Symbols:_Pseudouridine_synthase_family_protein_
Ta_scaffold_10	769914	SNV	C	G	Homozygous	31	Ta1.0_04011:c.185C>G	Ta1.0_04011:p.Thr62Ser	AT4G21470.1_Symbols:_ATFMN/FHY,_FMN/FHY_riboflavin_kinase/FMN_hydrolase_
Ta_scaffold_10	773335	SNV	A	T	Homozygous	28	Ta1.0_04012:c.331T>A	Ta1.0_04012:p.Phe111Ile	AT4G21480.1_Symbols:_STP12_sugar_transporter_protein_12_
Ta_scaffold_10	778756..778761	Deletion	TCTTCT	-	Homozygous	32	Ta1.0_04014:c.594_599delAGAAGA	Ta1.0_04014:p.Glu198_Glu199del	AT4G21500.1_Symbols:_unknown_protein;_FUNCTIONS_IN:_molecular_function_unknown;_INVOLVED_IN:_biological_process_unknown;_LOCATED_IN:_endomembrane_system;_BEST_Arabidopsis_thaliana_protein_match_i
Ta_scaffold_10	784829	SNV	C	A	Homozygous	24	Ta1.0_04015:c.680G>T	Ta1.0_04015:p.Cys227Phe	AT4G21510.1_Symbols:_F-box_family_protein_
Ta_scaffold_10	786478	SNV	C	T	Homozygous	21	Ta1.0_04016:c.1255G>A	Ta1.0_04016:p.Asp419Asn	AT4G21520.1_Symbols:_Transducin/WD40_repeat-like_superfamily_protein_
Ta_scaffold_10	797564	SNV	G	C	Homozygous	38	Ta1.0_04018:c.1418G>C	Ta1.0_04018:p.Gly473Ala	AT4G21540.1_Symbols:_SPHK1_sphingosine_kinase_1_
Ta_scaffold_10	800344	SNV	G	C	Homozygous	37	Ta1.0_04018:c.2606G>C	Ta1.0_04018:p.Cys869Ser	AT4G21540.1_Symbols:_SPHK1_sphingosine_kinase_1_
Ta_scaffold_10	801765	SNV	A	T	Homozygous	25	Ta1.0_04019:c.93A>T	Ta1.0_04019:p.Gln31His	AT4G21550.1_Symbols:_VAL3_VP1/ABI3-like_3_
Ta_scaffold_10	804145	SNV	T	C	Homozygous	41	Ta1.0_04019:c.833T>C	Ta1.0_04019:p.Leu278Pro	AT4G21550.1_Symbols:_VAL3_VP1/ABI3-like_3_
Ta_scaffold_10	806609	SNV	A	T	Homozygous	29	Ta1.0_04019:c.1894A>T	Ta1.0_04019:p.Ile632Leu	AT4G21550.1_Symbols:_VAL3_VP1/ABI3-like_3_
Ta_scaffold_10	806803..806805	Deletion	CAA	-	Homozygous	42	Ta1.0_04019:c.2088_2090delCAA	Ta1.0_04019:p.Asn698del	AT4G21550.1_Symbols:_VAL3_VP1/ABI3-like_3_
Ta_scaffold_10	809707	SNV	C	G	Homozygous	35	Ta1.0_04021:c.858G>C	Ta1.0_04021:p.Lys286Asn	AT4G21570.1_Symbols:_Protein_of_unknown_function_(DUF300)_
Ta_scaffold_10	812825	SNV	C	G	Homozygous	33	Ta1.0_04022:c.301C>G	Ta1.0_04022:p.Pro101Ala	AT4G21580.1_Symbols:_oxidoreductase,_zinc-binding_dehydrogenase_family_protein_
Ta_scaffold_10	816559	SNV	G	T	Homozygous	43	Ta1.0_04023:c.1046G>T	Ta1.0_04023:p.Arg349Met	AT5G41770.1_Symbols:_crooked_neck_protein,_putative_/_cell_cycle_protein,_putative_
Ta_scaffold_10	816763	SNV	G	C	Homozygous	31	Ta1.0_04023:c.1154G>C	Ta1.0_04023:p.Gly385Ala	AT5G41770.1_Symbols:_crooked_neck_protein,_putative_/_cell_cycle_protein,_putative_
Ta_scaffold_10	816979	Deletion	G	-	Homozygous	34	Ta1.0_04023:c.1268delG	Ta1.0_04023:p.Arg423fs	AT5G41770.1_Symbols:_crooked_neck_protein,_putative_/_cell_cycle_protein,_putative_
Ta_scaffold_10	816981..816989	Deletion	TACATTGAG	-	Homozygous	35	Ta1.0_04023:c.1270_1278delTACATTGAG	Ta1.0_04023:p.Tyr424_Glu426del	AT5G41770.1_Symbols:_crooked_neck_protein,_putative_/_cell_cycle_protein,_putative_
Ta_scaffold_10	817012	SNV	T	C	Homozygous	37	Ta1.0_04023:c.1301T>C	Ta1.0_04023:p.Ile434Thr	AT5G41770.1_Symbols:_crooked_neck_protein,_putative_/_cell_cycle_protein,_putative_
Ta_scaffold_10	817362^817363	Insertion	-	G	Homozygous	28	Ta1.0_04023:c.1565_1566insG	Ta1.0_04023:p.Phe523fs	AT5G41770.1_Symbols:_crooked_neck_protein,_putative_/_cell_cycle_protein,_putative_
Ta_scaffold_10	817390..817398	Deletion	GCTTCTGCT	-	Homozygous	35	Ta1.0_04023:c.1572-1_1579delGCTTCTGCT	Ta1.0_04023:p.Phe525fs	AT5G41770.1_Symbols:_crooked_neck_protein,_putative_/_cell_cycle_protein,_putative_
Ta_scaffold_10	817467..817471	Deletion	CAGAG	-	Homozygous	34	Ta1.0_04023:c.1648_1652delCAGAG	Ta1.0_04023:p.Ser551fs	AT5G41770.1_Symbols:_crooked_neck_protein,_putative_/_cell_cycle_protein,_putative_
Ta_scaffold_10	817484	SNV	G	C	Homozygous	32	Ta1.0_04023:c.1665G>C	Ta1.0_04023:p.Leu555Phe	AT5G41770.1_Symbols:_crooked_neck_protein,_putative_/_cell_cycle_protein,_putative_
Ta_scaffold_10	817533	SNV	G	T	Homozygous	31	Ta1.0_04023:c.1714G>T	Ta1.0_04023:p.Glu572*	AT5G41770.1_Symbols:_crooked_neck_protein,_putative_/_cell_cycle_protein,_putative_
Ta_scaffold_10	817542	SNV	A	G	Homozygous	30	Ta1.0_04023:c.1723A>G	Ta1.0_04023:p.Thr575Ala	AT5G41770.1_Symbols:_crooked_neck_protein,_putative_/_cell_cycle_protein,_putative_
Ta_scaffold_10	817585	SNV	A	G	Homozygous	37	Ta1.0_04023:c.1766A>G	Ta1.0_04023:p.Lys589Arg	AT5G41770.1_Symbols:_crooked_neck_protein,_putative_/_cell_cycle_protein,_putative_
Ta_scaffold_10	817604	SNV	G	C	Homozygous	35	Ta1.0_04023:c.1785G>C	Ta1.0_04023:p.Leu595Phe	AT5G41770.1_Symbols:_crooked_neck_protein,_putative_/_cell_cycle_protein,_putative_
Ta_scaffold_10	817809	SNV	T	C	Homozygous	23	Ta1.0_04023:c.1898T>C	Ta1.0_04023:p.Val633Ala	AT5G41770.1_Symbols:_crooked_neck_protein,_putative_/_cell_cycle_protein,_putative_
Ta_scaffold_10	840482	SNV	T	A	Homozygous	23	Ta1.0_04028:c.64A>T	Ta1.0_04028:p.Ile22Phe	AT4G21660.2_Symbols:_proline-rich_spliceosome-associated_(PSP)_family_protein_
Ta_scaffold_10	868224	SNV	C	T	Homozygous	39	Ta1.0_04033:c.914G>A	Ta1.0_04033:p.Cys305Tyr	AT4G21705.1_Symbols:_Tetratricopeptide_repeat_(TPR)-like_superfamily_protein_
Ta_scaffold_11	35564	SNV	G	A	Homozygous	26	Ta1.0_04995:c.1126G>A	Ta1.0_04995:p.Gly376Ser	AT5G46330.1_Symbols:_FLS2_Leucine-rich_receptor-like_protein_kinase_family_protein_
Ta_scaffold_11	43338..43354	Deletion	CAGTCCAGTGCCAGCAG	-	Homozygous	24	Ta1.0_04996:c.617_633delCTGCTGGCACTGGACTG	Ta1.0_04996:p.Ala206fs	AT4G18195.1_Symbols:_ATPUP8,_PUP8_purine_permease_8_
Ta_scaffold_11	43946	Deletion	G	-	Homozygous	33	Ta1.0_04996:c.25delC	Ta1.0_04996:p.Leu9fs	AT4G18195.1_Symbols:_ATPUP8,_PUP8_purine_permease_8_
Ta_scaffold_11	44861	SNV	C	T	Homozygous	43	Ta1.0_04997:c.2765G>A	Ta1.0_04997:p.Ser922Asn	AT5G40060.1_Symbols:_Disease_resistance_protein_(NBS-LRR_class)_family_
Ta_scaffold_11	44862	SNV	T	C	Homozygous	44	Ta1.0_04997:c.2764A>G	Ta1.0_04997:p.Ser922Gly	AT5G40060.1_Symbols:_Disease_resistance_protein_(NBS-LRR_class)_family_
Ta_scaffold_11	44930	SNV	G	A	Homozygous	46	Ta1.0_04997:c.2696C>T	Ta1.0_04997:p.Ser899Phe	AT5G40060.1_Symbols:_Disease_resistance_protein_(NBS-LRR_class)_family_
Ta_scaffold_11	44970	SNV	T	A	Homozygous	41	Ta1.0_04997:c.2656A>T	Ta1.0_04997:p.Thr886Ser	AT5G40060.1_Symbols:_Disease_resistance_protein_(NBS-LRR_class)_family_
Ta_scaffold_11	44982	SNV	C	T	Homozygous	36	Ta1.0_04997:c.2644G>A	Ta1.0_04997:p.Asp882Asn	AT5G40060.1_Symbols:_Disease_resistance_protein_(NBS-LRR_class)_family_
Ta_scaffold_11	44988	SNV	C	A	Homozygous	39	Ta1.0_04997:c.2638G>T	Ta1.0_04997:p.Val880Phe	AT5G40060.1_Symbols:_Disease_resistance_protein_(NBS-LRR_class)_family_
Ta_scaffold_11	45013	SNV	C	T	Homozygous	39	Ta1.0_04997:c.2613G>A	Ta1.0_04997:p.Met871Ile	AT5G40060.1_Symbols:_Disease_resistance_protein_(NBS-LRR_class)_family_
Ta_scaffold_11	45108	SNV	G	C	Homozygous	44	Ta1.0_04997:c.2518C>G	Ta1.0_04997:p.Gln840Glu	AT5G40060.1_Symbols:_Disease_resistance_protein_(NBS-LRR_class)_family_
Ta_scaffold_11	45140	SNV	G	T	Homozygous	37	Ta1.0_04997:c.2486C>A	Ta1.0_04997:p.Ala829Glu	AT5G40060.1_Symbols:_Disease_resistance_protein_(NBS-LRR_class)_family_
Ta_scaffold_11	45191..45193	Deletion	GGC	-	Homozygous	42	Ta1.0_04997:c.2433_2435delGCC	Ta1.0_04997:p.Pro812del	AT5G40060.1_Symbols:_Disease_resistance_protein_(NBS-LRR_class)_family_
Ta_scaffold_11	45204	SNV	T	C	Homozygous	47	Ta1.0_04997:c.2422A>G	Ta1.0_04997:p.Thr808Ala	AT5G40060.1_Symbols:_Disease_resistance_protein_(NBS-LRR_class)_family_
Ta_scaffold_11	45323	SNV	T	C	Homozygous	48	Ta1.0_04997:c.2303A>G	Ta1.0_04997:p.Lys768Arg	AT5G40060.1_Symbols:_Disease_resistance_protein_(NBS-LRR_class)_family_
Ta_scaffold_11	45489	SNV	T	C	Homozygous	38	Ta1.0_04997:c.2137A>G	Ta1.0_04997:p.Thr713Ala	AT5G40060.1_Symbols:_Disease_resistance_protein_(NBS-LRR_class)_family_
Ta_scaffold_11	45608	SNV	A	G	Homozygous	34	Ta1.0_04997:c.2018T>C	Ta1.0_04997:p.Ile673Thr	AT5G40060.1_Symbols:_Disease_resistance_protein_(NBS-LRR_class)_family_
Ta_scaffold_11	46731	SNV	A	G	Homozygous	31	Ta1.0_04997:c.1360T>C	Ta1.0_04997:p.Phe454Leu	AT5G40060.1_Symbols:_Disease_resistance_protein_(NBS-LRR_class)_family_
Ta_scaffold_11	47189	SNV	G	T	Homozygous	23	Ta1.0_04997:c.1030C>A	Ta1.0_04997:p.Gln344Lys	AT5G40060.1_Symbols:_Disease_resistance_protein_(NBS-LRR_class)_family_
Ta_scaffold_11	47207	SNV	C	T	Homozygous	23	Ta1.0_04997:c.1012G>A	Ta1.0_04997:p.Val338Ile	AT5G40060.1_Symbols:_Disease_resistance_protein_(NBS-LRR_class)_family_
Ta_scaffold_11	47219	SNV	A	T	Homozygous	28	Ta1.0_04997:c.1000T>A	Ta1.0_04997:p.Leu334Met	AT5G40060.1_Symbols:_Disease_resistance_protein_(NBS-LRR_class)_family_
Ta_scaffold_11	47290	SNV	G	C	Homozygous	27	Ta1.0_04997:c.929C>G	Ta1.0_04997:p.Thr310Arg	AT5G40060.1_Symbols:_Disease_resistance_protein_(NBS-LRR_class)_family_
Ta_scaffold_11	47401	SNV	C	T	Homozygous	30	Ta1.0_04997:c.818G>A	Ta1.0_04997:p.Ser273Asn	AT5G40060.1_Symbols:_Disease_resistance_protein_(NBS-LRR_class)_family_
Ta_scaffold_11	47432	SNV	T	C	Homozygous	32	Ta1.0_04997:c.787A>G	Ta1.0_04997:p.Ile263Val	AT5G40060.1_Symbols:_Disease_resistance_protein_(NBS-LRR_class)_family_
Ta_scaffold_11	47435	SNV	T	C	Homozygous	28	Ta1.0_04997:c.784A>G	Ta1.0_04997:p.Arg262Gly	AT5G40060.1_Symbols:_Disease_resistance_protein_(NBS-LRR_class)_family_
Ta_scaffold_11	47436	SNV	C	A	Homozygous	27	Ta1.0_04997:c.783G>T	Ta1.0_04997:p.Glu261Asp	AT5G40060.1_Symbols:_Disease_resistance_protein_(NBS-LRR_class)_family_
Ta_scaffold_11	47440	SNV	G	A	Homozygous	27	Ta1.0_04997:c.779C>T	Ta1.0_04997:p.Thr260Ile	AT5G40060.1_Symbols:_Disease_resistance_protein_(NBS-LRR_class)_family_
Ta_scaffold_11	47443	SNV	G	T	Homozygous	27	Ta1.0_04997:c.776C>A	Ta1.0_04997:p.Thr259Asn	AT5G40060.1_Symbols:_Disease_resistance_protein_(NBS-LRR_class)_family_
Ta_scaffold_11	47503	SNV	A	C	Homozygous	25	Ta1.0_04997:c.716T>G	Ta1.0_04997:p.Leu239Arg	AT5G40060.1_Symbols:_Disease_resistance_protein_(NBS-LRR_class)_family_
Ta_scaffold_11	47504	SNV	G	C	Homozygous	25	Ta1.0_04997:c.715C>G	Ta1.0_04997:p.Leu239Val	AT5G40060.1_Symbols:_Disease_resistance_protein_(NBS-LRR_class)_family_
Ta_scaffold_11	47607	SNV	A	T	Homozygous	28	Ta1.0_04997:c.612T>A	Ta1.0_04997:p.Asn204Lys	AT5G40060.1_Symbols:_Disease_resistance_protein_(NBS-LRR_class)_family_
Ta_scaffold_11	47682..47683	Deletion	CC	-	Homozygous	28	Ta1.0_04997:c.536_537delGG	Ta1.0_04997:p.Gly179fs	AT5G40060.1_Symbols:_Disease_resistance_protein_(NBS-LRR_class)_family_
Ta_scaffold_11	47684^47685	Insertion	-	TTATTTG	Homozygous	29	Ta1.0_04997:c.534_535insCAAATAA	Ta1.0_04997:p.Gly179fs	AT5G40060.1_Symbols:_Disease_resistance_protein_(NBS-LRR_class)_family_
Ta_scaffold_11	47688..47692	Deletion	GACCC	-	Homozygous	28	Ta1.0_04997:c.527_531delGGGTC	Ta1.0_04997:p.Arg176fs	AT5G40060.1_Symbols:_Disease_resistance_protein_(NBS-LRR_class)_family_
Ta_scaffold_11	47699	SNV	A	G	Homozygous	28	Ta1.0_04997:c.520T>C	Ta1.0_04997:p.Phe174Leu	AT5G40060.1_Symbols:_Disease_resistance_protein_(NBS-LRR_class)_family_
Ta_scaffold_11	47700	SNV	A	C	Homozygous	29	Ta1.0_04997:c.519T>G	Ta1.0_04997:p.His173Gln	AT5G40060.1_Symbols:_Disease_resistance_protein_(NBS-LRR_class)_family_
Ta_scaffold_11	47745	SNV	C	A	Homozygous	27	Ta1.0_04997:c.474G>T	Ta1.0_04997:p.Trp158Cys	AT5G40060.1_Symbols:_Disease_resistance_protein_(NBS-LRR_class)_family_
Ta_scaffold_11	47756	SNV	G	C	Homozygous	24	Ta1.0_04997:c.463C>G	Ta1.0_04997:p.Gln155Glu	AT5G40060.1_Symbols:_Disease_resistance_protein_(NBS-LRR_class)_family_
Ta_scaffold_11	47759	SNV	C	G	Homozygous	25	Ta1.0_04997:c.460G>C	Ta1.0_04997:p.Gly154Arg	AT5G40060.1_Symbols:_Disease_resistance_protein_(NBS-LRR_class)_family_
Ta_scaffold_11	47823	SNV	C	A	Homozygous	29	Ta1.0_04997:c.396G>T	Ta1.0_04997:p.Lys132Asn	AT5G40060.1_Symbols:_Disease_resistance_protein_(NBS-LRR_class)_family_
Ta_scaffold_11	47861	SNV	G	C	Homozygous	35	Ta1.0_04997:c.358C>G	Ta1.0_04997:p.Pro120Ala	AT5G40060.1_Symbols:_Disease_resistance_protein_(NBS-LRR_class)_family_
Ta_scaffold_11	47904	SNV	T	A	Homozygous	31	Ta1.0_04997:c.315A>T	Ta1.0_04997:p.Leu105Phe	AT5G40060.1_Symbols:_Disease_resistance_protein_(NBS-LRR_class)_family_
Ta_scaffold_11	47908	SNV	C	T	Homozygous	31	Ta1.0_04997:c.311G>A	Ta1.0_04997:p.Arg104Gln	AT5G40060.1_Symbols:_Disease_resistance_protein_(NBS-LRR_class)_family_
Ta_scaffold_11	47924	SNV	A	G	Homozygous	33	Ta1.0_04997:c.295T>C	Ta1.0_04997:p.Tyr99His	AT5G40060.1_Symbols:_Disease_resistance_protein_(NBS-LRR_class)_family_
Ta_scaffold_11	47949	SNV	G	T	Homozygous	37	Ta1.0_04997:c.270C>A	Ta1.0_04997:p.Asn90Lys	AT5G40060.1_Symbols:_Disease_resistance_protein_(NBS-LRR_class)_family_
Ta_scaffold_11	47962	SNV	T	A	Homozygous	36	Ta1.0_04997:c.257A>T	Ta1.0_04997:p.Asn86Ile	AT5G40060.1_Symbols:_Disease_resistance_protein_(NBS-LRR_class)_family_
Ta_scaffold_11	47963	SNV	T	C	Homozygous	36	Ta1.0_04997:c.256A>G	Ta1.0_04997:p.Asn86Asp	AT5G40060.1_Symbols:_Disease_resistance_protein_(NBS-LRR_class)_family_
Ta_scaffold_11	47965	SNV	C	T	Homozygous	34	Ta1.0_04997:c.254G>A	Ta1.0_04997:p.Gly85Glu	AT5G40060.1_Symbols:_Disease_resistance_protein_(NBS-LRR_class)_family_
Ta_scaffold_11	47975	SNV	C	G	Homozygous	30	Ta1.0_04997:c.244G>C	Ta1.0_04997:p.Ala82Pro	AT5G40060.1_Symbols:_Disease_resistance_protein_(NBS-LRR_class)_family_
Ta_scaffold_11	48010	SNV	C	G	Homozygous	30	Ta1.0_04997:c.209G>C	Ta1.0_04997:p.Cys70Ser	AT5G40060.1_Symbols:_Disease_resistance_protein_(NBS-LRR_class)_family_
Ta_scaffold_11	48016	SNV	A	T	Homozygous	29	Ta1.0_04997:c.203T>A	Ta1.0_04997:p.Ile68Lys	AT5G40060.1_Symbols:_Disease_resistance_protein_(NBS-LRR_class)_family_
Ta_scaffold_11	48017	SNV	T	C	Homozygous	29	Ta1.0_04997:c.202A>G	Ta1.0_04997:p.Ile68Val	AT5G40060.1_Symbols:_Disease_resistance_protein_(NBS-LRR_class)_family_
Ta_scaffold_11	48020	SNV	G	T	Homozygous	29	Ta1.0_04997:c.199C>A	Ta1.0_04997:p.Arg67Ser	AT5G40060.1_Symbols:_Disease_resistance_protein_(NBS-LRR_class)_family_
Ta_scaffold_11	48092	SNV	C	T	Homozygous	30	Ta1.0_04997:c.127G>A	Ta1.0_04997:p.Glu43Lys	AT5G40060.1_Symbols:_Disease_resistance_protein_(NBS-LRR_class)_family_
Ta_scaffold_11	48145	SNV	A	G	Homozygous	34	Ta1.0_04997:c.74T>C	Ta1.0_04997:p.Val25Ala	AT5G40060.1_Symbols:_Disease_resistance_protein_(NBS-LRR_class)_family_
Ta_scaffold_11	48146	SNV	C	G	Homozygous	34	Ta1.0_04997:c.73G>C	Ta1.0_04997:p.Val25Leu	AT5G40060.1_Symbols:_Disease_resistance_protein_(NBS-LRR_class)_family_
Ta_scaffold_11	48149	SNV	A	T	Homozygous	31	Ta1.0_04997:c.70T>A	Ta1.0_04997:p.Leu24Met	AT5G40060.1_Symbols:_Disease_resistance_protein_(NBS-LRR_class)_family_
Ta_scaffold_11	48163	SNV	C	T	Homozygous	26	Ta1.0_04997:c.56G>A	Ta1.0_04997:p.Arg19Lys	AT5G40060.1_Symbols:_Disease_resistance_protein_(NBS-LRR_class)_family_
Ta_scaffold_11	48176	SNV	C	A	Homozygous	27	Ta1.0_04997:c.43G>T	Ta1.0_04997:p.Val15Leu	AT5G40060.1_Symbols:_Disease_resistance_protein_(NBS-LRR_class)_family_
Ta_scaffold_11	48189	SNV	C	A	Homozygous	23	Ta1.0_04997:c.30G>T	Ta1.0_04997:p.Leu10Phe	AT5G40060.1_Symbols:_Disease_resistance_protein_(NBS-LRR_class)_family_
Ta_scaffold_11	48200	SNV	C	T	Homozygous	23	Ta1.0_04997:c.19G>A	Ta1.0_04997:p.Asp7Asn	AT5G40060.1_Symbols:_Disease_resistance_protein_(NBS-LRR_class)_family_
Ta_scaffold_11	49609	SNV	G	T	Homozygous	21	Ta1.0_04998:c.1099C>A	Ta1.0_04998:p.Leu367Ile	AT5G46340.1_Symbols:_O-acetyltransferase_family_protein_
Ta_scaffold_11	50513	SNV	C	T	Homozygous	34	Ta1.0_04998:c.646G>A	Ta1.0_04998:p.Val216Ile	AT5G46340.1_Symbols:_O-acetyltransferase_family_protein_
Ta_scaffold_11	50538	SNV	A	T	Homozygous	31	Ta1.0_04998:c.621T>A	Ta1.0_04998:p.Asp207Glu	AT5G46340.1_Symbols:_O-acetyltransferase_family_protein_
Ta_scaffold_11	50748	SNV	T	G	Homozygous	26	Ta1.0_04998:c.505A>C	Ta1.0_04998:p.Asn169His	AT5G46340.1_Symbols:_O-acetyltransferase_family_protein_
Ta_scaffold_11	51686	SNV	T	C	Homozygous	30	Ta1.0_04999:c.638A>G	Ta1.0_04999:p.Asn213Ser	AT5G46340.1_Symbols:_O-acetyltransferase_family_protein_
Ta_scaffold_11	52147	SNV	C	T	Homozygous	31	Ta1.0_04999:c.348G>A	Ta1.0_04999:p.Trp116*	AT5G46340.1_Symbols:_O-acetyltransferase_family_protein_
Ta_scaffold_11	52179^52180	Insertion	-	ATTGAAAGAGAGC	Homozygous	28	Ta1.0_04999:c.315_316insGCTCTCTTTCAAT	Ta1.0_04999:p.Leu106fs	AT5G46340.1_Symbols:_O-acetyltransferase_family_protein_
Ta_scaffold_11	52206	SNV	C	T	Homozygous	33	Ta1.0_04999:c.289G>A	Ta1.0_04999:p.Gly97Ser	AT5G46340.1_Symbols:_O-acetyltransferase_family_protein_
Ta_scaffold_11	52709	SNV	C	T	Homozygous	23	Ta1.0_04999:c.172G>A	Ta1.0_04999:p.Val58Ile	AT5G46340.1_Symbols:_O-acetyltransferase_family_protein_
Ta_scaffold_11	52711	SNV	T	G	Homozygous	23	Ta1.0_04999:c.170A>C	Ta1.0_04999:p.Gln57Pro	AT5G46340.1_Symbols:_O-acetyltransferase_family_protein_
Ta_scaffold_11	52840	SNV	A	G	Homozygous	22	Ta1.0_04999:c.110T>C	Ta1.0_04999:p.Ile37Thr	AT5G46340.1_Symbols:_O-acetyltransferase_family_protein_
Ta_scaffold_11	71614	SNV	T	C	Homozygous	33	Ta1.0_05003:c.179T>C	Ta1.0_05003:p.Phe60Ser	AT5G46390.2_Symbols:_Peptidase_S41_family_protein_
Ta_scaffold_11	80076	SNV	A	G	Homozygous	33	Ta1.0_05005:c.109A>G	Ta1.0_05005:p.Thr37Ala	AT5G46410.2_Symbols:_SSP4_SCP1-like_small_phosphatase_4_
Ta_scaffold_11	80203	SNV	G	T	Homozygous	34	Ta1.0_05005:c.154G>T	Ta1.0_05005:p.Val52Leu	AT5G46410.2_Symbols:_SSP4_SCP1-like_small_phosphatase_4_
Ta_scaffold_11	81461	SNV	A	G	Homozygous	29	Ta1.0_05005:c.1022A>G	Ta1.0_05005:p.Asn341Ser	AT5G46410.2_Symbols:_SSP4_SCP1-like_small_phosphatase_4_
Ta_scaffold_11	81587	SNV	T	A	Homozygous	37	Ta1.0_05005:c.1148T>A	Ta1.0_05005:p.Leu383His	AT5G46410.2_Symbols:_SSP4_SCP1-like_small_phosphatase_4_
Ta_scaffold_11	83759	SNV	C	G	Homozygous	30	Ta1.0_05006:c.99C>G	Ta1.0_05006:p.Phe33Leu	AT5G46420.1_Symbols:_16S_rRNA_processing_protein_RimM_family_
Ta_scaffold_11	84887	SNV	A	T	Homozygous	31	Ta1.0_05006:c.652A>T	Ta1.0_05006:p.Met218Leu	AT5G46420.1_Symbols:_16S_rRNA_processing_protein_RimM_family_
Ta_scaffold_11	88868	SNV	G	T	Homozygous	28	Ta1.0_05008:c.223G>T	Ta1.0_05008:p.Gly75Trp	AT5G46460.1_Symbols:_Pentatricopeptide_repeat_(PPR)_superfamily_protein_
Ta_scaffold_11	102908	SNV	C	T	Homozygous	41	Ta1.0_05010:c.275G>A	Ta1.0_05010:p.Arg92Gln	AT5G12070.1_Symbols:_Plant_self-incompatibility_protein_S1_family_
Ta_scaffold_11	120833	SNV	A	C	Homozygous	42	Ta1.0_05014:c.788T>G	Ta1.0_05014:p.Val263Gly	AT5G11620.1_Symbols:_SWIM_zinc_finger_family_protein_/_mitogen-activated_protein_kinase_kinase_kinase_(MAPKKK)-related_
Ta_scaffold_11	158234	SNV	A	C	Homozygous	30	Ta1.0_05024:c.1505T>G	Ta1.0_05024:p.Leu502Arg	AT1G05890.2_Symbols:_ARI5_RING/U-box_superfamily_protein_
Ta_scaffold_11	168711	SNV	A	C	Homozygous	29	Ta1.0_05027:c.133A>C	Ta1.0_05027:p.Ser45Arg	AT4G11630.1_Symbols:_Ribosomal_protein_L19_family_protein_
Ta_scaffold_11	196329	SNV	G	C	Homozygous	21	Ta1.0_05037:c.291C>G	Ta1.0_05037:p.Ser97Arg	AT5G11840.1_Symbols:_Protein_of_unknown_function_(DUF1230)_
Ta_scaffold_11	200625	SNV	T	C	Homozygous	40	Ta1.0_05038:c.1964A>G	Ta1.0_05038:p.Asp655Gly	AT5G11850.1_Symbols:_Protein_kinase_superfamily_protein_
Ta_scaffold_11	225052	SNV	T	C	Homozygous	34	Ta1.0_05045:c.200T>C	Ta1.0_05045:p.Met67Thr	AT5G11920.1_Symbols:_AtcwINV6,_cwINV6_6-&1-fructan_exohydrolase_
Ta_scaffold_11	225570^225571	Insertion	-	AC	Homozygous	26	Ta1.0_05045:c.718_719insAC	Ta1.0_05045:p.Lys240fs	AT5G11920.1_Symbols:_AtcwINV6,_cwINV6_6-&1-fructan_exohydrolase_
Ta_scaffold_11	225573	SNV	G	T	Homozygous	24	Ta1.0_05045:c.721G>T	Ta1.0_05045:p.Val241Phe	AT5G11920.1_Symbols:_AtcwINV6,_cwINV6_6-&1-fructan_exohydrolase_
Ta_scaffold_11	230186	SNV	G	A	Homozygous	20	Ta1.0_05045:c.2603G>A	Ta1.0_05045:p.Arg868Lys	AT5G11920.1_Symbols:_AtcwINV6,_cwINV6_6-&1-fructan_exohydrolase_
Ta_scaffold_11	250423	SNV	G	A	Homozygous	33	Ta1.0_05048:c.235G>A	Ta1.0_05048:p.Val79Ile	AT5G11950.1_Symbols:_Putative_lysine_decarboxylase_family_protein_
Ta_scaffold_11	278888	SNV	A	G	Homozygous	32	Ta1.0_05054:c.550A>G	Ta1.0_05054:p.Ile184Val	AT5G12040.1_Symbols:_Nitrilase/cyanide_hydratase_and_apolipoprotein_N-acyltransferase_family_protein_
Ta_scaffold_11	288338	SNV	C	T	Homozygous	21	Ta1.0_05056:c.299G>A	Ta1.0_05056:p.Gly100Asp	AT5G12070.1_Symbols:_Plant_self-incompatibility_protein_S1_family_
Ta_scaffold_11	290961	SNV	C	T	Homozygous	30	Ta1.0_05057:c.343G>A	Ta1.0_05057:p.Gly115Arg	AT5G12070.1_Symbols:_Plant_self-incompatibility_protein_S1_family_
Ta_scaffold_11	291031	SNV	A	T	Homozygous	33	Ta1.0_05057:c.273T>A	Ta1.0_05057:p.Asn91Lys	AT5G12070.1_Symbols:_Plant_self-incompatibility_protein_S1_family_
Ta_scaffold_11	291094	SNV	T	C	Homozygous	27	Ta1.0_05057:c.241A>G	Ta1.0_05057:p.Arg81Gly	AT5G12070.1_Symbols:_Plant_self-incompatibility_protein_S1_family_
Ta_scaffold_11	291139	SNV	C	T	Homozygous	32	Ta1.0_05057:c.196G>A	Ta1.0_05057:p.Ala66Thr	AT5G12070.1_Symbols:_Plant_self-incompatibility_protein_S1_family_
Ta_scaffold_11	291151	SNV	G	A	Homozygous	29	Ta1.0_05057:c.184C>T	Ta1.0_05057:p.Leu62Phe	AT5G12070.1_Symbols:_Plant_self-incompatibility_protein_S1_family_
Ta_scaffold_11	291282..291283	Deletion	CG	-	Homozygous	34	Ta1.0_05057:c.71_72delCG	Ta1.0_05057:p.Thr24fs	AT5G12070.1_Symbols:_Plant_self-incompatibility_protein_S1_family_
Ta_scaffold_11	291285^291286	Insertion	-	AGTTTTA	Homozygous	34	Ta1.0_05057:c.68_69insTAAAACT	Ta1.0_05057:p.Thr24fs	AT5G12070.1_Symbols:_Plant_self-incompatibility_protein_S1_family_
Ta_scaffold_11	368979^368980	Insertion	-	TTG	Homozygous	26	Ta1.0_05080:c.801_802insCAA	Ta1.0_05080:p.Gln267_Ala268insGln	AT5G12330.4_Symbols:_LRP1_Lateral_root_primordium_(LRP)_protein-related_
Ta_scaffold_11	393587^393588	Insertion	-	GA	Heterozygous	61	Ta1.0_05085:c.429_430insTC	Ta1.0_05085:p.Lys144fs	AT5G12390.1_Symbols:_FIS1B_Tetratricopeptide_repeat_(TPR)-like_superfamily_protein_
Ta_scaffold_11	393588^393589	Insertion	-	AATAGT	Heterozygous	61	Ta1.0_05085:c.428_429insACTATT	Ta1.0_05085:p.Val143_Lys144insLeuLeu	AT5G12390.1_Symbols:_FIS1B_Tetratricopeptide_repeat_(TPR)-like_superfamily_protein_
Ta_scaffold_11	393595	SNV	C	G	Heterozygous	63	Ta1.0_05085:c.422G>C	Ta1.0_05085:p.Arg141Pro	AT5G12390.1_Symbols:_FIS1B_Tetratricopeptide_repeat_(TPR)-like_superfamily_protein_
Ta_scaffold_11	397870	SNV	C	T	Homozygous	29	Ta1.0_05086:c.83C>T	Ta1.0_05086:p.Ser28Phe	AT5G12400.1_Symbols:_DNA_binding;zinc_ion_binding;DNA_binding_
Ta_scaffold_11	408279	SNV	T	A	Homozygous	27	Ta1.0_05088:c.2682A>T	Ta1.0_05088:p.Glu894Asp	AT5G12420.1_Symbols:_O-acyltransferase_(WSD1-like)_family_protein_
Ta_scaffold_11	409399	SNV	C	A	Homozygous	25	Ta1.0_05088:c.1913G>T	Ta1.0_05088:p.Cys638Phe	AT5G12420.1_Symbols:_O-acyltransferase_(WSD1-like)_family_protein_
Ta_scaffold_11	416808	SNV	A	C	Homozygous	21	Ta1.0_05089:c.3145T>G	Ta1.0_05089:p.Ser1049Ala	AT5G12430.1_Symbols:_TPR16_Heat_shock_protein_DnaJ_with_tetratricopeptide_repeat_
Ta_scaffold_11	417834	SNV	C	T	Homozygous	29	Ta1.0_05089:c.2719G>A	Ta1.0_05089:p.Ala907Thr	AT5G12430.1_Symbols:_TPR16_Heat_shock_protein_DnaJ_with_tetratricopeptide_repeat_
Ta_scaffold_11	417962	SNV	C	T	Homozygous	30	Ta1.0_05089:c.2591G>A	Ta1.0_05089:p.Arg864His	AT5G12430.1_Symbols:_TPR16_Heat_shock_protein_DnaJ_with_tetratricopeptide_repeat_
Ta_scaffold_11	418007	SNV	G	T	Homozygous	20	Ta1.0_05089:c.2546C>A	Ta1.0_05089:p.Ser849Tyr	AT5G12430.1_Symbols:_TPR16_Heat_shock_protein_DnaJ_with_tetratricopeptide_repeat_
Ta_scaffold_11	420200	SNV	C	G	Homozygous	32	Ta1.0_05089:c.1168G>C	Ta1.0_05089:p.Ala390Pro	AT5G12430.1_Symbols:_TPR16_Heat_shock_protein_DnaJ_with_tetratricopeptide_repeat_
Ta_scaffold_11	420730	SNV	T	C	Homozygous	48	Ta1.0_05089:c.638A>G	Ta1.0_05089:p.Lys213Arg	AT5G12430.1_Symbols:_TPR16_Heat_shock_protein_DnaJ_with_tetratricopeptide_repeat_
Ta_scaffold_11	421128	SNV	T	C	Homozygous	39	Ta1.0_05089:c.240A>G	Ta1.0_05089:p.Ile80Met	AT5G12430.1_Symbols:_TPR16_Heat_shock_protein_DnaJ_with_tetratricopeptide_repeat_
Ta_scaffold_11	421210	SNV	C	T	Homozygous	33	Ta1.0_05089:c.158G>A	Ta1.0_05089:p.Ser53Asn	AT5G12430.1_Symbols:_TPR16_Heat_shock_protein_DnaJ_with_tetratricopeptide_repeat_
Ta_scaffold_11	421271	SNV	G	A	Homozygous	28	Ta1.0_05089:c.97C>T	Ta1.0_05089:p.Pro33Ser	AT5G12430.1_Symbols:_TPR16_Heat_shock_protein_DnaJ_with_tetratricopeptide_repeat_
Ta_scaffold_11	421325	SNV	C	T	Homozygous	27	Ta1.0_05089:c.43G>A	Ta1.0_05089:p.Gly15Ser	AT5G12430.1_Symbols:_TPR16_Heat_shock_protein_DnaJ_with_tetratricopeptide_repeat_
Ta_scaffold_11	423138	SNV	T	A	Homozygous	32	Ta1.0_05090:c.1766A>T	Ta1.0_05090:p.Asp589Val	AT5G12440.1_Symbols:_CCCH-type_zinc_fingerfamily_protein_with_RNA-binding_domain_
Ta_scaffold_11	423146	SNV	T	G	Homozygous	30	Ta1.0_05090:c.1758A>C	Ta1.0_05090:p.Lys586Asn	AT5G12440.1_Symbols:_CCCH-type_zinc_fingerfamily_protein_with_RNA-binding_domain_
Ta_scaffold_11	424740	SNV	T	C	Homozygous	29	Ta1.0_05090:c.868A>G	Ta1.0_05090:p.Met290Val	AT5G12440.1_Symbols:_CCCH-type_zinc_fingerfamily_protein_with_RNA-binding_domain_
Ta_scaffold_11	425365	SNV	G	C	Homozygous	32	Ta1.0_05090:c.243C>G	Ta1.0_05090:p.Asn81Lys	AT5G12440.1_Symbols:_CCCH-type_zinc_fingerfamily_protein_with_RNA-binding_domain_
Ta_scaffold_11	435839	SNV	T	C	Homozygous	23	Ta1.0_05091:c.2642T>C	Ta1.0_05091:p.Leu881Pro	AT5G12460.1_Symbols:_Protein_of_unknown_function_(DUF604)_
Ta_scaffold_11	435862	SNV	C	T	Homozygous	32	Ta1.0_05091:c.2665C>T	Ta1.0_05091:p.His889Tyr	AT5G12460.1_Symbols:_Protein_of_unknown_function_(DUF604)_
Ta_scaffold_11	436087	SNV	A	G	Homozygous	25	Ta1.0_05091:c.2890A>G	Ta1.0_05091:p.Asn964Asp	AT5G12460.1_Symbols:_Protein_of_unknown_function_(DUF604)_
Ta_scaffold_11	450791	SNV	A	T	Homozygous	38	Ta1.0_05095:c.1242A>T	Ta1.0_05095:p.Glu414Asp	AT5G12850.1_Symbols:_CCCH-type_zinc_finger_protein_with_ARM_repeat_domain_
Ta_scaffold_11	535439	SNV	T	G	Homozygous	32	Ta1.0_05114:c.1834T>G	Ta1.0_05114:p.Ser612Ala	AT5G13060.1_Symbols:_ABAP1_ARMADILLO_BTB_protein_1_
Ta_scaffold_11	550047	SNV	C	G	Homozygous	41	Ta1.0_05119:c.29C>G	Ta1.0_05119:p.Ser10Cys	AT5G13110.1_Symbols:_G6PD2_glucose-6-phosphate_dehydrogenase_2_
Ta_scaffold_11	550447	SNV	G	A	Homozygous	36	Ta1.0_05119:c.248G>A	Ta1.0_05119:p.Gly83Glu	AT5G13110.1_Symbols:_G6PD2_glucose-6-phosphate_dehydrogenase_2_
Ta_scaffold_11	551216	SNV	C	A	Homozygous	37	Ta1.0_05119:c.812C>A	Ta1.0_05119:p.Ala271Glu	AT5G13110.1_Symbols:_G6PD2_glucose-6-phosphate_dehydrogenase_2_
Ta_scaffold_11	551856^551857	Insertion	-	A	Homozygous	47	Ta1.0_05119:c.1263_1264insA	Ta1.0_05119:p.Ile423fs	AT5G13110.1_Symbols:_G6PD2_glucose-6-phosphate_dehydrogenase_2_
Ta_scaffold_11	566802	SNV	A	C	Homozygous	30	Ta1.0_05124:c.875T>G	Ta1.0_05124:p.Phe292Cys	AT5G13150.1_Symbols:_ATEXO70C1,_EXO70C1_exocyst_subunit_exo70_family_protein_C1_
Ta_scaffold_11	612008	SNV	T	C	Homozygous	30	Ta1.0_05132:c.554T>C	Ta1.0_05132:p.Val185Ala	AT5G13230.1_Symbols:_Tetratricopeptide_repeat_(TPR)-like_superfamily_protein_
Ta_scaffold_11	612067	SNV	G	A	Homozygous	32	Ta1.0_05132:c.613G>A	Ta1.0_05132:p.Gly205Arg	AT5G13230.1_Symbols:_Tetratricopeptide_repeat_(TPR)-like_superfamily_protein_
Ta_scaffold_11	612091	SNV	A	G	Homozygous	32	Ta1.0_05132:c.637A>G	Ta1.0_05132:p.Ile213Val	AT5G13230.1_Symbols:_Tetratricopeptide_repeat_(TPR)-like_superfamily_protein_
Ta_scaffold_11	612118	SNV	C	G	Homozygous	28	Ta1.0_05132:c.664C>G	Ta1.0_05132:p.Leu222Val	AT5G13230.1_Symbols:_Tetratricopeptide_repeat_(TPR)-like_superfamily_protein_
Ta_scaffold_11	612148	SNV	G	A	Homozygous	23	Ta1.0_05132:c.694G>A	Ta1.0_05132:p.Glu232Lys	AT5G13230.1_Symbols:_Tetratricopeptide_repeat_(TPR)-like_superfamily_protein_
Ta_scaffold_11	612154	SNV	C	G	Homozygous	24	Ta1.0_05132:c.700C>G	Ta1.0_05132:p.Leu234Val	AT5G13230.1_Symbols:_Tetratricopeptide_repeat_(TPR)-like_superfamily_protein_
Ta_scaffold_11	612994	SNV	T	G	Homozygous	38	Ta1.0_05132:c.1540T>G	Ta1.0_05132:p.Leu514Val	AT5G13230.1_Symbols:_Tetratricopeptide_repeat_(TPR)-like_superfamily_protein_
Ta_scaffold_11	613147	SNV	G	A	Homozygous	22	Ta1.0_05132:c.1693G>A	Ta1.0_05132:p.Val565Ile	AT5G13230.1_Symbols:_Tetratricopeptide_repeat_(TPR)-like_superfamily_protein_
Ta_scaffold_11	613193	SNV	A	G	Homozygous	21	Ta1.0_05132:c.1739A>G	Ta1.0_05132:p.His580Arg	AT5G13230.1_Symbols:_Tetratricopeptide_repeat_(TPR)-like_superfamily_protein_
Ta_scaffold_11	613207	SNV	A	C	Homozygous	25	Ta1.0_05132:c.1753A>C	Ta1.0_05132:p.Met585Leu	AT5G13230.1_Symbols:_Tetratricopeptide_repeat_(TPR)-like_superfamily_protein_
Ta_scaffold_11	613238	SNV	G	T	Homozygous	29	Ta1.0_05132:c.1784G>T	Ta1.0_05132:p.Trp595Leu	AT5G13230.1_Symbols:_Tetratricopeptide_repeat_(TPR)-like_superfamily_protein_
Ta_scaffold_11	613355	SNV	G	A	Homozygous	31	Ta1.0_05132:c.1901G>A	Ta1.0_05132:p.Gly634Glu	AT5G13230.1_Symbols:_Tetratricopeptide_repeat_(TPR)-like_superfamily_protein_
Ta_scaffold_11	613546	SNV	A	T	Homozygous	35	Ta1.0_05132:c.2092A>T	Ta1.0_05132:p.Asn698Tyr	AT5G13230.1_Symbols:_Tetratricopeptide_repeat_(TPR)-like_superfamily_protein_
Ta_scaffold_11	613582	SNV	G	T	Homozygous	36	Ta1.0_05132:c.2128G>T	Ta1.0_05132:p.Asp710Tyr	AT5G13230.1_Symbols:_Tetratricopeptide_repeat_(TPR)-like_superfamily_protein_
Ta_scaffold_11	613657	SNV	C	A	Homozygous	38	Ta1.0_05132:c.2203C>A	Ta1.0_05132:p.His735Asn	AT5G13230.1_Symbols:_Tetratricopeptide_repeat_(TPR)-like_superfamily_protein_
Ta_scaffold_11	613670	SNV	A	T	Homozygous	34	Ta1.0_05132:c.2216A>T	Ta1.0_05132:p.His739Leu	AT5G13230.1_Symbols:_Tetratricopeptide_repeat_(TPR)-like_superfamily_protein_
Ta_scaffold_11	613688	SNV	A	G	Homozygous	33	Ta1.0_05132:c.2234A>G	Ta1.0_05132:p.Asp745Gly	AT5G13230.1_Symbols:_Tetratricopeptide_repeat_(TPR)-like_superfamily_protein_
Ta_scaffold_11	613689	SNV	C	A	Homozygous	33	Ta1.0_05132:c.2235C>A	Ta1.0_05132:p.Asp745Glu	AT5G13230.1_Symbols:_Tetratricopeptide_repeat_(TPR)-like_superfamily_protein_
Ta_scaffold_11	634177	SNV	A	G	Homozygous	37	Ta1.0_05135:c.991A>G	Ta1.0_05135:p.Ile331Val	AT5G13260.1_Symbols:_unknown_protein;_BEST_Arabidopsis_thaliana_protein_match_is:_unknown_protein_(TAIR:AT3G48860.2);_Has_30201_Blast_hits_to_17322_proteins_in_780_species:_Archae_-_12;_Bacteria_
Ta_scaffold_11	670345	SNV	A	G	Homozygous	42	Ta1.0_05140:c.3970A>G	Ta1.0_05140:p.Met1324Val	AT5G13320.1_Symbols:_PBS3,_GDG1,_WIN3,_GH3.12_Auxin-responsive_GH3_family_protein_
Ta_scaffold_11	670347	SNV	G	A	Homozygous	40	Ta1.0_05140:c.3972G>A	Ta1.0_05140:p.Met1324Ile	AT5G13320.1_Symbols:_PBS3,_GDG1,_WIN3,_GH3.12_Auxin-responsive_GH3_family_protein_
Ta_scaffold_11	670353	SNV	G	T	Homozygous	39	Ta1.0_05140:c.3978G>T	Ta1.0_05140:p.Glu1326Asp	AT5G13320.1_Symbols:_PBS3,_GDG1,_WIN3,_GH3.12_Auxin-responsive_GH3_family_protein_
Ta_scaffold_11	670357	SNV	A	G	Homozygous	36	Ta1.0_05140:c.3982A>G	Ta1.0_05140:p.Thr1328Ala	AT5G13320.1_Symbols:_PBS3,_GDG1,_WIN3,_GH3.12_Auxin-responsive_GH3_family_protein_
Ta_scaffold_11	696864	SNV	G	C	Homozygous	23	Ta1.0_05149:c.601G>C	Ta1.0_05149:p.Val201Leu	AT5G13460.1_Symbols:_IQD11_IQ-domain_11_
Ta_scaffold_11	732544	SNV	G	T	Homozygous	29	Ta1.0_05157:c.675C>A	Ta1.0_05157:p.Asp225Glu	AT5G13560.1_Symbols:_unknown_protein;_BEST_Arabidopsis_thaliana_protein_match_is:_unknown_protein_(TAIR:AT2G37370.1);_Has_12055_Blast_hits_to_8846_proteins_in_811_species:_Archae_-_217;_Bacteria_
Ta_scaffold_11	734086	SNV	A	G	Homozygous	42	Ta1.0_05157:c.197T>C	Ta1.0_05157:p.Val66Ala	AT5G13560.1_Symbols:_unknown_protein;_BEST_Arabidopsis_thaliana_protein_match_is:_unknown_protein_(TAIR:AT2G37370.1);_Has_12055_Blast_hits_to_8846_proteins_in_811_species:_Archae_-_217;_Bacteria_
Ta_scaffold_11	736990	SNV	A	G	Homozygous	35	Ta1.0_05158:c.761A>G	Ta1.0_05158:p.Asn254Ser	AT5G13570.2_Symbols:_DCP2_decapping_2_
Ta_scaffold_11	738199	SNV	T	C	Homozygous	38	Ta1.0_05159:c.250T>C	Ta1.0_05159:p.Cys84Arg	AT5G13580.1_Symbols:_ABC-2_type_transporter_family_protein_
Ta_scaffold_11	738250	SNV	T	C	Homozygous	40	Ta1.0_05159:c.301T>C	Ta1.0_05159:p.Ser101Pro	AT5G13580.1_Symbols:_ABC-2_type_transporter_family_protein_
Ta_scaffold_11	740921	SNV	C	T	Homozygous	38	Ta1.0_05160:c.3430G>A	Ta1.0_05160:p.Val1144Met	AT5G13590.1_Symbols:_unknown_protein;_Has_150_Blast_hits_to_121_proteins_in_42_species:_Archae_-_0;_Bacteria_-_8;_Metazoa_-_80;_Fungi_-_5;_Plants_-_17;_Viruses_-_0;_Other_Eukaryotes_-_40_(source:
Ta_scaffold_11	741993	SNV	C	G	Homozygous	32	Ta1.0_05160:c.2583G>C	Ta1.0_05160:p.Lys861Asn	AT5G13590.1_Symbols:_unknown_protein;_Has_150_Blast_hits_to_121_proteins_in_42_species:_Archae_-_0;_Bacteria_-_8;_Metazoa_-_80;_Fungi_-_5;_Plants_-_17;_Viruses_-_0;_Other_Eukaryotes_-_40_(source:
Ta_scaffold_11	743106	SNV	A	G	Homozygous	46	Ta1.0_05160:c.1559T>C	Ta1.0_05160:p.Ile520Thr	AT5G13590.1_Symbols:_unknown_protein;_Has_150_Blast_hits_to_121_proteins_in_42_species:_Archae_-_0;_Bacteria_-_8;_Metazoa_-_80;_Fungi_-_5;_Plants_-_17;_Viruses_-_0;_Other_Eukaryotes_-_40_(source:
Ta_scaffold_11	748157	SNV	A	C	Homozygous	37	Ta1.0_05161:c.1387A>C	Ta1.0_05161:p.Met463Leu	AT5G13600.1_Symbols:_Phototropic-responsive_NPH3_family_protein_
Ta_scaffold_11	748354	SNV	G	C	Homozygous	22	Ta1.0_05161:c.1584G>C	Ta1.0_05161:p.Lys528Asn	AT5G13600.1_Symbols:_Phototropic-responsive_NPH3_family_protein_
Ta_scaffold_11	748541	SNV	A	T	Homozygous	29	Ta1.0_05161:c.1771A>T	Ta1.0_05161:p.Lys591*	AT5G13600.1_Symbols:_Phototropic-responsive_NPH3_family_protein_
Ta_scaffold_11	749299	SNV	T	C	Homozygous	21	Ta1.0_05162:c.250T>C	Ta1.0_05162:p.Ser84Pro	AT5G13610.1_Symbols:_Protein_of_unknown_function_(DUF155)_
Ta_scaffold_11	757170	SNV	C	T	Homozygous	36	Ta1.0_05165:c.1621G>A	Ta1.0_05165:p.Val541Ile	AT5G13630.1_Symbols:_GUN5,_CCH,_CHLH,_CCH1,_ABAR_magnesium-chelatase_subunit_chlH,_chloroplast,_putative_/_Mg-protoporphyrin_IX_chelatase,_putative_(CHLH)_
Ta_scaffold_11	772436	SNV	C	G	Homozygous	27	Ta1.0_05169:c.643G>C	Ta1.0_05169:p.Ala215Pro	AT5G13670.1_Symbols:_nodulin_MtN21_/EamA-like_transporter_family_protein_
Ta_scaffold_11	779475	SNV	T	C	Homozygous	23	Ta1.0_05170:c.451A>G	Ta1.0_05170:p.Ser151Gly	AT5G13680.1_Symbols:_ELO2,_ABO1_IKI3_family_protein_
Ta_scaffold_11	795833	SNV	G	A	Homozygous	37	Ta1.0_05175:c.413C>T	Ta1.0_05175:p.Thr138Ile	AT5G13730.1_Symbols:_SIG4,_SIGD_sigma_factor_4_
Ta_scaffold_11	835501	SNV	T	G	Homozygous	27	Ta1.0_05185:c.499T>G	Ta1.0_05185:p.Cys167Gly	AT5G13830.1_Symbols:_FtsJ-like_methyltransferase_family_protein_
Ta_scaffold_12	128828	SNV	A	G	Homozygous	34	Ta1.0_05312:c.308A>G	Ta1.0_05312:p.Lys103Arg	AT1G19140.2_Symbols:_FUNCTIONS_IN:_molecular_function_unknown;_INVOLVED_IN:_ubiquinone_biosynthetic_process;_LOCATED_IN:_mitochondrion;_EXPRESSED_IN:_24_plant_structures;_EXPRESSED_DURING:_15_gro
Ta_scaffold_12	138884	SNV	G	T	Homozygous	25	Ta1.0_05314:c.577G>T	Ta1.0_05314:p.Val193Phe	AT2G24670.1_Symbols:_Domain_of_unknown_function_(DUF313)_
Ta_scaffold_12	140890..140895	Deletion	TTCTTC	-	Homozygous	24	Ta1.0_05316:c.12_17delTTCTTC	Ta1.0_05316:p.Ser10_Ser11del	AT1G05610.1_Symbols:_APS2_ADP-glucose_pyrophosphorylase_small_subunit_2_
Ta_scaffold_12	141537	SNV	A	G	Homozygous	32	Ta1.0_05316:c.569A>G	Ta1.0_05316:p.Tyr190Cys	AT1G05610.1_Symbols:_APS2_ADP-glucose_pyrophosphorylase_small_subunit_2_
Ta_scaffold_12	154978	SNV	A	C	Homozygous	30	Ta1.0_05320:c.815A>C	Ta1.0_05320:p.Gln272Pro	AT1G05577.1_Symbols:_Domain_of_unknown_function_(DUF966)_
Ta_scaffold_12	221102	SNV	G	A	Homozygous	34	Ta1.0_05332:c.493G>A	Ta1.0_05332:p.Ala165Thr	AT1G05430.1_Symbols:_unknown_protein;_Has_31_Blast_hits_to_31_proteins_in_9_species:_Archae_-_0;_Bacteria_-_0;_Metazoa_-_0;_Fungi_-_0;_Plants_-_31;_Viruses_-_0;_Other_Eukaryotes_-_0_(source:_NCBI
Ta_scaffold_12	221120	SNV	C	A	Homozygous	32	Ta1.0_05332:c.511C>A	Ta1.0_05332:p.Pro171Thr	AT1G05430.1_Symbols:_unknown_protein;_Has_31_Blast_hits_to_31_proteins_in_9_species:_Archae_-_0;_Bacteria_-_0;_Metazoa_-_0;_Fungi_-_0;_Plants_-_31;_Viruses_-_0;_Other_Eukaryotes_-_0_(source:_NCBI
Ta_scaffold_12	221150	SNV	G	A	Homozygous	28	Ta1.0_05332:c.541G>A	Ta1.0_05332:p.Gly181Arg	AT1G05430.1_Symbols:_unknown_protein;_Has_31_Blast_hits_to_31_proteins_in_9_species:_Archae_-_0;_Bacteria_-_0;_Metazoa_-_0;_Fungi_-_0;_Plants_-_31;_Viruses_-_0;_Other_Eukaryotes_-_0_(source:_NCBI
Ta_scaffold_12	221168	SNV	G	A	Homozygous	26	Ta1.0_05332:c.559G>A	Ta1.0_05332:p.Ala187Thr	AT1G05430.1_Symbols:_unknown_protein;_Has_31_Blast_hits_to_31_proteins_in_9_species:_Archae_-_0;_Bacteria_-_0;_Metazoa_-_0;_Fungi_-_0;_Plants_-_31;_Viruses_-_0;_Other_Eukaryotes_-_0_(source:_NCBI
Ta_scaffold_12	222373	SNV	G	T	Homozygous	53	Ta1.0_05334:c.928C>A	Ta1.0_05334:p.Leu310Ile	AT1G05410.1_Symbols:_Protein_of_unknown_function_(DUF1423)_
Ta_scaffold_12	257991	SNV	A	C	Homozygous	25	Ta1.0_05342:c.74A>C	Ta1.0_05342:p.Gln25Pro	AT1G05340.1_Symbols:_unknown_protein;_FUNCTIONS_IN:_molecular_function_unknown;_INVOLVED_IN:_biological_process_unknown;_LOCATED_IN:_chloroplast;_EXPRESSED_IN:_14_plant_structures;_EXPRESSED_DURI
Ta_scaffold_12	259873	SNV	A	G	Homozygous	41	Ta1.0_05344:c.2270T>C	Ta1.0_05344:p.Val757Ala	AT1G05320.1_Symbols:_FUNCTIONS_IN:_molecular_function_unknown;_INVOLVED_IN:_biological_process_unknown;_LOCATED_IN:_cellular_component_unknown;_EXPRESSED_IN:_fruit,_egg_cell;_CONTAINS_InterPro_DO
Ta_scaffold_12	260126	SNV	A	T	Homozygous	30	Ta1.0_05344:c.2103T>A	Ta1.0_05344:p.Asn701Lys	AT1G05320.1_Symbols:_FUNCTIONS_IN:_molecular_function_unknown;_INVOLVED_IN:_biological_process_unknown;_LOCATED_IN:_cellular_component_unknown;_EXPRESSED_IN:_fruit,_egg_cell;_CONTAINS_InterPro_DO
Ta_scaffold_12	261330	SNV	C	T	Homozygous	32	Ta1.0_05344:c.1252G>A	Ta1.0_05344:p.Ala418Thr	AT1G05320.1_Symbols:_FUNCTIONS_IN:_molecular_function_unknown;_INVOLVED_IN:_biological_process_unknown;_LOCATED_IN:_cellular_component_unknown;_EXPRESSED_IN:_fruit,_egg_cell;_CONTAINS_InterPro_DO
Ta_scaffold_12	261539	SNV	G	A	Homozygous	30	Ta1.0_05344:c.1043C>T	Ta1.0_05344:p.Ser348Leu	AT1G05320.1_Symbols:_FUNCTIONS_IN:_molecular_function_unknown;_INVOLVED_IN:_biological_process_unknown;_LOCATED_IN:_cellular_component_unknown;_EXPRESSED_IN:_fruit,_egg_cell;_CONTAINS_InterPro_DO
Ta_scaffold_12	280578	SNV	C	T	Homozygous	25	Ta1.0_05349:c.262C>T	Ta1.0_05349:p.Leu88Phe	AT1G05290.1_Symbols:_CCT_motif_family_protein_
Ta_scaffold_12	284888	SNV	A	G	Homozygous	47	Ta1.0_05350:c.947A>G	Ta1.0_05350:p.His316Arg	AT1G05280.1_Symbols:_Protein_of_unknown_function_(DUF604)_
Ta_scaffold_12	285872	SNV	C	T	Homozygous	26	Ta1.0_05350:c.1412C>T	Ta1.0_05350:p.Thr471Ile	AT1G05280.1_Symbols:_Protein_of_unknown_function_(DUF604)_
Ta_scaffold_12	287409	SNV	A	C	Homozygous	29	Ta1.0_05350:c.2054A>C	Ta1.0_05350:p.Lys685Thr	AT1G05280.1_Symbols:_Protein_of_unknown_function_(DUF604)_
Ta_scaffold_12	290178	SNV	A	G	Homozygous	23	Ta1.0_05351:c.304A>G	Ta1.0_05351:p.Thr102Ala	AT1G05270.1_Symbols:_TraB_family_protein_
Ta_scaffold_12	293825^293826	Insertion	-	TATATA	Homozygous	31	Ta1.0_05352:c.254_255insTATATA	Ta1.0_05352:p.Ile86_His87insTyrIle	AT1G05260.1_Symbols:_RCI3,_RCI3A_Peroxidase_superfamily_protein_
Ta_scaffold_12	360570	SNV	A	C	Homozygous	25	Ta1.0_05367:c.1144T>G	Ta1.0_05367:p.Phe382Val	AT4G20720.1_Symbols:_dentin_sialophosphoprotein-related_
Ta_scaffold_12	360701	SNV	T	C	Homozygous	42	Ta1.0_05367:c.1013A>G	Ta1.0_05367:p.Lys338Arg	AT4G20720.1_Symbols:_dentin_sialophosphoprotein-related_
Ta_scaffold_12	360775	SNV	C	G	Homozygous	37	Ta1.0_05367:c.939G>C	Ta1.0_05367:p.Gln313His	AT4G20720.1_Symbols:_dentin_sialophosphoprotein-related_
Ta_scaffold_12	360974	SNV	T	C	Homozygous	32	Ta1.0_05367:c.740A>G	Ta1.0_05367:p.Asn247Ser	AT4G20720.1_Symbols:_dentin_sialophosphoprotein-related_
Ta_scaffold_12	362266	SNV	G	C	Homozygous	24	Ta1.0_05368:c.30G>C	Ta1.0_05368:p.Gln10His	AT1G05070.1_Symbols:_Protein_of_unknown_function_(DUF1068)_
Ta_scaffold_12	362288^362289	Insertion	-	T	Homozygous	23	Ta1.0_05368:c.52_53insT	Ta1.0_05368:p.Leu20fs	AT1G05070.1_Symbols:_Protein_of_unknown_function_(DUF1068)_
Ta_scaffold_12	362302	SNV	A	C	Homozygous	22	Ta1.0_05368:c.66A>C	Ta1.0_05368:p.Arg22Ser	AT1G05070.1_Symbols:_Protein_of_unknown_function_(DUF1068)_
Ta_scaffold_12	362331^362332	Insertion	-	TCC	Homozygous	32	Ta1.0_05368:c.95_96insTCC	Ta1.0_05368:p.Pro33_Ser34insPro	AT1G05070.1_Symbols:_Protein_of_unknown_function_(DUF1068)_
Ta_scaffold_12	365577	SNV	G	A	Homozygous	31	Ta1.0_05369:c.67G>A	Ta1.0_05369:p.Gly23Arg	AT1G05065.1_Symbols:_CLE20_CLAVATA3/ESR-RELATED_20_
Ta_scaffold_12	370402	SNV	A	T	Homozygous	38	Ta1.0_05371:c.464A>T	Ta1.0_05371:p.Lys155Met	AT1G05055.1_Symbols:_ATGTF2H2,_GTF2H2_general_transcription_factor_II_H2_
Ta_scaffold_12	372970	SNV	G	A	Homozygous	29	Ta1.0_05372:c.164G>A	Ta1.0_05372:p.Gly55Asp	AT5G40170.1_Symbols:_AtRLP54,_RLP54_receptor_like_protein_54_
Ta_scaffold_12	373040^373041	Insertion	-	A	Homozygous	32	Ta1.0_05372:c.234_235insA	Ta1.0_05372:p.Gly79fs	AT5G40170.1_Symbols:_AtRLP54,_RLP54_receptor_like_protein_54_
Ta_scaffold_12	373620	SNV	T	A	Homozygous	50	Ta1.0_05372:c.814T>A	Ta1.0_05372:p.Tyr272Asn	AT5G40170.1_Symbols:_AtRLP54,_RLP54_receptor_like_protein_54_
Ta_scaffold_12	373776	SNV	C	T	Homozygous	34	Ta1.0_05372:c.970C>T	Ta1.0_05372:p.Leu324Phe	AT5G40170.1_Symbols:_AtRLP54,_RLP54_receptor_like_protein_54_
Ta_scaffold_12	373844	SNV	G	A	Homozygous	35	Ta1.0_05372:c.1038G>A	Ta1.0_05372:p.Trp346*	AT5G40170.1_Symbols:_AtRLP54,_RLP54_receptor_like_protein_54_
Ta_scaffold_12	374057	SNV	G	T	Homozygous	26	Ta1.0_05372:c.1251G>T	Ta1.0_05372:p.Lys417Asn	AT5G40170.1_Symbols:_AtRLP54,_RLP54_receptor_like_protein_54_
Ta_scaffold_12	374178	SNV	C	G	Homozygous	28	Ta1.0_05372:c.1372C>G	Ta1.0_05372:p.Pro458Ala	AT5G40170.1_Symbols:_AtRLP54,_RLP54_receptor_like_protein_54_
Ta_scaffold_12	374190	SNV	G	A	Homozygous	30	Ta1.0_05372:c.1384G>A	Ta1.0_05372:p.Asp462Asn	AT5G40170.1_Symbols:_AtRLP54,_RLP54_receptor_like_protein_54_
Ta_scaffold_12	374431	SNV	G	T	Homozygous	36	Ta1.0_05372:c.1625G>T	Ta1.0_05372:p.Arg542Leu	AT5G40170.1_Symbols:_AtRLP54,_RLP54_receptor_like_protein_54_
Ta_scaffold_12	374903^374904	Insertion	-	AC	Homozygous	39	Ta1.0_05372:c.2097_2098insAC	Ta1.0_05372:p.Gln701fs	AT5G40170.1_Symbols:_AtRLP54,_RLP54_receptor_like_protein_54_
Ta_scaffold_12	388109	SNV	T	G	Homozygous	36	Ta1.0_05373:c.899T>G	Ta1.0_05373:p.Ile300Ser	AT1G05020.1_Symbols:_ENTH/ANTH/VHS_superfamily_protein_
Ta_scaffold_12	388453	SNV	C	A	Homozygous	31	Ta1.0_05373:c.1243C>A	Ta1.0_05373:p.Pro415Thr	AT1G05020.1_Symbols:_ENTH/ANTH/VHS_superfamily_protein_
Ta_scaffold_12	388843	SNV	A	G	Homozygous	38	Ta1.0_05373:c.1633A>G	Ta1.0_05373:p.Thr545Ala	AT1G05020.1_Symbols:_ENTH/ANTH/VHS_superfamily_protein_
Ta_scaffold_12	391938	SNV	T	C	Homozygous	34	Ta1.0_05374:c.155T>C	Ta1.0_05374:p.Met52Thr	AT1G05010.1_Symbols:_EFE,_ACO4,_EAT1_ethylene-forming_enzyme_
Ta_scaffold_12	391956	SNV	A	C	Homozygous	39	Ta1.0_05374:c.173A>C	Ta1.0_05374:p.Lys58Thr	AT1G05010.1_Symbols:_EFE,_ACO4,_EAT1_ethylene-forming_enzyme_
Ta_scaffold_12	393015	SNV	A	G	Homozygous	39	Ta1.0_05374:c.767A>G	Ta1.0_05374:p.Asn256Ser	AT1G05010.1_Symbols:_EFE,_ACO4,_EAT1_ethylene-forming_enzyme_
Ta_scaffold_12	396544	SNV	G	C	Homozygous	23	Ta1.0_05375:c.76C>G	Ta1.0_05375:p.Pro26Ala	AT1G05000.2_Symbols:_Phosphotyrosine_protein_phosphatases_superfamily_protein_
Ta_scaffold_12	407053	SNV	T	C	Homozygous	38	Ta1.0_05378:c.577T>C	Ta1.0_05378:p.Phe193Leu	AT1G04980.1_Symbols:_ATPDIL2-2,_ATPDI10,_PDI10,_PDIL2-2_PDI-like_2-2_
Ta_scaffold_12	409060	SNV	C	G	Homozygous	33	Ta1.0_05379:c.272C>G	Ta1.0_05379:p.Thr91Ser	AT2G40920.1_Symbols:_F-box_and_associated_interaction_domains-containing_protein_
Ta_scaffold_12	409088	SNV	C	G	Homozygous	30	Ta1.0_05379:c.300C>G	Ta1.0_05379:p.Asp100Glu	AT2G40920.1_Symbols:_F-box_and_associated_interaction_domains-containing_protein_
Ta_scaffold_12	409146	SNV	A	G	Homozygous	30	Ta1.0_05379:c.358A>G	Ta1.0_05379:p.Met120Val	AT2G40920.1_Symbols:_F-box_and_associated_interaction_domains-containing_protein_
Ta_scaffold_12	409617	SNV	C	A	Homozygous	31	Ta1.0_05379:c.829C>A	Ta1.0_05379:p.Leu277Ile	AT2G40920.1_Symbols:_F-box_and_associated_interaction_domains-containing_protein_
Ta_scaffold_12	409676	SNV	G	T	Homozygous	26	Ta1.0_05379:c.888G>T	Ta1.0_05379:p.Glu296Asp	AT2G40920.1_Symbols:_F-box_and_associated_interaction_domains-containing_protein_
Ta_scaffold_12	409741	SNV	A	G	Homozygous	25	Ta1.0_05379:c.953A>G	Ta1.0_05379:p.Asn318Ser	AT2G40920.1_Symbols:_F-box_and_associated_interaction_domains-containing_protein_
Ta_scaffold_12	409887	SNV	A	C	Homozygous	32	Ta1.0_05379:c.1099A>C	Ta1.0_05379:p.Ser367Arg	AT2G40920.1_Symbols:_F-box_and_associated_interaction_domains-containing_protein_
Ta_scaffold_12	410970	SNV	A	C	Homozygous	32	Ta1.0_05380:c.1054T>G	Ta1.0_05380:p.Tyr352Asp	AT1G04970.1_Symbols:_lipid-binding_serum_glycoprotein_family_protein_
Ta_scaffold_12	411128	SNV	T	A	Homozygous	45	Ta1.0_05380:c.896A>T	Ta1.0_05380:p.Tyr299Phe	AT1G04970.1_Symbols:_lipid-binding_serum_glycoprotein_family_protein_
Ta_scaffold_12	411376	SNV	G	A	Homozygous	27	Ta1.0_05380:c.761C>T	Ta1.0_05380:p.Thr254Ile	AT1G04970.1_Symbols:_lipid-binding_serum_glycoprotein_family_protein_
Ta_scaffold_12	411544	SNV	G	C	Homozygous	50	Ta1.0_05380:c.593C>G	Ta1.0_05380:p.Thr198Ser	AT1G04970.1_Symbols:_lipid-binding_serum_glycoprotein_family_protein_
Ta_scaffold_12	414220	SNV	A	C	Homozygous	31	Ta1.0_05381:c.1214A>C	Ta1.0_05381:p.Asp405Ala	AT5G42130.1_Symbols:_Mitochondrial_substrate_carrier_family_protein_
Ta_scaffold_12	414222	SNV	T	A	Homozygous	31	Ta1.0_05381:c.1216T>A	Ta1.0_05381:p.Ser406Thr	AT5G42130.1_Symbols:_Mitochondrial_substrate_carrier_family_protein_
Ta_scaffold_12	433021	SNV	C	T	Homozygous	25	Ta1.0_05386:c.2255C>T	Ta1.0_05386:p.Pro752Leu	AT1G04920.1_Symbols:_ATSPS3F,_SPS3F_sucrose_phosphate_synthase_3F_
Ta_scaffold_12	433123	SNV	G	A	Homozygous	30	Ta1.0_05386:c.2357G>A	Ta1.0_05386:p.Gly786Asp	AT1G04920.1_Symbols:_ATSPS3F,_SPS3F_sucrose_phosphate_synthase_3F_
Ta_scaffold_12	433168	SNV	A	G	Homozygous	37	Ta1.0_05386:c.2402A>G	Ta1.0_05386:p.Asn801Ser	AT1G04920.1_Symbols:_ATSPS3F,_SPS3F_sucrose_phosphate_synthase_3F_
Ta_scaffold_12	433200	SNV	T	A	Homozygous	30	Ta1.0_05386:c.2434T>A	Ta1.0_05386:p.Leu812Met	AT1G04920.1_Symbols:_ATSPS3F,_SPS3F_sucrose_phosphate_synthase_3F_
Ta_scaffold_12	433272	SNV	A	G	Homozygous	31	Ta1.0_05386:c.2506A>G	Ta1.0_05386:p.Thr836Ala	AT1G04920.1_Symbols:_ATSPS3F,_SPS3F_sucrose_phosphate_synthase_3F_
Ta_scaffold_12	433440	SNV	T	A	Homozygous	42	Ta1.0_05386:c.2674T>A	Ta1.0_05386:p.Tyr892Asn	AT1G04920.1_Symbols:_ATSPS3F,_SPS3F_sucrose_phosphate_synthase_3F_
Ta_scaffold_12	433477	SNV	G	A	Homozygous	43	Ta1.0_05386:c.2711G>A	Ta1.0_05386:p.Gly904Asp	AT1G04920.1_Symbols:_ATSPS3F,_SPS3F_sucrose_phosphate_synthase_3F_
Ta_scaffold_12	434115	SNV	G	C	Homozygous	36	Ta1.0_05386:c.3185G>C	Ta1.0_05386:p.Gly1062Ala	AT1G04920.1_Symbols:_ATSPS3F,_SPS3F_sucrose_phosphate_synthase_3F_
Ta_scaffold_12	435210	SNV	C	A	Homozygous	25	Ta1.0_05387:c.180C>A	Ta1.0_05387:p.Asp60Glu	AT1G04910.1_Symbols:_O-fucosyltransferase_family_protein_
Ta_scaffold_12	436105	SNV	A	G	Homozygous	30	Ta1.0_05387:c.593A>G	Ta1.0_05387:p.Lys198Arg	AT1G04910.1_Symbols:_O-fucosyltransferase_family_protein_
Ta_scaffold_12	437140	SNV	T	C	Homozygous	27	Ta1.0_05387:c.1376T>C	Ta1.0_05387:p.Val459Ala	AT1G04910.1_Symbols:_O-fucosyltransferase_family_protein_
Ta_scaffold_12	437314	SNV	T	C	Homozygous	37	Ta1.0_05387:c.1550T>C	Ta1.0_05387:p.Leu517Ser	AT1G04910.1_Symbols:_O-fucosyltransferase_family_protein_
Ta_scaffold_12	437967^437968	Insertion	-	AAT	Homozygous	22	Ta1.0_05388:c.1494_1495insATT	Ta1.0_05388:p.Gln498_Tyr499insIle	AT1G04900.1_Symbols:_Protein_of_unknown_function_(DUF185)_
Ta_scaffold_12	437968	SNV	C	A	Homozygous	22	Ta1.0_05388:c.1494G>T	Ta1.0_05388:p.Gln498His	AT1G04900.1_Symbols:_Protein_of_unknown_function_(DUF185)_
Ta_scaffold_12	437977^437978	Insertion	-	T	Homozygous	25	Ta1.0_05388:c.1484_1485insA	Ta1.0_05388:p.Asn497fs	AT1G04900.1_Symbols:_Protein_of_unknown_function_(DUF185)_
Ta_scaffold_12	437979	SNV	G	T	Homozygous	25	Ta1.0_05388:c.1483C>A	Ta1.0_05388:p.Pro495Thr	AT1G04900.1_Symbols:_Protein_of_unknown_function_(DUF185)_
Ta_scaffold_12	438023	SNV	C	T	Homozygous	25	Ta1.0_05388:c.1439G>A	Ta1.0_05388:p.Arg480Lys	AT1G04900.1_Symbols:_Protein_of_unknown_function_(DUF185)_
Ta_scaffold_12	438596	SNV	A	G	Homozygous	41	Ta1.0_05388:c.1259T>C	Ta1.0_05388:p.Leu420Pro	AT1G04900.1_Symbols:_Protein_of_unknown_function_(DUF185)_
Ta_scaffold_12	438696	SNV	T	A	Homozygous	34	Ta1.0_05388:c.1159A>T	Ta1.0_05388:p.Ile387Phe	AT1G04900.1_Symbols:_Protein_of_unknown_function_(DUF185)_
Ta_scaffold_12	438719	SNV	C	A	Homozygous	30	Ta1.0_05388:c.1136G>T	Ta1.0_05388:p.Gly379Val	AT1G04900.1_Symbols:_Protein_of_unknown_function_(DUF185)_
Ta_scaffold_12	438746	SNV	C	T	Homozygous	30	Ta1.0_05388:c.1109G>A	Ta1.0_05388:p.Arg370Lys	AT1G04900.1_Symbols:_Protein_of_unknown_function_(DUF185)_
Ta_scaffold_12	438892	SNV	G	C	Homozygous	53	Ta1.0_05388:c.963C>G	Ta1.0_05388:p.Asn321Lys	AT1G04900.1_Symbols:_Protein_of_unknown_function_(DUF185)_
Ta_scaffold_12	439233^439234	Insertion	-	A	Homozygous	43	Ta1.0_05388:c.801_802insT	Ta1.0_05388:p.Glu268fs	AT1G04900.1_Symbols:_Protein_of_unknown_function_(DUF185)_
Ta_scaffold_12	439346	SNV	G	A	Homozygous	31	Ta1.0_05388:c.722C>T	Ta1.0_05388:p.Ala241Val	AT1G04900.1_Symbols:_Protein_of_unknown_function_(DUF185)_
Ta_scaffold_12	439356..439357	Deletion	AA	-	Homozygous	33	Ta1.0_05388:c.711_712delTT	Ta1.0_05388:p.Tyr237fs	AT1G04900.1_Symbols:_Protein_of_unknown_function_(DUF185)_
Ta_scaffold_12	440414	SNV	C	A	Homozygous	26	Ta1.0_05388:c.370G>T	Ta1.0_05388:p.Val124Phe	AT1G04900.1_Symbols:_Protein_of_unknown_function_(DUF185)_
Ta_scaffold_12	440851	SNV	A	T	Homozygous	30	Ta1.0_05388:c.216T>A	Ta1.0_05388:p.Asn72Lys	AT1G04900.1_Symbols:_Protein_of_unknown_function_(DUF185)_
Ta_scaffold_12	440875^440876	Insertion	-	AAATGA	Homozygous	30	Ta1.0_05388:c.191_192insTCATTT	Ta1.0_05388:p.His63_Leu64insPheHis	AT1G04900.1_Symbols:_Protein_of_unknown_function_(DUF185)_
Ta_scaffold_12	440904..440908	Deletion	TACAG	-	Homozygous	37	Ta1.0_05388:c.159_163delCTGTA	Ta1.0_05388:p.Cys54fs	AT1G04900.1_Symbols:_Protein_of_unknown_function_(DUF185)_
Ta_scaffold_12	441238	SNV	A	G	Homozygous	36	Ta1.0_05388:c.97T>C	Ta1.0_05388:p.Phe33Leu	AT1G04900.1_Symbols:_Protein_of_unknown_function_(DUF185)_
Ta_scaffold_12	441285	SNV	A	G	Homozygous	32	Ta1.0_05388:c.50T>C	Ta1.0_05388:p.Phe17Ser	AT1G04900.1_Symbols:_Protein_of_unknown_function_(DUF185)_
Ta_scaffold_12	441316	SNV	C	T	Homozygous	26	Ta1.0_05388:c.19G>A	Ta1.0_05388:p.Val7Ile	AT1G04900.1_Symbols:_Protein_of_unknown_function_(DUF185)_
Ta_scaffold_12	441318^441319	Insertion	-	TC	Homozygous	26	Ta1.0_05388:c.16_17insGA	Ta1.0_05388:p.Val6fs	AT1G04900.1_Symbols:_Protein_of_unknown_function_(DUF185)_
Ta_scaffold_12	441320..441321	Deletion	TG	-	Homozygous	25	Ta1.0_05388:c.14_15delCA	Ta1.0_05388:p.Pro5fs	AT1G04900.1_Symbols:_Protein_of_unknown_function_(DUF185)_
Ta_scaffold_12	441325	SNV	T	C	Homozygous	28	Ta1.0_05388:c.10A>G	Ta1.0_05388:p.Ile4Val	AT1G04900.1_Symbols:_Protein_of_unknown_function_(DUF185)_
Ta_scaffold_12	441949^441950	Insertion	-	T	Homozygous	31	Ta1.0_05389:c.16_17insT	Ta1.0_05389:p.Pro6fs	AT1G69730.1_Symbols:_Wall-associated_kinase_family_protein_
Ta_scaffold_12	441953	Deletion	G	-	Homozygous	29	Ta1.0_05389:c.20delG	Ta1.0_05389:p.Trp7fs	AT1G69730.1_Symbols:_Wall-associated_kinase_family_protein_
Ta_scaffold_12	442004	SNV	A	T	Homozygous	26	Ta1.0_05389:c.71A>T	Ta1.0_05389:p.Asp24Val	AT1G69730.1_Symbols:_Wall-associated_kinase_family_protein_
Ta_scaffold_12	442063	SNV	G	A	Homozygous	32	Ta1.0_05389:c.130G>A	Ta1.0_05389:p.Glu44Lys	AT1G69730.1_Symbols:_Wall-associated_kinase_family_protein_
Ta_scaffold_12	442103	SNV	A	C	Homozygous	45	Ta1.0_05389:c.170A>C	Ta1.0_05389:p.Asn57Thr	AT1G69730.1_Symbols:_Wall-associated_kinase_family_protein_
Ta_scaffold_12	442111	SNV	G	A	Homozygous	45	Ta1.0_05389:c.178G>A	Ta1.0_05389:p.Ala60Thr	AT1G69730.1_Symbols:_Wall-associated_kinase_family_protein_
Ta_scaffold_12	442126	SNV	G	T	Homozygous	47	Ta1.0_05389:c.193G>T	Ta1.0_05389:p.Val65Phe	AT1G69730.1_Symbols:_Wall-associated_kinase_family_protein_
Ta_scaffold_12	442147	SNV	G	A	Homozygous	48	Ta1.0_05389:c.214G>A	Ta1.0_05389:p.Asp72Asn	AT1G69730.1_Symbols:_Wall-associated_kinase_family_protein_
Ta_scaffold_12	442162	SNV	A	G	Homozygous	44	Ta1.0_05389:c.229A>G	Ta1.0_05389:p.Lys77Glu	AT1G69730.1_Symbols:_Wall-associated_kinase_family_protein_
Ta_scaffold_12	442174	SNV	C	T	Homozygous	39	Ta1.0_05389:c.241C>T	Ta1.0_05389:p.Pro81Ser	AT1G69730.1_Symbols:_Wall-associated_kinase_family_protein_
Ta_scaffold_12	442183	SNV	A	T	Homozygous	42	Ta1.0_05389:c.250A>T	Ta1.0_05389:p.Asn84Tyr	AT1G69730.1_Symbols:_Wall-associated_kinase_family_protein_
Ta_scaffold_12	442187..442191	Deletion	TTTTC	-	Homozygous	42	Ta1.0_05389:c.254_258delTTTTC	Ta1.0_05389:p.Val85fs	AT1G69730.1_Symbols:_Wall-associated_kinase_family_protein_
Ta_scaffold_12	442193..442196	Deletion	AGGA	-	Homozygous	42	Ta1.0_05389:c.260_263delAGGA	Ta1.0_05389:p.Glu88fs	AT1G69730.1_Symbols:_Wall-associated_kinase_family_protein_
Ta_scaffold_12	442198	SNV	A	C	Homozygous	42	Ta1.0_05389:c.265A>C	Ta1.0_05389:p.Thr89Pro	AT1G69730.1_Symbols:_Wall-associated_kinase_family_protein_
Ta_scaffold_12	442202	SNV	A	C	Homozygous	37	Ta1.0_05389:c.269A>C	Ta1.0_05389:p.Tyr90Ser	AT1G69730.1_Symbols:_Wall-associated_kinase_family_protein_
Ta_scaffold_12	442205	SNV	A	G	Homozygous	46	Ta1.0_05389:c.272A>G	Ta1.0_05389:p.Asn91Ser	AT1G69730.1_Symbols:_Wall-associated_kinase_family_protein_
Ta_scaffold_12	442207	SNV	G	A	Homozygous	46	Ta1.0_05389:c.274G>A	Ta1.0_05389:p.Ala92Thr	AT1G69730.1_Symbols:_Wall-associated_kinase_family_protein_
Ta_scaffold_12	442247	SNV	G	T	Homozygous	35	Ta1.0_05389:c.314G>T	Ta1.0_05389:p.Arg105Met	AT1G69730.1_Symbols:_Wall-associated_kinase_family_protein_
Ta_scaffold_12	442298	SNV	T	A	Homozygous	42	Ta1.0_05389:c.365T>A	Ta1.0_05389:p.Phe122Tyr	AT1G69730.1_Symbols:_Wall-associated_kinase_family_protein_
Ta_scaffold_12	442327	SNV	G	T	Homozygous	35	Ta1.0_05389:c.394G>T	Ta1.0_05389:p.Ala132Ser	AT1G69730.1_Symbols:_Wall-associated_kinase_family_protein_
Ta_scaffold_12	442341	SNV	C	A	Homozygous	24	Ta1.0_05389:c.408C>A	Ta1.0_05389:p.His136Gln	AT1G69730.1_Symbols:_Wall-associated_kinase_family_protein_
Ta_scaffold_12	442429	SNV	A	T	Homozygous	38	Ta1.0_05389:c.496A>T	Ta1.0_05389:p.Ile166Phe	AT1G69730.1_Symbols:_Wall-associated_kinase_family_protein_
Ta_scaffold_12	442433	SNV	T	A	Homozygous	39	Ta1.0_05389:c.500T>A	Ta1.0_05389:p.Met167Lys	AT1G69730.1_Symbols:_Wall-associated_kinase_family_protein_
Ta_scaffold_12	442439	SNV	A	T	Homozygous	38	Ta1.0_05389:c.506A>T	Ta1.0_05389:p.Asn169Ile	AT1G69730.1_Symbols:_Wall-associated_kinase_family_protein_
Ta_scaffold_12	442441	SNV	G	A	Homozygous	38	Ta1.0_05389:c.508G>A	Ta1.0_05389:p.Ala170Thr	AT1G69730.1_Symbols:_Wall-associated_kinase_family_protein_
Ta_scaffold_12	442442	SNV	C	G	Homozygous	37	Ta1.0_05389:c.509C>G	Ta1.0_05389:p.Ala170Gly	AT1G69730.1_Symbols:_Wall-associated_kinase_family_protein_
Ta_scaffold_12	442522	SNV	C	A	Homozygous	35	Ta1.0_05389:c.589C>A	Ta1.0_05389:p.Leu197Ile	AT1G69730.1_Symbols:_Wall-associated_kinase_family_protein_
Ta_scaffold_12	442589	SNV	T	G	Homozygous	43	Ta1.0_05389:c.656T>G	Ta1.0_05389:p.Leu219Arg	AT1G69730.1_Symbols:_Wall-associated_kinase_family_protein_
Ta_scaffold_12	442592	SNV	A	G	Homozygous	45	Ta1.0_05389:c.659A>G	Ta1.0_05389:p.Asp220Gly	AT1G69730.1_Symbols:_Wall-associated_kinase_family_protein_
Ta_scaffold_12	442594	SNV	G	A	Homozygous	43	Ta1.0_05389:c.661G>A	Ta1.0_05389:p.Gly221Ser	AT1G69730.1_Symbols:_Wall-associated_kinase_family_protein_
Ta_scaffold_12	442598	SNV	G	A	Homozygous	44	Ta1.0_05389:c.665G>A	Ta1.0_05389:p.Trp222*	AT1G69730.1_Symbols:_Wall-associated_kinase_family_protein_
Ta_scaffold_12	442599	SNV	G	C	Homozygous	44	Ta1.0_05389:c.666G>C	Ta1.0_05389:p.Trp222Cys	AT1G69730.1_Symbols:_Wall-associated_kinase_family_protein_
Ta_scaffold_12	442601	SNV	A	T	Homozygous	40	Ta1.0_05389:c.668A>T	Ta1.0_05389:p.Gln223Leu	AT1G69730.1_Symbols:_Wall-associated_kinase_family_protein_
Ta_scaffold_12	442619	SNV	C	T	Homozygous	41	Ta1.0_05389:c.686C>T	Ta1.0_05389:p.Ala229Val	AT1G69730.1_Symbols:_Wall-associated_kinase_family_protein_
Ta_scaffold_12	442655	SNV	G	A	Homozygous	38	Ta1.0_05389:c.722G>A	Ta1.0_05389:p.Arg241Gln	AT1G69730.1_Symbols:_Wall-associated_kinase_family_protein_
Ta_scaffold_12	442687	SNV	C	A	Homozygous	35	Ta1.0_05389:c.754C>A	Ta1.0_05389:p.Pro252Thr	AT1G69730.1_Symbols:_Wall-associated_kinase_family_protein_
Ta_scaffold_12	442692	SNV	G	A	Homozygous	35	Ta1.0_05389:c.759G>A	Ta1.0_05389:p.Met253Ile	AT1G69730.1_Symbols:_Wall-associated_kinase_family_protein_
Ta_scaffold_12	442721	SNV	G	A	Homozygous	40	Ta1.0_05389:c.788G>A	Ta1.0_05389:p.Gly263Glu	AT1G69730.1_Symbols:_Wall-associated_kinase_family_protein_
Ta_scaffold_12	442726	SNV	T	A	Homozygous	38	Ta1.0_05389:c.793T>A	Ta1.0_05389:p.Tyr265Asn	AT1G69730.1_Symbols:_Wall-associated_kinase_family_protein_
Ta_scaffold_12	442733	SNV	A	T	Homozygous	36	Ta1.0_05389:c.800A>T	Ta1.0_05389:p.Tyr267Phe	AT1G69730.1_Symbols:_Wall-associated_kinase_family_protein_
Ta_scaffold_12	442736	SNV	C	G	Homozygous	32	Ta1.0_05389:c.803C>G	Ta1.0_05389:p.Thr268Ser	AT1G69730.1_Symbols:_Wall-associated_kinase_family_protein_
Ta_scaffold_12	442743..442752	Deletion	TTATAACAAT	-	Homozygous	32	Ta1.0_05389:c.810_819delTTATAACAAT	Ta1.0_05389:p.Tyr271fs	AT1G69730.1_Symbols:_Wall-associated_kinase_family_protein_
Ta_scaffold_12	442759	SNV	A	T	Homozygous	36	Ta1.0_05389:c.826A>T	Ta1.0_05389:p.Asn276Tyr	AT1G69730.1_Symbols:_Wall-associated_kinase_family_protein_
Ta_scaffold_12	442762	SNV	G	A	Homozygous	38	Ta1.0_05389:c.829G>A	Ta1.0_05389:p.Asp277Asn	AT1G69730.1_Symbols:_Wall-associated_kinase_family_protein_
Ta_scaffold_12	442763	SNV	A	C	Homozygous	38	Ta1.0_05389:c.830A>C	Ta1.0_05389:p.Asp277Ala	AT1G69730.1_Symbols:_Wall-associated_kinase_family_protein_
Ta_scaffold_12	442767..442771	Deletion	TTATA	-	Homozygous	31	Ta1.0_05389:c.834_838delTTATA	Ta1.0_05389:p.Ser278fs	AT1G69730.1_Symbols:_Wall-associated_kinase_family_protein_
Ta_scaffold_12	442773^442774	Insertion	-	AGGA	Homozygous	31	Ta1.0_05389:c.840_841insAGGA	Ta1.0_05389:p.Asn281fs	AT1G69730.1_Symbols:_Wall-associated_kinase_family_protein_
Ta_scaffold_12	442776..442777	Deletion	TC	-	Homozygous	32	Ta1.0_05389:c.843_844delTC	Ta1.0_05389:p.Leu282fs	AT1G69730.1_Symbols:_Wall-associated_kinase_family_protein_
Ta_scaffold_12	442782..442783	Deletion	AA	-	Homozygous	31	Ta1.0_05389:c.849_850delAA	Ta1.0_05389:p.Arg285fs	AT1G69730.1_Symbols:_Wall-associated_kinase_family_protein_
Ta_scaffold_12	442788..442811	Deletion	GGACTACGGCTCTTTCTATGATTC	-	Homozygous	31	Ta1.0_05389:c.855_878delGGACTACGGCTCTTTCTATGATTC	Ta1.0_05389:p.Arg285_Asp292del	AT1G69730.1_Symbols:_Wall-associated_kinase_family_protein_
Ta_scaffold_12	442817	SNV	T	G	Homozygous	30	Ta1.0_05389:c.884T>G	Ta1.0_05389:p.Ile295Arg	AT1G69730.1_Symbols:_Wall-associated_kinase_family_protein_
Ta_scaffold_12	442822	SNV	C	G	Homozygous	30	Ta1.0_05389:c.889C>G	Ta1.0_05389:p.Arg297Gly	AT1G69730.1_Symbols:_Wall-associated_kinase_family_protein_
Ta_scaffold_12	442823	SNV	G	A	Homozygous	29	Ta1.0_05389:c.890G>A	Ta1.0_05389:p.Arg297Gln	AT1G69730.1_Symbols:_Wall-associated_kinase_family_protein_
Ta_scaffold_12	442861	SNV	T	A	Homozygous	30	Ta1.0_05389:c.928T>A	Ta1.0_05389:p.Leu310Ile	AT1G69730.1_Symbols:_Wall-associated_kinase_family_protein_
Ta_scaffold_12	442867	SNV	C	A	Homozygous	31	Ta1.0_05389:c.934C>A	Ta1.0_05389:p.Arg312Ser	AT1G69730.1_Symbols:_Wall-associated_kinase_family_protein_
Ta_scaffold_12	442870	SNV	G	A	Homozygous	30	Ta1.0_05389:c.937G>A	Ta1.0_05389:p.Gly313Arg	AT1G69730.1_Symbols:_Wall-associated_kinase_family_protein_
Ta_scaffold_12	442871	SNV	G	C	Homozygous	30	Ta1.0_05389:c.938G>C	Ta1.0_05389:p.Gly313Ala	AT1G69730.1_Symbols:_Wall-associated_kinase_family_protein_
Ta_scaffold_12	443106	SNV	T	A	Homozygous	43	Ta1.0_05389:c.998T>A	Ta1.0_05389:p.Leu333His	AT1G69730.1_Symbols:_Wall-associated_kinase_family_protein_
Ta_scaffold_12	443109	SNV	G	A	Homozygous	43	Ta1.0_05389:c.1001G>A	Ta1.0_05389:p.Gly334Asp	AT1G69730.1_Symbols:_Wall-associated_kinase_family_protein_
Ta_scaffold_12	443124^443125	Insertion	-	AT	Homozygous	37	Ta1.0_05389:c.1016_1017insAT	Ta1.0_05389:p.Leu340fs	AT1G69730.1_Symbols:_Wall-associated_kinase_family_protein_
Ta_scaffold_12	443127..443128	Deletion	TG	-	Homozygous	38	Ta1.0_05389:c.1019_1020delTG	Ta1.0_05389:p.Tyr341fs	AT1G69730.1_Symbols:_Wall-associated_kinase_family_protein_
Ta_scaffold_12	443136	SNV	C	G	Homozygous	35	Ta1.0_05389:c.1028C>G	Ta1.0_05389:p.Ala343Gly	AT1G69730.1_Symbols:_Wall-associated_kinase_family_protein_
Ta_scaffold_12	443138	SNV	C	T	Homozygous	33	Ta1.0_05389:c.1030C>T	Ta1.0_05389:p.Pro344Ser	AT1G69730.1_Symbols:_Wall-associated_kinase_family_protein_
Ta_scaffold_12	443140..443142	Deletion	ACT	-	Homozygous	33	Ta1.0_05389:c.1032_1034delACT	Ta1.0_05389:p.Leu345del	AT1G69730.1_Symbols:_Wall-associated_kinase_family_protein_
Ta_scaffold_12	443177	SNV	C	T	Homozygous	34	Ta1.0_05389:c.1069C>T	Ta1.0_05389:p.His357Tyr	AT1G69730.1_Symbols:_Wall-associated_kinase_family_protein_
Ta_scaffold_12	443203^443204	Insertion	-	AGT	Homozygous	37	Ta1.0_05389:c.1095_1096insAGT	Ta1.0_05389:p.Lys365_Thr366insSer	AT1G69730.1_Symbols:_Wall-associated_kinase_family_protein_
Ta_scaffold_12	443376	SNV	T	A	Homozygous	34	Ta1.0_05389:c.1144T>A	Ta1.0_05389:p.Phe382Ile	AT1G69730.1_Symbols:_Wall-associated_kinase_family_protein_
Ta_scaffold_12	443383	SNV	C	G	Homozygous	37	Ta1.0_05389:c.1151C>G	Ta1.0_05389:p.Ala384Gly	AT1G69730.1_Symbols:_Wall-associated_kinase_family_protein_
Ta_scaffold_12	443393	SNV	G	T	Homozygous	34	Ta1.0_05389:c.1161G>T	Ta1.0_05389:p.Leu387Phe	AT1G69730.1_Symbols:_Wall-associated_kinase_family_protein_
Ta_scaffold_12	443416	SNV	A	G	Homozygous	32	Ta1.0_05389:c.1184A>G	Ta1.0_05389:p.Lys395Arg	AT1G69730.1_Symbols:_Wall-associated_kinase_family_protein_
Ta_scaffold_12	443493	SNV	A	G	Homozygous	32	Ta1.0_05389:c.1261A>G	Ta1.0_05389:p.Thr421Ala	AT1G69730.1_Symbols:_Wall-associated_kinase_family_protein_
Ta_scaffold_12	443494	SNV	C	A	Homozygous	32	Ta1.0_05389:c.1262C>A	Ta1.0_05389:p.Thr421Lys	AT1G69730.1_Symbols:_Wall-associated_kinase_family_protein_
Ta_scaffold_12	443655	SNV	C	G	Homozygous	55	Ta1.0_05389:c.1423C>G	Ta1.0_05389:p.Leu475Val	AT1G69730.1_Symbols:_Wall-associated_kinase_family_protein_
Ta_scaffold_12	443837..443839	Deletion	CAC	-	Homozygous	45	Ta1.0_05389:c.1605_1607delCAC	Ta1.0_05389:p.Thr537del	AT1G69730.1_Symbols:_Wall-associated_kinase_family_protein_
Ta_scaffold_12	444283	SNV	A	C	Homozygous	29	Ta1.0_05389:c.2051A>C	Ta1.0_05389:p.Lys684Thr	AT1G69730.1_Symbols:_Wall-associated_kinase_family_protein_
Ta_scaffold_12	444507	SNV	T	C	Homozygous	24	Ta1.0_05389:c.2275T>C	Ta1.0_05389:p.Ser759Pro	AT1G69730.1_Symbols:_Wall-associated_kinase_family_protein_
Ta_scaffold_12	445526	SNV	T	A	Homozygous	42	Ta1.0_05390:c.450T>A	Ta1.0_05390:p.Asn150Lys	AT1G04890.1_Symbols:_Protein_of_unknown_function,_DUF593_
Ta_scaffold_12	446150	SNV	G	A	Homozygous	30	Ta1.0_05390:c.736G>A	Ta1.0_05390:p.Glu246Lys	AT1G04890.1_Symbols:_Protein_of_unknown_function,_DUF593_
Ta_scaffold_12	446199	SNV	C	A	Homozygous	36	Ta1.0_05390:c.785C>A	Ta1.0_05390:p.Ala262Asp	AT1G04890.1_Symbols:_Protein_of_unknown_function,_DUF593_
Ta_scaffold_12	454275	SNV	C	G	Homozygous	37	Ta1.0_05392:c.388C>G	Ta1.0_05392:p.Pro130Ala	AT1G04860.1_Symbols:_UBP2,_ATUBP2_ubiquitin-specific_protease_2_
Ta_scaffold_12	461260	SNV	C	A	Homozygous	35	Ta1.0_05394:c.27C>A	Ta1.0_05394:p.Asn9Lys	AT1G04840.1_Symbols:_Tetratricopeptide_repeat_(TPR)-like_superfamily_protein_
Ta_scaffold_12	467953	SNV	G	A	Homozygous	27	Ta1.0_05396:c.1417G>A	Ta1.0_05396:p.Val473Ile	AT2G40920.1_Symbols:_F-box_and_associated_interaction_domains-containing_protein_
Ta_scaffold_12	468112	SNV	G	C	Homozygous	32	Ta1.0_05396:c.1576G>C	Ta1.0_05396:p.Gly526Arg	AT2G40920.1_Symbols:_F-box_and_associated_interaction_domains-containing_protein_
Ta_scaffold_12	468116	SNV	C	G	Homozygous	30	Ta1.0_05396:c.1580C>G	Ta1.0_05396:p.Thr527Ser	AT2G40920.1_Symbols:_F-box_and_associated_interaction_domains-containing_protein_
Ta_scaffold_12	468241	SNV	T	C	Homozygous	37	Ta1.0_05396:c.1705T>C	Ta1.0_05396:p.Phe569Leu	AT2G40920.1_Symbols:_F-box_and_associated_interaction_domains-containing_protein_
Ta_scaffold_12	468381	SNV	G	C	Homozygous	26	Ta1.0_05396:c.1845G>C	Ta1.0_05396:p.Glu615Asp	AT2G40920.1_Symbols:_F-box_and_associated_interaction_domains-containing_protein_
Ta_scaffold_12	475432	SNV	G	A	Homozygous	27	Ta1.0_05398:c.1763C>T	Ta1.0_05398:p.Ser588Phe	AT1G04790.1_Symbols:_RING/U-box_superfamily_protein_
Ta_scaffold_12	476471..476479	Deletion	AGGAACAGG	-	Homozygous	32	Ta1.0_05398:c.1174_1182delCCTGTTCCT	Ta1.0_05398:p.Pro392_Pro394del	AT1G04790.1_Symbols:_RING/U-box_superfamily_protein_
Ta_scaffold_12	476822	SNV	T	A	Homozygous	30	Ta1.0_05398:c.831A>T	Ta1.0_05398:p.Arg277Ser	AT1G04790.1_Symbols:_RING/U-box_superfamily_protein_
Ta_scaffold_12	477639	SNV	C	T	Homozygous	21	Ta1.0_05398:c.77G>A	Ta1.0_05398:p.Arg26Lys	AT1G04790.1_Symbols:_RING/U-box_superfamily_protein_
Ta_scaffold_12	477645	SNV	T	C	Homozygous	20	Ta1.0_05398:c.71A>G	Ta1.0_05398:p.Tyr24Cys	AT1G04790.1_Symbols:_RING/U-box_superfamily_protein_
Ta_scaffold_12	486626	SNV	T	G	Homozygous	45	Ta1.0_05400:c.383T>G	Ta1.0_05400:p.Ile128Ser	AT1G04770.1_Symbols:_Tetratricopeptide_repeat_(TPR)-like_superfamily_protein_
Ta_scaffold_12	488781	SNV	T	A	Homozygous	24	Ta1.0_05401:c.138A>T	Ta1.0_05401:p.Leu46Phe	AT1G04760.1_Symbols:_ATVAMP726,_VAMP726_vesicle-associated_membrane_protein_726_
Ta_scaffold_12	488854	SNV	T	G	Homozygous	28	Ta1.0_05401:c.65A>C	Ta1.0_05401:p.Lys22Thr	AT1G04760.1_Symbols:_ATVAMP726,_VAMP726_vesicle-associated_membrane_protein_726_
Ta_scaffold_12	508968	SNV	A	G	Homozygous	30	Ta1.0_05405:c.791T>C	Ta1.0_05405:p.Val264Ala	AT1G04700.1_Symbols:_PB1_domain-containing_protein_tyrosine_kinase_
Ta_scaffold_12	531826	SNV	A	G	Homozygous	33	Ta1.0_05409:c.3010A>G	Ta1.0_05409:p.Asn1004Asp	AT1G04650.1_Symbols:_unknown_protein;_Has_30201_Blast_hits_to_17322_proteins_in_780_species:_Archae_-_12;_Bacteria_-_1396;_Metazoa_-_17338;_Fungi_-_3422;_Plants_-_5037;_Viruses_-_0;_Other_Eukaryo
Ta_scaffold_12	583445	SNV	T	A	Homozygous	30	Ta1.0_05424:c.925T>A	Ta1.0_05424:p.Trp309Arg	AT1G04530.1_Symbols:_TPR4_Tetratricopeptide_repeat_(TPR)-like_superfamily_protein_
Ta_scaffold_12	583899	Deletion	A	-	Homozygous	24	Ta1.0_05425:c.999delT	Ta1.0_05425:p.Lys334fs	AT1G04520.1_Symbols:_PDLP2_plasmodesmata-located_protein_2_
Ta_scaffold_12	584041	SNV	T	C	Homozygous	22	Ta1.0_05425:c.934A>G	Ta1.0_05425:p.Lys312Glu	AT1G04520.1_Symbols:_PDLP2_plasmodesmata-located_protein_2_
Ta_scaffold_12	599993	SNV	T	A	Homozygous	37	Ta1.0_05428:c.274T>A	Ta1.0_05428:p.Cys92Ser	AT1G04490.1_Symbols:_Protein_of_unknown_function_(DUF3527)_
Ta_scaffold_12	600223	SNV	A	C	Homozygous	44	Ta1.0_05428:c.504A>C	Ta1.0_05428:p.Gln168His	AT1G04490.1_Symbols:_Protein_of_unknown_function_(DUF3527)_
Ta_scaffold_12	600232..600237	Deletion	ATCATC	-	Homozygous	43	Ta1.0_05428:c.513_518delATCATC	Ta1.0_05428:p.Ser181_Ser182del	AT1G04490.1_Symbols:_Protein_of_unknown_function_(DUF3527)_
Ta_scaffold_12	600444	SNV	C	T	Homozygous	23	Ta1.0_05428:c.725C>T	Ta1.0_05428:p.Ala242Val	AT1G04490.1_Symbols:_Protein_of_unknown_function_(DUF3527)_
Ta_scaffold_12	600533	SNV	A	G	Homozygous	43	Ta1.0_05428:c.814A>G	Ta1.0_05428:p.Ile272Val	AT1G04490.1_Symbols:_Protein_of_unknown_function_(DUF3527)_
Ta_scaffold_12	600769	SNV	T	G	Homozygous	37	Ta1.0_05428:c.1050T>G	Ta1.0_05428:p.Phe350Leu	AT1G04490.1_Symbols:_Protein_of_unknown_function_(DUF3527)_
Ta_scaffold_12	601054^601055	Insertion	-	AAGG	Homozygous	30	Ta1.0_05428:c.1242_1243insAAGG	Ta1.0_05428:p.Ser415fs	AT1G04490.1_Symbols:_Protein_of_unknown_function_(DUF3527)_
Ta_scaffold_12	601095	SNV	G	C	Homozygous	22	Ta1.0_05428:c.1283G>C	Ta1.0_05428:p.*428Ser	AT1G04490.1_Symbols:_Protein_of_unknown_function_(DUF3527)_
Ta_scaffold_12	606741	SNV	C	A	Homozygous	29	Ta1.0_05430:c.1597C>A	Ta1.0_05430:p.His533Asn	AT1G04470.1_Symbols:_Protein_of_unknown_function_(DUF810)_
Ta_scaffold_12	606742	SNV	A	G	Homozygous	28	Ta1.0_05430:c.1598A>G	Ta1.0_05430:p.His533Arg	AT1G04470.1_Symbols:_Protein_of_unknown_function_(DUF810)_
Ta_scaffold_12	607278	SNV	G	T	Homozygous	39	Ta1.0_05430:c.2052G>T	Ta1.0_05430:p.Met684Ile	AT1G04470.1_Symbols:_Protein_of_unknown_function_(DUF810)_
Ta_scaffold_12	611941	SNV	A	C	Homozygous	26	Ta1.0_05433:c.484T>G	Ta1.0_05433:p.Ser162Ala	AT1G04445.1_Symbols:_C2H2-like_zinc_finger_protein_
Ta_scaffold_12	615917	SNV	G	A	Homozygous	43	Ta1.0_05434:c.491C>T	Ta1.0_05434:p.Thr164Met	AT1G04440.1_Symbols:_CKL13_casein_kinase_like_13_
Ta_scaffold_12	616016	Deletion	T	-	Homozygous	39	Ta1.0_05434:c.447delA	Ta1.0_05434:p.Asp150fs	AT1G04440.1_Symbols:_CKL13_casein_kinase_like_13_
Ta_scaffold_12	616926^616927	Insertion	-	T	Homozygous	20	Ta1.0_05434:c.1_2insA	Ta1.0_05434:p.Met1?	AT1G04440.1_Symbols:_CKL13_casein_kinase_like_13_
Ta_scaffold_12	618681	SNV	A	G	Homozygous	22	Ta1.0_05435:c.1628T>C	Ta1.0_05435:p.Ile543Thr	AT1G04430.1_Symbols:_S-adenosyl-L-methionine-dependent_methyltransferases_superfamily_protein_
Ta_scaffold_12	639368	SNV	A	G	Homozygous	37	Ta1.0_05440:c.880A>G	Ta1.0_05440:p.Arg294Gly	AT1G04380.1_Symbols:_2-oxoglutarate_(2OG)_and_Fe(II)-dependent_oxygenase_superfamily_protein_
Ta_scaffold_12	668617	SNV	C	T	Homozygous	21	Ta1.0_05448:c.95C>T	Ta1.0_05448:p.Thr32Met	AT4G13820.1_Symbols:_Leucine-rich_repeat_(LRR)_family_protein_
Ta_scaffold_12	670692	SNV	G	A	Homozygous	32	Ta1.0_05448:c.1537G>A	Ta1.0_05448:p.Ala513Thr	AT4G13820.1_Symbols:_Leucine-rich_repeat_(LRR)_family_protein_
Ta_scaffold_12	682277	SNV	A	G	Homozygous	50	Ta1.0_05450:c.853T>C	Ta1.0_05450:p.Ser285Pro	AT2G19400.1_Symbols:_AGC_(cAMP-dependent,_cGMP-dependent_and_protein_kinase_C)_kinase_family_protein_
Ta_scaffold_12	732731	SNV	C	T	Homozygous	45	Ta1.0_05459:c.995G>A	Ta1.0_05459:p.Cys332Tyr	AT2G19500.1_Symbols:_CKX2,_ATCKX2_cytokinin_oxidase_2_
Ta_scaffold_12	756422	SNV	T	C	Homozygous	29	Ta1.0_05465:c.496A>G	Ta1.0_05465:p.Ser166Gly	AT2G19560.1_Symbols:_EER5_proteasome_family_protein_
Ta_scaffold_12	759449	SNV	G	T	Homozygous	37	Ta1.0_05466:c.813C>A	Ta1.0_05466:p.Asp271Glu	AT2G19570.1_Symbols:_CDA1,_AT-CDA1,_DESZ_cytidine_deaminase_1_
Ta_scaffold_12	759865	SNV	A	G	Homozygous	31	Ta1.0_05466:c.397T>C	Ta1.0_05466:p.Ser133Pro	AT2G19570.1_Symbols:_CDA1,_AT-CDA1,_DESZ_cytidine_deaminase_1_
Ta_scaffold_12	759987	SNV	T	C	Homozygous	23	Ta1.0_05466:c.275A>G	Ta1.0_05466:p.His92Arg	AT2G19570.1_Symbols:_CDA1,_AT-CDA1,_DESZ_cytidine_deaminase_1_
Ta_scaffold_13	1080	SNV	T	C	Homozygous	61	Ta1.0_04580:c.353T>C	Ta1.0_04580:p.Val118Ala	AT5G54620.1_Symbols:_Ankyrin_repeat_family_protein_
Ta_scaffold_13	257099	SNV	G	T	Homozygous	33	Ta1.0_04637:c.1408G>T	Ta1.0_04637:p.Ala470Ser	AT4G35560.2_Symbols:_Transducin/WD40_repeat-like_superfamily_protein_
Ta_scaffold_13	259169	SNV	C	G	Homozygous	27	Ta1.0_04637:c.2669C>G	Ta1.0_04637:p.Thr890Ser	AT4G35560.2_Symbols:_Transducin/WD40_repeat-like_superfamily_protein_
Ta_scaffold_13	264935	SNV	G	C	Homozygous	42	Ta1.0_04639:c.407G>C	Ta1.0_04639:p.Arg136Pro	AT4G35590.1_Symbols:_RWP-RK_domain-containing_protein_
Ta_scaffold_13	270938	SNV	A	G	Homozygous	24	Ta1.0_04641:c.722T>C	Ta1.0_04641:p.Ile241Thr	AT4G35610.1_Symbols:_zinc_finger_(C2H2_type)_family_protein_
Ta_scaffold_13	275639	SNV	G	A	Homozygous	26	Ta1.0_04642:c.805G>A	Ta1.0_04642:p.Val269Ile	AT4G35620.1_Symbols:_CYCB2;2_Cyclin_B2;2_
Ta_scaffold_13	289630	SNV	T	C	Homozygous	24	Ta1.0_04649:c.95T>C	Ta1.0_04649:p.Val32Ala	AT4G35680.1_Symbols:_Arabidopsis_protein_of_unknown_function_(DUF241)_
Ta_scaffold_13	293074	SNV	A	T	Homozygous	29	Ta1.0_04650:c.438A>T	Ta1.0_04650:p.Glu146Asp	AT4G35690.1_Symbols:_Arabidopsis_protein_of_unknown_function_(DUF241)_
Ta_scaffold_13	294979	SNV	T	C	Homozygous	28	Ta1.0_04650:c.1271T>C	Ta1.0_04650:p.Val424Ala	AT4G35690.1_Symbols:_Arabidopsis_protein_of_unknown_function_(DUF241)_
Ta_scaffold_13	295004	SNV	T	A	Homozygous	28	Ta1.0_04650:c.1296T>A	Ta1.0_04650:p.His432Gln	AT4G35690.1_Symbols:_Arabidopsis_protein_of_unknown_function_(DUF241)_
Ta_scaffold_13	295080	SNV	A	G	Homozygous	22	Ta1.0_04650:c.1372A>G	Ta1.0_04650:p.Asn458Asp	AT4G35690.1_Symbols:_Arabidopsis_protein_of_unknown_function_(DUF241)_
Ta_scaffold_13	295119	SNV	T	C	Homozygous	30	Ta1.0_04650:c.1411T>C	Ta1.0_04650:p.Cys471Arg	AT4G35690.1_Symbols:_Arabidopsis_protein_of_unknown_function_(DUF241)_
Ta_scaffold_13	300983	SNV	A	G	Homozygous	21	Ta1.0_04651:c.946A>G	Ta1.0_04651:p.Thr316Ala	AT4G35720.1_Symbols:_Arabidopsis_protein_of_unknown_function_(DUF241)_
Ta_scaffold_13	302045	SNV	C	T	Homozygous	26	Ta1.0_04652:c.163G>A	Ta1.0_04652:p.Asp55Asn	AT4G35725.1_Symbols:_unknown_protein;_FUNCTIONS_IN:_molecular_function_unknown;_INVOLVED_IN:_biological_process_unknown;_LOCATED_IN:_endomembrane_system;_EXPRESSED_IN:_embryo,_sepal;_EXPRESSED_DU
Ta_scaffold_13	302098	SNV	G	A	Homozygous	29	Ta1.0_04652:c.110C>T	Ta1.0_04652:p.Thr37Ile	AT4G35725.1_Symbols:_unknown_protein;_FUNCTIONS_IN:_molecular_function_unknown;_INVOLVED_IN:_biological_process_unknown;_LOCATED_IN:_endomembrane_system;_EXPRESSED_IN:_embryo,_sepal;_EXPRESSED_DU
Ta_scaffold_13	304013	SNV	T	C	Homozygous	28	Ta1.0_04653:c.25A>G	Ta1.0_04653:p.Thr9Ala	AT4G35725.1_Symbols:_unknown_protein;_FUNCTIONS_IN:_molecular_function_unknown;_INVOLVED_IN:_biological_process_unknown;_LOCATED_IN:_endomembrane_system;_EXPRESSED_IN:_embryo,_sepal;_EXPRESSED_DU
Ta_scaffold_13	304024	SNV	A	G	Homozygous	28	Ta1.0_04653:c.14T>C	Ta1.0_04653:p.Leu5Ser	AT4G35725.1_Symbols:_unknown_protein;_FUNCTIONS_IN:_molecular_function_unknown;_INVOLVED_IN:_biological_process_unknown;_LOCATED_IN:_endomembrane_system;_EXPRESSED_IN:_embryo,_sepal;_EXPRESSED_DU
Ta_scaffold_13	305727	SNV	A	G	Homozygous	31	Ta1.0_04654:c.445A>G	Ta1.0_04654:p.Ile149Val	AT4G35730.1_Symbols:_Regulator_of_Vps4_activity_in_the_MVB_pathway_protein_
Ta_scaffold_13	366773	SNV	C	G	Homozygous	37	Ta1.0_04673:c.931G>C	Ta1.0_04673:p.Glu311Gln	AT5G14960.1_Symbols:_DEL2,_E2L1,_E2FD_DP-E2F-like_2_
Ta_scaffold_13	380496	SNV	T	C	Homozygous	36	Ta1.0_04676:c.398T>C	Ta1.0_04676:p.Ile133Thr	AT5G52610.1_Symbols:_F-box_and_associated_interaction_domains-containing_protein_
Ta_scaffold_13	381386	SNV	C	T	Homozygous	29	Ta1.0_04677:c.2951G>A	Ta1.0_04677:p.Arg984Lys	AT5G14930.2_Symbols:_SAG101_senescence-associated_gene_101_
Ta_scaffold_13	381647	SNV	A	G	Homozygous	42	Ta1.0_04677:c.2690T>C	Ta1.0_04677:p.Met897Thr	AT5G14930.2_Symbols:_SAG101_senescence-associated_gene_101_
Ta_scaffold_13	385858	SNV	C	T	Homozygous	20	Ta1.0_04677:c.586G>A	Ta1.0_04677:p.Ala196Thr	AT5G14930.2_Symbols:_SAG101_senescence-associated_gene_101_
Ta_scaffold_13	388056	SNV	G	T	Homozygous	32	Ta1.0_04678:c.452C>A	Ta1.0_04678:p.Thr151Lys	AT5G14920.1_Symbols:_Gibberellin-regulated_family_protein_
Ta_scaffold_13	410418..410452	Deletion	TGTAAGGGAAGAGAACCACATGGTGAGGTGATGAT	-	Homozygous	29	Ta1.0_04683:c.15_49delATCATCACCTCACCATGTGGTTCTCTTCCCTTACA	Ta1.0_04683:p.Gln5fs	AT5G14860.1_Symbols:_UDP-Glycosyltransferase_superfamily_protein_
Ta_scaffold_13	423648	SNV	T	C	Homozygous	35	Ta1.0_04687:c.919A>G	Ta1.0_04687:p.Ile307Val	AT5G14780.1_Symbols:_FDH_formate_dehydrogenase_
Ta_scaffold_13	426047	SNV	G	C	Homozygous	28	Ta1.0_04688:c.80G>C	Ta1.0_04688:p.Arg27Pro	AT5G14770.1_Symbols:_Tetratricopeptide_repeat_(TPR)-like_superfamily_protein_
Ta_scaffold_13	481335	SNV	C	A	Homozygous	35	Ta1.0_04698:c.1665C>A	Ta1.0_04698:p.Cys555*	AT5G14660.1_Symbols:_PDF1B,_DEF2,_ATDEF2_peptide_deformylase_1B_
Ta_scaffold_13	503301	SNV	T	C	Homozygous	32	Ta1.0_04705:c.106T>C	Ta1.0_04705:p.Ser36Pro	AT5G14580.1_Symbols:_polyribonucleotide_nucleotidyltransferase,_putative_
Ta_scaffold_13	507128	SNV	C	A	Homozygous	28	Ta1.0_04705:c.2042C>A	Ta1.0_04705:p.Thr681Lys	AT5G14580.1_Symbols:_polyribonucleotide_nucleotidyltransferase,_putative_
Ta_scaffold_13	507605	SNV	G	A	Homozygous	40	Ta1.0_04705:c.2330G>A	Ta1.0_04705:p.Gly777Glu	AT5G14580.1_Symbols:_polyribonucleotide_nucleotidyltransferase,_putative_
Ta_scaffold_13	519637	SNV	T	G	Homozygous	24	Ta1.0_04709:c.69T>G	Ta1.0_04709:p.Phe23Leu	AT5G14530.1_Symbols:_Transducin/WD40_repeat-like_superfamily_protein_
Ta_scaffold_13	531838	SNV	C	A	Homozygous	32	Ta1.0_04712:c.215C>A	Ta1.0_04712:p.Ala72Glu	AT5G14500.1_Symbols:_aldose_1-epimerase_family_protein_
Ta_scaffold_13	537188	SNV	A	G	Homozygous	37	Ta1.0_04713:c.604A>G	Ta1.0_04713:p.Lys202Glu	AT5G14490.1_Symbols:_anac085,_NAC085_NAC_domain_containing_protein_85_
Ta_scaffold_13	586815	SNV	A	C	Homozygous	24	Ta1.0_04729:c.59A>C	Ta1.0_04729:p.Lys20Thr	AT5G14320.1_Symbols:_Ribosomal_protein_S13/S18_family_
Ta_scaffold_13	589389	SNV	C	T	Homozygous	31	Ta1.0_04730:c.535G>A	Ta1.0_04730:p.Val179Ile	AT5G14310.1_Symbols:_AtCXE16,_CXE16_carboxyesterase_16_
Ta_scaffold_13	589523	SNV	G	A	Homozygous	33	Ta1.0_04730:c.401C>T	Ta1.0_04730:p.Pro134Leu	AT5G14310.1_Symbols:_AtCXE16,_CXE16_carboxyesterase_16_
Ta_scaffold_13	589669	SNV	G	T	Homozygous	30	Ta1.0_04730:c.255C>A	Ta1.0_04730:p.Asp85Glu	AT5G14310.1_Symbols:_AtCXE16,_CXE16_carboxyesterase_16_
Ta_scaffold_13	591426^591427	Insertion	-	G	Homozygous	22	Ta1.0_04731:c.1371_1372insC	Ta1.0_04731:p.Asn458fs	AT5G14280.1_Symbols:_DNA-binding_storekeeper_protein-related_
Ta_scaffold_13	605132	SNV	C	G	Homozygous	34	Ta1.0_04732:c.947G>C	Ta1.0_04732:p.Gly316Ala	AT5G14270.2_Symbols:_BET9_bromodomain_and_extraterminal_domain_protein_9_
Ta_scaffold_13	617795	SNV	G	A	Homozygous	27	Ta1.0_04736:c.410C>T	Ta1.0_04736:p.Ser137Phe	AT5G14230.1_Symbols:_CONTAINS_InterPro_DOMAIN/s:_Ankyrin_repeat-containing_domain_(InterPro:IPR020683),_Ankyrin_repeat_(InterPro:IPR002110);_BEST_Arabidopsis_thaliana_protein_match_is:_XB3_orthol
Ta_scaffold_13	633579	SNV	T	C	Homozygous	21	Ta1.0_04739:c.1196A>G	Ta1.0_04739:p.Asp399Gly	AT5G14200.1_Symbols:_ATIMD1,_IMD1_isopropylmalate_dehydrogenase_1_
Ta_scaffold_13	635153	SNV	C	T	Homozygous	23	Ta1.0_04739:c.112G>A	Ta1.0_04739:p.Ala38Thr	AT5G14200.1_Symbols:_ATIMD1,_IMD1_isopropylmalate_dehydrogenase_1_
Ta_scaffold_13	637323	SNV	T	C	Homozygous	38	Ta1.0_04740:c.17T>C	Ta1.0_04740:p.Leu6Ser	AT5G14180.1_Symbols:_MPL1_Myzus_persicae-induced_lipase_1_
Ta_scaffold_13	637370	SNV	G	A	Homozygous	35	Ta1.0_04740:c.64G>A	Ta1.0_04740:p.Ala22Thr	AT5G14180.1_Symbols:_MPL1_Myzus_persicae-induced_lipase_1_
Ta_scaffold_13	637392	SNV	A	C	Homozygous	27	Ta1.0_04740:c.86A>C	Ta1.0_04740:p.His29Pro	AT5G14180.1_Symbols:_MPL1_Myzus_persicae-induced_lipase_1_
Ta_scaffold_13	637394	SNV	G	T	Homozygous	27	Ta1.0_04740:c.88G>T	Ta1.0_04740:p.Val30Leu	AT5G14180.1_Symbols:_MPL1_Myzus_persicae-induced_lipase_1_
Ta_scaffold_13	645169	SNV	G	T	Homozygous	27	Ta1.0_04741:c.2935G>T	Ta1.0_04741:p.Gly979*	AT5G14170.1_Symbols:_CHC1_SWIB/MDM2_domain_superfamily_protein_
Ta_scaffold_13	652627	SNV	C	A	Homozygous	35	Ta1.0_04744:c.430G>T	Ta1.0_04744:p.Val144Leu	AT5G14140.1_Symbols:_zinc_ion_binding;nucleic_acid_binding;zinc_ion_binding_
Ta_scaffold_13	662374	SNV	G	C	Homozygous	39	Ta1.0_04747:c.49G>C	Ta1.0_04747:p.Val17Leu	AT5G14110.1_Symbols:_Protein_of_unknown_function_(DUF_3339)_
Ta_scaffold_13	671277	SNV	G	C	Homozygous	35	Ta1.0_04749:c.434G>C	Ta1.0_04749:p.Trp145Ser	AT5G14080.1_Symbols:_Tetratricopeptide_repeat_(TPR)-like_superfamily_protein_
Ta_scaffold_13	710388	SNV	C	T	Homozygous	40	Ta1.0_04762:c.790G>A	Ta1.0_04762:p.Val264Met	AT5G13960.1_Symbols:_SUVH4,_KYP,_SDG33_SU(VAR)3-9_homolog_4_
Ta_scaffold_13	712419	SNV	G	A	Homozygous	25	Ta1.0_04762:c.109C>T	Ta1.0_04762:p.Leu37Phe	AT5G13960.1_Symbols:_SUVH4,_KYP,_SDG33_SU(VAR)3-9_homolog_4_
Ta_scaffold_13	714267	SNV	T	C	Homozygous	29	Ta1.0_04763:c.412T>C	Ta1.0_04763:p.Phe138Leu	AT5G13950.3_Symbols:_unknown_protein;_FUNCTIONS_IN:_molecular_function_unknown;_INVOLVED_IN:_biological_process_unknown;_LOCATED_IN:_cellular_component_unknown;_EXPRESSED_IN:_23_plant_structures;
Ta_scaffold_13	716194	SNV	A	C	Homozygous	35	Ta1.0_04763:c.1429A>C	Ta1.0_04763:p.Lys477Gln	AT5G13950.3_Symbols:_unknown_protein;_FUNCTIONS_IN:_molecular_function_unknown;_INVOLVED_IN:_biological_process_unknown;_LOCATED_IN:_cellular_component_unknown;_EXPRESSED_IN:_23_plant_structures;
Ta_scaffold_13	716396	SNV	G	A	Homozygous	40	Ta1.0_04763:c.1631G>A	Ta1.0_04763:p.Gly544Glu	AT5G13950.3_Symbols:_unknown_protein;_FUNCTIONS_IN:_molecular_function_unknown;_INVOLVED_IN:_biological_process_unknown;_LOCATED_IN:_cellular_component_unknown;_EXPRESSED_IN:_23_plant_structures;
Ta_scaffold_13	717196	SNV	A	G	Homozygous	34	Ta1.0_04763:c.2431A>G	Ta1.0_04763:p.Thr811Ala	AT5G13950.3_Symbols:_unknown_protein;_FUNCTIONS_IN:_molecular_function_unknown;_INVOLVED_IN:_biological_process_unknown;_LOCATED_IN:_cellular_component_unknown;_EXPRESSED_IN:_23_plant_structures;
Ta_scaffold_13	719385	SNV	G	A	Homozygous	30	Ta1.0_04764:c.98G>A	Ta1.0_04764:p.Gly33Glu	AT5G13740.1_Symbols:_ZIF1_zinc_induced_facilitator_1_
Ta_scaffold_13	719842	SNV	G	A	Homozygous	41	Ta1.0_04764:c.206G>A	Ta1.0_04764:p.Gly69Glu	AT5G13740.1_Symbols:_ZIF1_zinc_induced_facilitator_1_
Ta_scaffold_13	720286^720287	Insertion	-	TA	Homozygous	42	Ta1.0_04764:c.463_464insTA	Ta1.0_04764:p.Leu157fs	AT5G13740.1_Symbols:_ZIF1_zinc_induced_facilitator_1_
Ta_scaffold_13	722774	SNV	G	T	Homozygous	46	Ta1.0_04764:c.1628G>T	Ta1.0_04764:p.Cys543Phe	AT5G13740.1_Symbols:_ZIF1_zinc_induced_facilitator_1_
Ta_scaffold_13	724145	SNV	A	C	Homozygous	29	Ta1.0_04765:c.454A>C	Ta1.0_04765:p.Ser152Arg	AT5G13940.1_Symbols:_aminopeptidases_
Ta_scaffold_13	724334	SNV	T	A	Homozygous	40	Ta1.0_04765:c.549T>A	Ta1.0_04765:p.Cys183*	AT5G13940.1_Symbols:_aminopeptidases_
Ta_scaffold_13	730128	SNV	A	G	Homozygous	28	Ta1.0_04767:c.391A>G	Ta1.0_04767:p.Asn131Asp	AT5G13920.1_Symbols:_GRF_zinc_finger_/_Zinc_knuckle_protein_
Ta_scaffold_13	730361..730363	Deletion	TGT	-	Homozygous	34	Ta1.0_04767:c.624_626delTGT	Ta1.0_04767:p.Val210del	AT5G13920.1_Symbols:_GRF_zinc_finger_/_Zinc_knuckle_protein_
Ta_scaffold_13	730882	SNV	G	A	Homozygous	34	Ta1.0_04767:c.1060G>A	Ta1.0_04767:p.Glu354Lys	AT5G13920.1_Symbols:_GRF_zinc_finger_/_Zinc_knuckle_protein_
Ta_scaffold_13	762763	SNV	A	G	Homozygous	23	Ta1.0_04780:c.258A>G	Ta1.0_04780:p.Ile86Met	AT3G53720.1_Symbols:_ATCHX20,_CHX20_cation/H+_exchanger_20_
Ta_scaffold_13	765798	SNV	A	G	Homozygous	23	Ta1.0_04780:c.2246A>G	Ta1.0_04780:p.Asn749Ser	AT3G53720.1_Symbols:_ATCHX20,_CHX20_cation/H+_exchanger_20_
Ta_scaffold_13	767787	SNV	A	G	Homozygous	28	Ta1.0_04781:c.245A>G	Ta1.0_04781:p.Lys82Arg	AT3G53710.1_Symbols:_AGD6_ARF-GAP_domain_6_
Ta_scaffold_13	771842	SNV	T	C	Homozygous	34	Ta1.0_04782:c.523A>G	Ta1.0_04782:p.Ile175Val	AT3G53700.1_Symbols:_MEE40_Pentatricopeptide_repeat_(PPR)_superfamily_protein_
Ta_scaffold_13	772259	SNV	T	C	Homozygous	20	Ta1.0_04782:c.106A>G	Ta1.0_04782:p.Ile36Val	AT3G53700.1_Symbols:_MEE40_Pentatricopeptide_repeat_(PPR)_superfamily_protein_
Ta_scaffold_13	773460	SNV	A	G	Homozygous	35	Ta1.0_04783:c.5A>G	Ta1.0_04783:p.Glu2Gly	AT3G53680.1_Symbols:_Acyl-CoA_N-acyltransferase_with_RING/FYVE/PHD-type_zinc_finger_domain_
Ta_scaffold_13	790891	SNV	T	G	Homozygous	29	Ta1.0_04788:c.466A>C	Ta1.0_04788:p.Thr156Pro	AT3G53600.1_Symbols:_C2H2-type_zinc_finger_family_protein_
Ta_scaffold_14	1558	SNV	G	A	Homozygous	36	Ta1.0_06180:c.130G>A	Ta1.0_06180:p.Val44Ile	AT5G50720.1_Symbols:_ATHVA22E,_HVA22E_HVA22_homologue_E_
Ta_scaffold_14	193802..193806	Deletion	AACCA	-	Homozygous	31	Ta1.0_06209:c.107_111delTGGTT	Ta1.0_06209:p.Leu36fs	AT5G04930.1_Symbols:_ALA1_aminophospholipid_ATPase_1_
Ta_scaffold_14	270747	SNV	C	A	Homozygous	36	Ta1.0_06227:c.231G>T	Ta1.0_06227:p.Gln77His	AT1G73050.1_Symbols:_Glucose-methanol-choline_(GMC)_oxidoreductase_family_protein_
Ta_scaffold_14	306650	SNV	C	A	Homozygous	35	Ta1.0_06239:c.1911G>T	Ta1.0_06239:p.Glu637Asp	AT1G73170.1_Symbols:_P-loop_containing_nucleoside_triphosphate_hydrolases_superfamily_protein_
Ta_scaffold_14	306654	SNV	T	G	Homozygous	34	Ta1.0_06239:c.1907A>C	Ta1.0_06239:p.Glu636Ala	AT1G73170.1_Symbols:_P-loop_containing_nucleoside_triphosphate_hydrolases_superfamily_protein_
Ta_scaffold_14	340356	SNV	A	C	Homozygous	30	Ta1.0_06247:c.630T>G	Ta1.0_06247:p.Asn210Lys	AT5G03480.1_Symbols:_RNA-binding_(RRM/RBD/RNP_motifs)_family_protein_
Ta_scaffold_14	361205	SNV	T	A	Homozygous	38	Ta1.0_06249:c.2311A>T	Ta1.0_06249:p.Lys771*	AT1G73280.1_Symbols:_scpl3_serine_carboxypeptidase-like_3_
Ta_scaffold_14	364720	SNV	T	C	Homozygous	54	Ta1.0_06249:c.947A>G	Ta1.0_06249:p.Glu316Gly	AT1G73280.1_Symbols:_scpl3_serine_carboxypeptidase-like_3_
Ta_scaffold_14	377656^377657	Insertion	-	TTTATC	Homozygous	33	Ta1.0_06251:c.2166_2167insGATAAA	Ta1.0_06251:p.Thr722_Leu723insAspLys	AT1G73280.1_Symbols:_scpl3_serine_carboxypeptidase-like_3_
Ta_scaffold_14	380160	SNV	T	C	Homozygous	31	Ta1.0_06251:c.1478A>G	Ta1.0_06251:p.Asn493Ser	AT1G73280.1_Symbols:_scpl3_serine_carboxypeptidase-like_3_
Ta_scaffold_14	380730^380731	Insertion	-	T	Homozygous	35	Ta1.0_06251:c.1099_1100insA	Ta1.0_06251:p.Met367fs	AT1G73280.1_Symbols:_scpl3_serine_carboxypeptidase-like_3_
Ta_scaffold_14	381185	SNV	C	A	Homozygous	32	Ta1.0_06251:c.833G>T	Ta1.0_06251:p.Arg278Ile	AT1G73280.1_Symbols:_scpl3_serine_carboxypeptidase-like_3_
Ta_scaffold_14	381194	SNV	G	C	Homozygous	37	Ta1.0_06251:c.824C>G	Ta1.0_06251:p.Ser275*	AT1G73280.1_Symbols:_scpl3_serine_carboxypeptidase-like_3_
Ta_scaffold_14	402917	SNV	A	C	Homozygous	28	Ta1.0_06259:c.2550T>G	Ta1.0_06259:p.Asn850Lys	AT1G73370.1_Symbols:_SUS6,_ATSUS6_sucrose_synthase_6_
Ta_scaffold_14	404641	SNV	C	T	Homozygous	31	Ta1.0_06259:c.1211G>A	Ta1.0_06259:p.Arg404Lys	AT1G73370.1_Symbols:_SUS6,_ATSUS6_sucrose_synthase_6_
Ta_scaffold_14	408574	SNV	G	A	Homozygous	30	Ta1.0_06260:c.535G>A	Ta1.0_06260:p.Glu179Lys	AT1G73380.1_Symbols:_unknown_protein;_CONTAINS_InterPro_DOMAIN/s:_Protein_of_unknown_function_DUF1308_(InterPro:IPR010733);_Has_162_Blast_hits_to_160_proteins_in_67_species:_Archae_-_0;_Bacteria_
Ta_scaffold_14	408593	SNV	A	G	Homozygous	32	Ta1.0_06260:c.554A>G	Ta1.0_06260:p.Glu185Gly	AT1G73380.1_Symbols:_unknown_protein;_CONTAINS_InterPro_DOMAIN/s:_Protein_of_unknown_function_DUF1308_(InterPro:IPR010733);_Has_162_Blast_hits_to_160_proteins_in_67_species:_Archae_-_0;_Bacteria_
Ta_scaffold_14	408926	SNV	G	A	Homozygous	28	Ta1.0_06260:c.887G>A	Ta1.0_06260:p.Gly296Glu	AT1G73380.1_Symbols:_unknown_protein;_CONTAINS_InterPro_DOMAIN/s:_Protein_of_unknown_function_DUF1308_(InterPro:IPR010733);_Has_162_Blast_hits_to_160_proteins_in_67_species:_Archae_-_0;_Bacteria_
Ta_scaffold_14	408932	SNV	A	C	Homozygous	26	Ta1.0_06260:c.893A>C	Ta1.0_06260:p.Asp298Ala	AT1G73380.1_Symbols:_unknown_protein;_CONTAINS_InterPro_DOMAIN/s:_Protein_of_unknown_function_DUF1308_(InterPro:IPR010733);_Has_162_Blast_hits_to_160_proteins_in_67_species:_Archae_-_0;_Bacteria_
Ta_scaffold_14	408933	SNV	T	G	Homozygous	26	Ta1.0_06260:c.894T>G	Ta1.0_06260:p.Asp298Glu	AT1G73380.1_Symbols:_unknown_protein;_CONTAINS_InterPro_DOMAIN/s:_Protein_of_unknown_function_DUF1308_(InterPro:IPR010733);_Has_162_Blast_hits_to_160_proteins_in_67_species:_Archae_-_0;_Bacteria_
Ta_scaffold_14	408935	SNV	A	G	Homozygous	26	Ta1.0_06260:c.896A>G	Ta1.0_06260:p.Glu299Gly	AT1G73380.1_Symbols:_unknown_protein;_CONTAINS_InterPro_DOMAIN/s:_Protein_of_unknown_function_DUF1308_(InterPro:IPR010733);_Has_162_Blast_hits_to_160_proteins_in_67_species:_Archae_-_0;_Bacteria_
Ta_scaffold_14	409101	SNV	G	C	Homozygous	33	Ta1.0_06260:c.954G>C	Ta1.0_06260:p.Lys318Asn	AT1G73380.1_Symbols:_unknown_protein;_CONTAINS_InterPro_DOMAIN/s:_Protein_of_unknown_function_DUF1308_(InterPro:IPR010733);_Has_162_Blast_hits_to_160_proteins_in_67_species:_Archae_-_0;_Bacteria_
Ta_scaffold_14	409123	SNV	G	A	Homozygous	29	Ta1.0_06260:c.976G>A	Ta1.0_06260:p.Ala326Thr	AT1G73380.1_Symbols:_unknown_protein;_CONTAINS_InterPro_DOMAIN/s:_Protein_of_unknown_function_DUF1308_(InterPro:IPR010733);_Has_162_Blast_hits_to_160_proteins_in_67_species:_Archae_-_0;_Bacteria_
Ta_scaffold_14	409145	SNV	G	T	Homozygous	30	Ta1.0_06260:c.998G>T	Ta1.0_06260:p.Gly333Val	AT1G73380.1_Symbols:_unknown_protein;_CONTAINS_InterPro_DOMAIN/s:_Protein_of_unknown_function_DUF1308_(InterPro:IPR010733);_Has_162_Blast_hits_to_160_proteins_in_67_species:_Archae_-_0;_Bacteria_
Ta_scaffold_14	412596	SNV	G	C	Homozygous	29	Ta1.0_06261:c.20C>G	Ta1.0_06261:p.Thr7Arg	AT1G73390.1_Symbols:_Endosomal_targeting_BRO1-like_domain-containing_protein_
Ta_scaffold_14	422697	SNV	T	G	Homozygous	31	Ta1.0_06263:c.539T>G	Ta1.0_06263:p.Met180Arg	AT1G73410.1_Symbols:_ATMYB54,_MYB54_myb_domain_protein_54_
Ta_scaffold_14	448282	SNV	T	C	Homozygous	27	Ta1.0_06269:c.593A>G	Ta1.0_06269:p.Lys198Arg	AT3G11470.2_Symbols:_4'-phosphopantetheinyl_transferase_superfamily_
Ta_scaffold_14	448328	SNV	A	G	Homozygous	46	Ta1.0_06269:c.547T>C	Ta1.0_06269:p.Ser183Pro	AT3G11470.2_Symbols:_4'-phosphopantetheinyl_transferase_superfamily_
Ta_scaffold_14	452653	SNV	T	A	Homozygous	35	Ta1.0_06270:c.920T>A	Ta1.0_06270:p.Met307Lys	AT1G55960.1_Symbols:_Polyketide_cyclase/dehydrase_and_lipid_transport_superfamily_protein_
Ta_scaffold_14	453806	SNV	G	C	Homozygous	26	Ta1.0_06271:c.166G>C	Ta1.0_06271:p.Asp56His	AT1G55940.1_Symbols:_CYP708A1_cytochrome_P450,_family_708,_subfamily_A,_polypeptide_1_
Ta_scaffold_14	454256	SNV	T	G	Homozygous	32	Ta1.0_06271:c.524T>G	Ta1.0_06271:p.Val175Gly	AT1G55940.1_Symbols:_CYP708A1_cytochrome_P450,_family_708,_subfamily_A,_polypeptide_1_
Ta_scaffold_14	458723	SNV	G	C	Homozygous	23	Ta1.0_06272:c.163C>G	Ta1.0_06272:p.Gln55Glu	AT1G55930.1_Symbols:_CBS_domain-containing_protein_/_transporter_associated_domain-containing_protein_
Ta_scaffold_14	469120	SNV	A	T	Homozygous	31	Ta1.0_06277:c.887T>A	Ta1.0_06277:p.Met296Lys	AT1G55890.1_Symbols:_Tetratricopeptide_repeat_(TPR)-like_superfamily_protein_
Ta_scaffold_14	469121	SNV	T	C	Homozygous	32	Ta1.0_06277:c.886A>G	Ta1.0_06277:p.Met296Val	AT1G55890.1_Symbols:_Tetratricopeptide_repeat_(TPR)-like_superfamily_protein_
Ta_scaffold_14	480587	SNV	C	A	Heterozygous	29	Ta1.0_06281:c.806C>A	Ta1.0_06281:p.Pro269Gln	AT1G55860.1_Symbols:_UPL1_ubiquitin-protein_ligase_1_
Ta_scaffold_14	483214	SNV	G	A	Heterozygous	68	Ta1.0_06281:c.3433G>A	Ta1.0_06281:p.Glu1145Lys	AT1G55860.1_Symbols:_UPL1_ubiquitin-protein_ligase_1_
Ta_scaffold_14	487794	SNV	A	T	Heterozygous	73	Ta1.0_06281:c.7774A>T	Ta1.0_06281:p.Asn2592Tyr	AT1G55860.1_Symbols:_UPL1_ubiquitin-protein_ligase_1_
Ta_scaffold_14	488424	SNV	C	A	Heterozygous	56	Ta1.0_06281:c.8224C>A	Ta1.0_06281:p.Gln2742Lys	AT1G55860.1_Symbols:_UPL1_ubiquitin-protein_ligase_1_
Ta_scaffold_14	488457	SNV	G	A	Heterozygous	73	Ta1.0_06281:c.8257G>A	Ta1.0_06281:p.Glu2753Lys	AT1G55860.1_Symbols:_UPL1_ubiquitin-protein_ligase_1_
Ta_scaffold_14	489094	SNV	G	A	Homozygous	86	Ta1.0_06281:c.8719G>A	Ta1.0_06281:p.Gly2907Ser	AT1G55860.1_Symbols:_UPL1_ubiquitin-protein_ligase_1_
Ta_scaffold_14	492613^492614	Insertion	-	ACCATCTCCTCTGTTGCACAAGCATTTGATGCAAATTGGTCGGCGCC	Homozygous	36	Ta1.0_06282:c.3746_3747insGGCGCCGACCAATTTGCATCAAATGCTTGTGCAACAGAGGAGATGGT	Ta1.0_06282:p.Gly1250fs	AT1G55850.1_Symbols:_ATCSLE1,_CSLE1_cellulose_synthase_like_E1_
Ta_scaffold_14	505026	SNV	C	G	Homozygous	39	Ta1.0_06284:c.1221C>G	Ta1.0_06284:p.His407Gln	AT1G55830.2_Symbols:_unknown_protein;_FUNCTIONS_IN:_molecular_function_unknown;_INVOLVED_IN:_biological_process_unknown;_LOCATED_IN:_cellular_component_unknown;_EXPRESSED_IN:_22_plant_structures;
Ta_scaffold_14	507394	SNV	C	T	Homozygous	33	Ta1.0_06285:c.991G>A	Ta1.0_06285:p.Val331Ile	AT1G55820.1_Symbols:_Kinase-related_protein_of_unknown_function_(DUF1296)_
Ta_scaffold_14	507670	SNV	G	T	Homozygous	38	Ta1.0_06285:c.845C>A	Ta1.0_06285:p.Pro282His	AT1G55820.1_Symbols:_Kinase-related_protein_of_unknown_function_(DUF1296)_
Ta_scaffold_14	509751	SNV	G	C	Homozygous	32	Ta1.0_06286:c.1180C>G	Ta1.0_06286:p.His394Asp	AT1G14770.1_Symbols:_RING/FYVE/PHD_zinc_finger_superfamily_protein_
Ta_scaffold_14	511059	SNV	C	T	Homozygous	28	Ta1.0_06286:c.187G>A	Ta1.0_06286:p.Glu63Lys	AT1G14770.1_Symbols:_RING/FYVE/PHD_zinc_finger_superfamily_protein_
Ta_scaffold_14	512705	SNV	T	C	Homozygous	36	Ta1.0_06287:c.1024A>G	Ta1.0_06287:p.Ser342Gly	AT1G55810.1_Symbols:_UKL3_uridine_kinase-like_3_
Ta_scaffold_14	532793	SNV	T	G	Homozygous	28	Ta1.0_06294:c.1097T>G	Ta1.0_06294:p.Met366Arg	AT1G55760.1_Symbols:_BTB/POZ_domain-containing_protein_
Ta_scaffold_14	557119	SNV	C	A	Homozygous	35	Ta1.0_06298:c.1106C>A	Ta1.0_06298:p.Ser369Tyr	AT1G55690.1_Symbols:_Sec14p-like_phosphatidylinositol_transfer_family_protein_
Ta_scaffold_14	577077	SNV	G	C	Homozygous	25	Ta1.0_06305:c.55G>C	Ta1.0_06305:p.Val19Leu	AT1G55610.1_Symbols:_BRL1_BRI1_like_
Ta_scaffold_14	577461	SNV	A	G	Homozygous	26	Ta1.0_06305:c.439A>G	Ta1.0_06305:p.Met147Val	AT1G55610.1_Symbols:_BRL1_BRI1_like_
[truncated: 17,855 more rows]
