# Supplementary material for: Molecular tools enabling pennycress (Thlaspi arvense) as a model plant and oilseed cash cover crop
Source: Plant Biotechnol J. 2018 Oct 25;17(4):776–88. doi: 10.1111/pbi.13014 (PMC6419581; doi:10.1111/pbi.13014)
Supplement: Supplementary file 4 — Table S3 Polymorphisms unique to the Spring 32‐10 genome compared to six other pennycress spring‐type genomes. [file PBI-17-776-s001.xlsx]

## Sheet: Unique to Spring32
Table S3. Polymorphisms unique to the Spring 32-10 genome compared to six other pennycress spring-type genomes.
Chromosome	Region	Amino acid change	Arabidopsis Ortholog
Ta_scaffold_1	147387	Ta1.0_00581:p.Asp161Asn	AT3G11660.1_Symbols:_NHL1_NDR1/HIN1-like_1_
Ta_scaffold_1	166160	Ta1.0_00587:p.Gly8Asp	AT5G06390.1_Symbols:_FLA17_FASCICLIN-like_arabinogalactan_protein_17_precursor_
Ta_scaffold_1	171269	Ta1.0_00588:p.Lys764Met	AT5G06400.1_Symbols:_Pentatricopeptide_repeat_(PPR)_superfamily_protein_
Ta_scaffold_1	177230	Ta1.0_00591:p.Thr462Ile	AT5G06440.4_Symbols:_FUNCTIONS_IN:_molecular_function_unknown;_INVOLVED_IN:_biological_process_unknown;_LOCATED_IN:_mitochondrion;_EXPRESSED_IN:_22_plant_structures;_EXPRESSED_DURING:_12_growth_s
Ta_scaffold_1	184555	Ta1.0_00593:p.Ile425Thr	AT5G06460.1_Symbols:_ATUBA2,_UBA_2_ubiquitin_activating_enzyme_2_
Ta_scaffold_1	190597	Ta1.0_00596:p.Asp138Asn	AT5G06490.1_Symbols:_RING/U-box_superfamily_protein_
Ta_scaffold_1	216000^216001	Ta1.0_00601:p.Arg612fs	AT5G06540.1_Symbols:_Pentatricopeptide_repeat_(PPR)_superfamily_protein_
Ta_scaffold_1	232337	Ta1.0_00605:p.Gln218Lys	AT5G06580.1_Symbols:_FAD-linked_oxidases_family_protein_
Ta_scaffold_1	432641	Ta1.0_00653:p.Asn98Ser	AT5G07100.1_Symbols:_WRKY26_WRKY_DNA-binding_protein_26_
Ta_scaffold_1	443891	Ta1.0_00658:p.Cys74Phe	AT1G18210.1_Symbols:_Calcium-binding_EF-hand_family_protein_
Ta_scaffold_1	449211..449212	Ta1.0_00660:p.Pro9fs	AT5G07160.1_Symbols:_Basic-leucine_zipper_(bZIP)_transcription_factor_family_protein_
Ta_scaffold_1	449214..449217	Ta1.0_00660:p.Pro7fs	AT5G07160.1_Symbols:_Basic-leucine_zipper_(bZIP)_transcription_factor_family_protein_
Ta_scaffold_1	462960	Ta1.0_00662:p.Val49Gly	AT5G07180.1_Symbols:_ERL2_ERECTA-like_2_
Ta_scaffold_1	508621	Ta1.0_00673:p.Ser202Leu	AT5G07280.1_Symbols:_EMS1,_EXS_Leucine-rich_repeat_transmembrane_protein_kinase_
Ta_scaffold_1	520430	Ta1.0_00674:p.Ser900Tyr	AT5G07290.1_Symbols:_AML4,_ML4_MEI2-like_4_
Ta_scaffold_1	611386	Ta1.0_00698:p.Pro244Leu	AT5G07530.1_Symbols:_GRP17,_ATGRP17,_ATGRP-7_glycine_rich_protein_17_
Ta_scaffold_1	617436	Ta1.0_00699:p.Ala320Pro	AT5G07530.1_Symbols:_GRP17,_ATGRP17,_ATGRP-7_glycine_rich_protein_17_
Ta_scaffold_1	769593	Ta1.0_00733:p.Ala96Thr	AT5G07590.1_Symbols:_Transducin/WD40_repeat-like_superfamily_protein_
Ta_scaffold_1	887186	Ta1.0_00763:p.*238fs	AT5G08200.1_Symbols:_peptidoglycan-binding_LysM_domain-containing_protein_
Ta_scaffold_1	1032269	Ta1.0_00807:p.Glu556Lys	AT5G08550.1_Symbols:_ILP1_GC-rich_sequence_DNA-binding_factor-like_protein_
Ta_scaffold_1	1106058	Ta1.0_00824:p.Lys507Arg	AT5G08730.1_Symbols:_ATARI16,_ARI16_IBR_domain-containing_protein_
Ta_scaffold_1	1139562	Ta1.0_00835:p.Arg72Cys	AT5G09270.1_Symbols:_unknown_protein;_Has_30201_Blast_hits_to_17322_proteins_in_780_species:_Archae_-_12;_Bacteria_-_1396;_Metazoa_-_17338;_Fungi_-_3422;_Plants_-_5037;_Viruses_-_0;_Other_Eukaryo
Ta_scaffold_1	1142468	Ta1.0_00837:p.Pro38Ala	AT5G09280.1_Symbols:_Pectin_lyase-like_superfamily_protein_
Ta_scaffold_1	1190040	Ta1.0_00848:p.Gln156Arg	AT5G09380.1_Symbols:_RNA_polymerase_III_RPC4_
Ta_scaffold_1	1247462	Ta1.0_00862:p.Ile159Met	AT5G09560.1_Symbols:_RNA-binding_KH_domain-containing_protein_
Ta_scaffold_1	1300325	Ta1.0_00879:p.Ser33Phe	AT5G09740.1_Symbols:_HAM2_histone_acetyltransferase_of_the_MYST_family_2_
Ta_scaffold_1	1300377	Ta1.0_00879:p.Cys16Gly	AT5G09740.1_Symbols:_HAM2_histone_acetyltransferase_of_the_MYST_family_2_
Ta_scaffold_1	1301943	Ta1.0_00880:p.Glu207Gly	AT5G09750.1_Symbols:_HEC3_basic_helix-loop-helix_(bHLH)_DNA-binding_superfamily_protein_
Ta_scaffold_1	1302490	Ta1.0_00880:p.Asp25His	AT5G09750.1_Symbols:_HEC3_basic_helix-loop-helix_(bHLH)_DNA-binding_superfamily_protein_
Ta_scaffold_1	1364531	Ta1.0_00895:p.Leu88Val	AT5G09910.1_Symbols:_Ras-related_small_GTP-binding_family_protein_
Ta_scaffold_1	1376908	Ta1.0_00898:p.Pro156Gln	AT5G09970.1_Symbols:_CYP78A7_cytochrome_P450,_family_78,_subfamily_A,_polypeptide_7_
Ta_scaffold_1	1410903	Ta1.0_00909:p.Val406Ala	AT5G10060.1_Symbols:_ENTH/VHS_family_protein_
Ta_scaffold_1	1476333..1476335	Ta1.0_00925:p.Asp28del	AT5G10220.1_Symbols:_ANN6,_ANNAT6_annexin_6_
Ta_scaffold_1	1476370	Ta1.0_00925:p.Ala16Val	AT5G10220.1_Symbols:_ANN6,_ANNAT6_annexin_6_
Ta_scaffold_1	1489108	Ta1.0_00929:p.Leu382Pro	AT5G10250.1_Symbols:_DOT3_Phototropic-responsive_NPH3_family_protein_
Ta_scaffold_1	1489277	Ta1.0_00929:p.Arg351*	AT5G10250.1_Symbols:_DOT3_Phototropic-responsive_NPH3_family_protein_
Ta_scaffold_1	1505512	Ta1.0_00933:p.Leu307Met	AT5G10280.1_Symbols:_MYB92,_ATMYB92,_ATMYB64_myb_domain_protein_92_
Ta_scaffold_1	1511544	Ta1.0_00934:p.Leu122Phe	AT5G10290.1_Symbols:_leucine-rich_repeat_transmembrane_protein_kinase_family_protein_
Ta_scaffold_1	1532631	Ta1.0_00941:p.Val1017Leu	AT5G10370.1_Symbols:_helicase_domain-containing_protein_/_IBR_domain-containing_protein_/_zinc_finger_protein-related_
Ta_scaffold_1	1581679	Ta1.0_00954:p.Glu668Val	AT5G10490.1_Symbols:_MSL2_MSCS-like_2_
Ta_scaffold_1	1582102	Ta1.0_00954:p.Lys527Met	AT5G10490.1_Symbols:_MSL2_MSCS-like_2_
Ta_scaffold_1	1738433	Ta1.0_00999:p.Asn215Ser	AT5G10900.1_Symbols:_Calcineurin-like_metallo-phosphoesterase_superfamily_protein_
Ta_scaffold_1	1738975	Ta1.0_00999:p.Glu62Ala	AT5G10900.1_Symbols:_Calcineurin-like_metallo-phosphoesterase_superfamily_protein_
Ta_scaffold_1	1740515	Ta1.0_01000:p.Ile180Val	AT5G10910.1_Symbols:_mraW_methylase_family_protein_
Ta_scaffold_1	1782843	Ta1.0_01007:p.Ser142Thr	AT5G10990.1_Symbols:_SAUR-like_auxin-responsive_protein_family_
Ta_scaffold_1	1794076	Ta1.0_01010:p.Leu104Phe	AT5G11020.1_Symbols:_Protein_kinase_superfamily_protein_
Ta_scaffold_1	1794350	Ta1.0_01010:p.Ala68Val	AT5G11020.1_Symbols:_Protein_kinase_superfamily_protein_
Ta_scaffold_1	1794376	Ta1.0_01010:p.Asn59Lys	AT5G11020.1_Symbols:_Protein_kinase_superfamily_protein_
Ta_scaffold_1	1829237	Ta1.0_01017:p.Gly173Arg	AT1G53530.1_Symbols:_Peptidase_S24/S26A/S26B/S26C_family_protein_
Ta_scaffold_1	1873898..1873900	Ta1.0_01026:p.Pro261del	AT3G61100.1_Symbols:_Putative_endonuclease_or_glycosyl_hydrolase_
Ta_scaffold_1	1882193	Ta1.0_01028:p.Leu51Phe	AT5G01400.1_Symbols:_ESP4_HEAT_repeat-containing_protein_
Ta_scaffold_1	1893074	Ta1.0_01030:p.Phe100Leu	AT3G10950.1_Symbols:_Zinc-binding_ribosomal_protein_family_protein_
Ta_scaffold_1	1914769	Ta1.0_01035:p.Asp369Asn	AT5G11210.1_Symbols:_ATGLR2.5,_GLR2.5_glutamate_receptor_2.5_
Ta_scaffold_1	1933062	Ta1.0_01039:p.Gly155Glu	AT1G70700.1_Symbols:_JAZ9,_TIFY7_TIFY_domain/Divergent_CCT_motif_family_protein_
Ta_scaffold_2	572802	Ta1.0_00130:p.Ser231Tyr	AT4G36980.4_Symbols:_FUNCTIONS_IN:_molecular_function_unknown;_INVOLVED_IN:_biological_process_unknown;_EXPRESSED_IN:_22_plant_structures;_EXPRESSED_DURING:_13_growth_stages;_CONTAINS_InterPro_DO
Ta_scaffold_2	591279	Ta1.0_00135:p.Ser269Arg	AT3G44480.1_Symbols:_RPP1,_cog1_Disease_resistance_protein_(TIR-NBS-LRR_class)_family_
Ta_scaffold_2	591282^591283	Ta1.0_00135:p.Lys271fs	AT3G44480.1_Symbols:_RPP1,_cog1_Disease_resistance_protein_(TIR-NBS-LRR_class)_family_
Ta_scaffold_2	591284..591287	Ta1.0_00135:p.Lys271fs	AT3G44480.1_Symbols:_RPP1,_cog1_Disease_resistance_protein_(TIR-NBS-LRR_class)_family_
Ta_scaffold_2	592038	Ta1.0_00135:p.Asp435Tyr	AT3G44480.1_Symbols:_RPP1,_cog1_Disease_resistance_protein_(TIR-NBS-LRR_class)_family_
Ta_scaffold_2	592047	Ta1.0_00135:p.Val438Met	AT3G44480.1_Symbols:_RPP1,_cog1_Disease_resistance_protein_(TIR-NBS-LRR_class)_family_
Ta_scaffold_2	592069	Ta1.0_00135:p.Ile445Ser	AT3G44480.1_Symbols:_RPP1,_cog1_Disease_resistance_protein_(TIR-NBS-LRR_class)_family_
Ta_scaffold_2	592668	Ta1.0_00135:p.Leu645Met	AT3G44480.1_Symbols:_RPP1,_cog1_Disease_resistance_protein_(TIR-NBS-LRR_class)_family_
Ta_scaffold_2	642088	Ta1.0_00144:p.Ile218Thr	AT4G37250.1_Symbols:_Leucine-rich_repeat_protein_kinase_family_protein_
Ta_scaffold_2	914938	Ta1.0_00193:p.Val36Ile	AT4G37810.1_Symbols:_unknown_protein;_FUNCTIONS_IN:_molecular_function_unknown;_INVOLVED_IN:_biological_process_unknown;_LOCATED_IN:_endomembrane_system;_BEST_Arabidopsis_thaliana_protein_match_i
Ta_scaffold_2	937910	Ta1.0_00197:p.Ala98Glu	AT4G37860.1_Symbols:_SPT2_chromatin_protein_
Ta_scaffold_2	1033193	Ta1.0_00218:p.Asp177Ala	AT4G38090.1_Symbols:_Ribosomal_protein_S5_domain_2-like_superfamily_protein_
Ta_scaffold_2	1037465	Ta1.0_00221:p.Leu131Val	AT4G36840.1_Symbols:_Galactose_oxidase/kelch_repeat_superfamily_protein_
Ta_scaffold_2	1082088	Ta1.0_00233:p.Ser117Thr	AT4G40020.1_Symbols:_Myosin_heavy_chain-related_protein_
Ta_scaffold_2	1084461	Ta1.0_00234:p.Lys616Glu	AT4G40000.1_Symbols:_S-adenosyl-L-methionine-dependent_methyltransferases_superfamily_protein_
Ta_scaffold_2	1151215	Ta1.0_00255:p.Ser169Asn	AT4G39840.1_Symbols:_unknown_protein;_FUNCTIONS_IN:_molecular_function_unknown;_INVOLVED_IN:_biological_process_unknown;_LOCATED_IN:_endomembrane_system;_EXPRESSED_IN:_23_plant_structures;_EXPRES
Ta_scaffold_2	1151504	Ta1.0_00255:p.Leu73Phe	AT4G39840.1_Symbols:_unknown_protein;_FUNCTIONS_IN:_molecular_function_unknown;_INVOLVED_IN:_biological_process_unknown;_LOCATED_IN:_endomembrane_system;_EXPRESSED_IN:_23_plant_structures;_EXPRES
Ta_scaffold_2	1197569	Ta1.0_00265:p.Pro28Ser	AT4G39745.1_Symbols:_hydroxyproline-rich_glycoprotein_family_protein_
Ta_scaffold_2	1204655	Ta1.0_00268:p.Thr256Pro	AT4G39720.1_Symbols:_VQ_motif-containing_protein_
Ta_scaffold_2	1215282	Ta1.0_00271:p.Arg293Lys	AT4G39680.1_Symbols:_SAP_domain-containing_protein_
Ta_scaffold_2	1226712	Ta1.0_00274:p.Thr757Asn	AT4G39640.1_Symbols:_GGT1_gamma-glutamyl_transpeptidase_1_
Ta_scaffold_2	1243686	Ta1.0_00278:p.Asp385His	AT4G39580.1_Symbols:_Galactose_oxidase/kelch_repeat_superfamily_protein_
Ta_scaffold_2	1280188	Ta1.0_00286:p.Ala2206Val	AT4G39420.2_Symbols:_unknown_protein;_INVOLVED_IN:_biological_process_unknown;_LOCATED_IN:_cellular_component_unknown;_EXPRESSED_IN:_leaf;_EXPRESSED_DURING:_LP.04_four_leaves_visible,_LP.02_two_l
Ta_scaffold_2	1308077	Ta1.0_00288:p.Gln30Glu	AT4G39400.1_Symbols:_BRI1,_CBB2,_DWF2,_BIN1,_ATBRI1_Leucine-rich_receptor-like_protein_kinase_family_protein_
Ta_scaffold_2	1471625	Ta1.0_00334:p.Leu201Met	AT4G39010.1_Symbols:_AtGH9B18,_GH9B18_glycosyl_hydrolase_9B18_
Ta_scaffold_2	1598243	Ta1.0_00366:p.Asp403Glu	AT4G38630.1_Symbols:_RPN10,_MCB1,_ATMCB1,_MBP1_regulatory_particle_non-ATPase_10_
Ta_scaffold_2	1621366	Ta1.0_00373:p.Ser51Phe	AT2G20930.1_Symbols:_SNARE-like_superfamily_protein_
Ta_scaffold_2	1771843	Ta1.0_00400:p.Gly15Asp	AT2G45420.1_Symbols:_LBD18_LOB_domain-containing_protein_18_
Ta_scaffold_2	2138857	Ta1.0_00485:p.Met433Leu	AT3G60120.1_Symbols:_BGLU27_beta_glucosidase_27_
Ta_scaffold_3	108206	Ta1.0_01056:p.Leu54Met	AT5G53100.1_Symbols:_NAD(P)-binding_Rossmann-fold_superfamily_protein_
Ta_scaffold_3	336492	Ta1.0_01124:p.Glu963Asp	AT3G19960.2_Symbols:_ATM1_myosin_1_
Ta_scaffold_3	348584..348589	Ta1.0_01125:p.His97_Gln98del	AT3G19950.1_Symbols:_RING/U-box_superfamily_protein_
Ta_scaffold_3	381750	Ta1.0_01131:p.Ser608Cys	AT3G20030.1_Symbols:_F-box_and_associated_interaction_domains-containing_protein_
Ta_scaffold_3	416032	Ta1.0_01138:p.Glu604Asp	AT3G19830.1_Symbols:_NTMC2TYPE5.2,_NTMC2T5.2_Calcium-dependent_lipid-binding_(CaLB_domain)_family_protein_
Ta_scaffold_3	462860	Ta1.0_01151:p.Gly583Glu	AT3G19700.1_Symbols:_IKU2_Leucine-rich_repeat_protein_kinase_family_protein_
Ta_scaffold_3	605254	Ta1.0_01182:p.Ile176Arg	AT5G03495.1_Symbols:_RNA-binding_(RRM/RBD/RNP_motifs)_family_protein_
Ta_scaffold_3	770200	Ta1.0_01210:p.Phe51Ser	AT3G19100.1_Symbols:_Protein_kinase_superfamily_protein_
Ta_scaffold_3	839841	Ta1.0_01222:p.Leu138Arg	AT3G18940.1_Symbols:_clast3-related_
Ta_scaffold_3	892233	Ta1.0_01236:p.Val198Ile	AT3G18800.1_Symbols:_unknown_protein;_FUNCTIONS_IN:_molecular_function_unknown;_INVOLVED_IN:_biological_process_unknown;_LOCATED_IN:_plasma_membrane;_EXPRESSED_IN:_17_plant_structures;_EXPRESSED_
Ta_scaffold_3	892533	Ta1.0_01236:p.Leu98Val	AT3G18800.1_Symbols:_unknown_protein;_FUNCTIONS_IN:_molecular_function_unknown;_INVOLVED_IN:_biological_process_unknown;_LOCATED_IN:_plasma_membrane;_EXPRESSED_IN:_17_plant_structures;_EXPRESSED_
Ta_scaffold_3	893887..893889	Ta1.0_01237:p.Glu244del	AT3G18790.1_Symbols:_FUNCTIONS_IN:_molecular_function_unknown;_INVOLVED_IN:_biological_process_unknown;_LOCATED_IN:_chloroplast;_EXPRESSED_IN:_22_plant_structures;_EXPRESSED_DURING:_13_growth_sta
Ta_scaffold_3	893980	Ta1.0_01237:p.Ala210Val	AT3G18790.1_Symbols:_FUNCTIONS_IN:_molecular_function_unknown;_INVOLVED_IN:_biological_process_unknown;_LOCATED_IN:_chloroplast;_EXPRESSED_IN:_22_plant_structures;_EXPRESSED_DURING:_13_growth_sta
Ta_scaffold_3	894005	Ta1.0_01237:p.Val202Ile	AT3G18790.1_Symbols:_FUNCTIONS_IN:_molecular_function_unknown;_INVOLVED_IN:_biological_process_unknown;_LOCATED_IN:_chloroplast;_EXPRESSED_IN:_22_plant_structures;_EXPRESSED_DURING:_13_growth_sta
Ta_scaffold_3	946558	Ta1.0_01250:p.Asp70Asn	AT3G18670.1_Symbols:_Ankyrin_repeat_family_protein_
Ta_scaffold_3	967202	Ta1.0_01256:p.Asp160Glu	AT3G18610.1_Symbols:_PARLL1,_ATNUC-L2,_NUC-L2_nucleolin_like_2_
Ta_scaffold_3	974606^974607	Ta1.0_01258:p.Ser144_Pro145insSerSerSer	AT3G18590.1_Symbols:_ENODL5,_AtENODL5_early_nodulin-like_protein_5_
Ta_scaffold_3	974616^974617	Ta1.0_01258:p.Ser140_Ser141insPheSer	AT3G18590.1_Symbols:_ENODL5,_AtENODL5_early_nodulin-like_protein_5_
Ta_scaffold_3	1132903	Ta1.0_01291:p.Val64Gly	AT1G17580.1_Symbols:_MYA1,_ATMYA1,_XI-1_myosin_1_
Ta_scaffold_3	1150608	Ta1.0_01294:p.Ile480Arg	AT1G17640.1_Symbols:_RNA-binding_(RRM/RBD/RNP_motifs)_family_protein_
Ta_scaffold_3	1150761	Ta1.0_01294:p.Arg429Pro	AT1G17640.1_Symbols:_RNA-binding_(RRM/RBD/RNP_motifs)_family_protein_
Ta_scaffold_3	1186597	Ta1.0_01304:p.Ala523Asp	AT1G17745.2_Symbols:_PGDH_D-3-phosphoglycerate_dehydrogenase_
Ta_scaffold_3	1193295	Ta1.0_01306:p.Ala476Thr	AT1G17760.1_Symbols:_CSTF77,_ATCSTF77_Tetratricopeptide_repeat_(TPR)-like_superfamily_protein_
Ta_scaffold_3	1226502	Ta1.0_01314:p.Asp145Asn	AT1G17860.1_Symbols:_Kunitz_family_trypsin_and_protease_inhibitor_protein_
Ta_scaffold_3	1235505	Ta1.0_01318:p.Ala219Gly	AT1G17920.1_Symbols:_HDG12_homeodomain_GLABROUS_12_
Ta_scaffold_3	1320553	Ta1.0_01341:p.Ala169Gly	AT1G18210.1_Symbols:_Calcium-binding_EF-hand_family_protein_
Ta_scaffold_3	1336871	Ta1.0_01345:p.Ala327Thr	AT1G18270.3_Symbols:_ketose-bisphosphate_aldolase_class-II_family_protein_
Ta_scaffold_3	1350091	Ta1.0_01349:p.Ile374Asn	AT5G15870.1_Symbols:_glycosyl_hydrolase_family_81_protein_
Ta_scaffold_3	1354737	Ta1.0_01351:p.Ser74Asn	AT1G18330.2_Symbols:_EPR1,_RVE7_Homeodomain-like_superfamily_protein_
Ta_scaffold_3	1387446	Ta1.0_01358:p.Ser270Arg	AT1G73860.1_Symbols:_P-loop_containing_nucleoside_triphosphate_hydrolases_superfamily_protein_
Ta_scaffold_3	1409244	Ta1.0_01364:p.Ser259Leu	AT1G18460.1_Symbols:_alpha/beta-Hydrolases_superfamily_protein_
Ta_scaffold_3	1419546	Ta1.0_01366:p.Asn918Lys	AT1G18485.1_Symbols:_Pentatricopeptide_repeat_(PPR)_superfamily_protein_
Ta_scaffold_4	11438	Ta1.0_01770:p.Thr300Ile	AT5G23240.1_Symbols:_DNAJ_heat_shock_N-terminal_domain-containing_protein_
Ta_scaffold_4	11630	Ta1.0_01770:p.Thr364Asn	AT5G23240.1_Symbols:_DNAJ_heat_shock_N-terminal_domain-containing_protein_
Ta_scaffold_4	118810^118811	Ta1.0_01795:p.Gly192_Ser193insPheAsp	AT5G60820.1_Symbols:_RING/U-box_superfamily_protein_
Ta_scaffold_4	119250^119251	Ta1.0_01795:p.Glu343_Asp344insGluGluGluGluGlu	AT5G60820.1_Symbols:_RING/U-box_superfamily_protein_
Ta_scaffold_4	119316	Ta1.0_01795:p.Val361Ile	AT5G60820.1_Symbols:_RING/U-box_superfamily_protein_
Ta_scaffold_4	119387	Ta1.0_01795:p.Ser384Arg	AT5G60820.1_Symbols:_RING/U-box_superfamily_protein_
Ta_scaffold_4	119389	Ta1.0_01795:p.Lys385Arg	AT5G60820.1_Symbols:_RING/U-box_superfamily_protein_
Ta_scaffold_4	133498	Ta1.0_01800:p.His43Arg	AT5G60870.1_Symbols:_Regulator_of_chromosome_condensation_(RCC1)_family_protein_
Ta_scaffold_4	201210	Ta1.0_01816:p.Thr450Ile	AT5G61000.1_Symbols:_RPA70D,_ATRPA70D_Replication_factor-A_protein_1-related_
Ta_scaffold_4	301103	Ta1.0_01846:p.Arg189Gly	AT5G61290.1_Symbols:_Flavin-binding_monooxygenase_family_protein_
Ta_scaffold_4	340508	Ta1.0_01856:p.Gly17Arg	AT5G61410.1_Symbols:_RPE,_EMB2728_D-ribulose-5-phosphate-3-epimerase_
Ta_scaffold_4	418194	Ta1.0_01873:p.Leu328Ile	AT3G53360.1_Symbols:_Tetratricopeptide_repeat_(TPR)-like_superfamily_protein_
Ta_scaffold_4	423781^423782	Ta1.0_01875:p.Ser84_Thr85insSer	AT5G61590.1_Symbols:_Integrase-type_DNA-binding_superfamily_protein_
Ta_scaffold_4	427310	Ta1.0_01876:p.Asn169Lys	AT3G02400.1_Symbols:_SMAD/FHA_domain-containing_protein_
Ta_scaffold_4	428718	Ta1.0_01876:p.Ile408Met	AT3G02400.1_Symbols:_SMAD/FHA_domain-containing_protein_
Ta_scaffold_4	1429683	Ta1.0_02126:p.Leu1141Val	AT5G56400.1_Symbols:_FBD,_F-box,_Skp2-like_and_Leucine_Rich_Repeat_domains_containing_protein_
Ta_scaffold_4	1433510	Ta1.0_02126:p.His1351Pro	AT5G56400.1_Symbols:_FBD,_F-box,_Skp2-like_and_Leucine_Rich_Repeat_domains_containing_protein_
Ta_scaffold_4	1433953	Ta1.0_02126:p.Phe1499Leu	AT5G56400.1_Symbols:_FBD,_F-box,_Skp2-like_and_Leucine_Rich_Repeat_domains_containing_protein_
Ta_scaffold_4	1434544	Ta1.0_02126:p.Pro1594Ser	AT5G56400.1_Symbols:_FBD,_F-box,_Skp2-like_and_Leucine_Rich_Repeat_domains_containing_protein_
Ta_scaffold_4	1440254	Ta1.0_02126:p.Arg2082Pro	AT5G56400.1_Symbols:_FBD,_F-box,_Skp2-like_and_Leucine_Rich_Repeat_domains_containing_protein_
Ta_scaffold_4	1455396^1455397	Ta1.0_02126:p.Gly3401fs	AT5G56400.1_Symbols:_FBD,_F-box,_Skp2-like_and_Leucine_Rich_Repeat_domains_containing_protein_
Ta_scaffold_4	1455818..1455823	Ta1.0_02126:p.Pro3474_Arg3475del	AT5G56400.1_Symbols:_FBD,_F-box,_Skp2-like_and_Leucine_Rich_Repeat_domains_containing_protein_
Ta_scaffold_4	1461733	Ta1.0_02126:p.Leu3919Met	AT5G56400.1_Symbols:_FBD,_F-box,_Skp2-like_and_Leucine_Rich_Repeat_domains_containing_protein_
Ta_scaffold_4	1468562	Ta1.0_02126:p.Arg5073Trp	AT5G56400.1_Symbols:_FBD,_F-box,_Skp2-like_and_Leucine_Rich_Repeat_domains_containing_protein_
Ta_scaffold_5	65071	Ta1.0_01450:p.Asp719Asn	AT3G05380.2_Symbols:_ALY2,_ATALY2_DIRP_;Myb-like_DNA-binding_domain_
Ta_scaffold_5	86867..86873	Ta1.0_01456:p.His56_Lys58delinsGln	AT3G05327.1_Symbols:_Cyclin_family_protein_
Ta_scaffold_5	109426	Ta1.0_01464:p.Val137Gly	AT3G05260.1_Symbols:_NAD(P)-binding_Rossmann-fold_superfamily_protein_
Ta_scaffold_5	157288	Ta1.0_01476:p.Asn358Thr	AT3G05400.1_Symbols:_Major_facilitator_superfamily_protein_
Ta_scaffold_5	291314..291324	Ta1.0_01512:p.Asp176fs	AT3G05790.1_Symbols:_LON4_lon_protease_4_
Ta_scaffold_5	294673	Ta1.0_01512:p.Ile745Thr	AT3G05790.1_Symbols:_LON4_lon_protease_4_
Ta_scaffold_5	307268	Ta1.0_01513:p.Asp119Asn	AT3G05770.1_Symbols:_unknown_protein;_BEST_Arabidopsis_thaliana_protein_match_is:_unknown_protein_(TAIR:AT1G54300.1);_Has_105_Blast_hits_to_105_proteins_in_16_species:_Archae_-_0;_Bacteria_-_0;_M
Ta_scaffold_5	307720	Ta1.0_01513:p.Lys211Asn	AT3G05770.1_Symbols:_unknown_protein;_BEST_Arabidopsis_thaliana_protein_match_is:_unknown_protein_(TAIR:AT1G54300.1);_Has_105_Blast_hits_to_105_proteins_in_16_species:_Archae_-_0;_Bacteria_-_0;_M
Ta_scaffold_5	314450	Ta1.0_01513:p.Lys417Arg	AT3G05770.1_Symbols:_unknown_protein;_BEST_Arabidopsis_thaliana_protein_match_is:_unknown_protein_(TAIR:AT1G54300.1);_Has_105_Blast_hits_to_105_proteins_in_16_species:_Archae_-_0;_Bacteria_-_0;_M
Ta_scaffold_5	318476	Ta1.0_01515:p.Glu707Gly	AT3G05750.1_Symbols:_unknown_protein;_FUNCTIONS_IN:_molecular_function_unknown;_INVOLVED_IN:_biological_process_unknown;_LOCATED_IN:_membrane;_EXPRESSED_IN:_17_plant_structures;_EXPRESSED_DURING:
Ta_scaffold_5	318488	Ta1.0_01515:p.Arg703Lys	AT3G05750.1_Symbols:_unknown_protein;_FUNCTIONS_IN:_molecular_function_unknown;_INVOLVED_IN:_biological_process_unknown;_LOCATED_IN:_membrane;_EXPRESSED_IN:_17_plant_structures;_EXPRESSED_DURING:
Ta_scaffold_5	318575	Ta1.0_01515:p.Gln674Arg	AT3G05750.1_Symbols:_unknown_protein;_FUNCTIONS_IN:_molecular_function_unknown;_INVOLVED_IN:_biological_process_unknown;_LOCATED_IN:_membrane;_EXPRESSED_IN:_17_plant_structures;_EXPRESSED_DURING:
Ta_scaffold_5	318579	Ta1.0_01515:p.Ala673Thr	AT3G05750.1_Symbols:_unknown_protein;_FUNCTIONS_IN:_molecular_function_unknown;_INVOLVED_IN:_biological_process_unknown;_LOCATED_IN:_membrane;_EXPRESSED_IN:_17_plant_structures;_EXPRESSED_DURING:
Ta_scaffold_5	318875	Ta1.0_01515:p.Gly574Glu	AT3G05750.1_Symbols:_unknown_protein;_FUNCTIONS_IN:_molecular_function_unknown;_INVOLVED_IN:_biological_process_unknown;_LOCATED_IN:_membrane;_EXPRESSED_IN:_17_plant_structures;_EXPRESSED_DURING:
Ta_scaffold_5	319307	Ta1.0_01515:p.Pro475Ser	AT3G05750.1_Symbols:_unknown_protein;_FUNCTIONS_IN:_molecular_function_unknown;_INVOLVED_IN:_biological_process_unknown;_LOCATED_IN:_membrane;_EXPRESSED_IN:_17_plant_structures;_EXPRESSED_DURING:
Ta_scaffold_5	319633	Ta1.0_01515:p.Ser366Phe	AT3G05750.1_Symbols:_unknown_protein;_FUNCTIONS_IN:_molecular_function_unknown;_INVOLVED_IN:_biological_process_unknown;_LOCATED_IN:_membrane;_EXPRESSED_IN:_17_plant_structures;_EXPRESSED_DURING:
Ta_scaffold_5	319747	Ta1.0_01515:p.Thr328Met	AT3G05750.1_Symbols:_unknown_protein;_FUNCTIONS_IN:_molecular_function_unknown;_INVOLVED_IN:_biological_process_unknown;_LOCATED_IN:_membrane;_EXPRESSED_IN:_17_plant_structures;_EXPRESSED_DURING:
Ta_scaffold_5	320669	Ta1.0_01515:p.Leu53Pro	AT3G05750.1_Symbols:_unknown_protein;_FUNCTIONS_IN:_molecular_function_unknown;_INVOLVED_IN:_biological_process_unknown;_LOCATED_IN:_membrane;_EXPRESSED_IN:_17_plant_structures;_EXPRESSED_DURING:
Ta_scaffold_5	429540	Ta1.0_01530:p.Leu348Phe	AT4G26090.1_Symbols:_RPS2_NB-ARC_domain-containing_disease_resistance_protein_
Ta_scaffold_5	455057	Ta1.0_01536:p.Val9Ala	AT4G26140.1_Symbols:_BGAL12_beta-galactosidase_12_
Ta_scaffold_5	560225	Ta1.0_01560:p.Met502Lys	AT4G26440.1_Symbols:_WRKY34,_ATWRKY34,_MSP3_WRKY_DNA-binding_protein_34_
Ta_scaffold_5	699608	Ta1.0_01590:p.Ser127Asn	AT3G05675.2_Symbols:_BTB/POZ_domain-containing_protein_
Ta_scaffold_5	746180	Ta1.0_01603:p.Thr312Pro	AT3G05990.1_Symbols:_Leucine-rich_repeat_(LRR)_family_protein_
Ta_scaffold_5	785625	Ta1.0_01610:p.Val210Leu	AT3G06080.2_Symbols:_Plant_protein_of_unknown_function_(DUF828)_
Ta_scaffold_5	793745	Ta1.0_01612:p.Arg31Thr	AT3G06100.1_Symbols:_NLM6,_NLM8,_NIP7;1_NOD26-like_intrinsic_protein_7;1_
Ta_scaffold_5	793749	Ta1.0_01612:p.Gln30Glu	AT3G06100.1_Symbols:_NLM6,_NLM8,_NIP7;1_NOD26-like_intrinsic_protein_7;1_
Ta_scaffold_5	814408	Ta1.0_01618:p.Ile575Met	AT3G06150.1_Symbols:_unknown_protein;_BEST_Arabidopsis_thaliana_protein_match_is:_unknown_protein_(TAIR:AT5G19060.1);_Has_61_Blast_hits_to_59_proteins_in_10_species:_Archae_-_0;_Bacteria_-_0;_Met
Ta_scaffold_5	840844	Ta1.0_01625:p.Arg397Lys	AT3G06240.1_Symbols:_F-box_family_protein_
Ta_scaffold_5	905236	Ta1.0_01640:p.Gly142Asp	AT3G06400.3_Symbols:_CHR11_chromatin-remodeling_protein_11_
Ta_scaffold_5	940282	Ta1.0_01644:p.Phe456Tyr	AT3G06440.1_Symbols:_Galactosyltransferase_family_protein_
Ta_scaffold_5	941513	Ta1.0_01644:p.Asn147Lys	AT3G06440.1_Symbols:_Galactosyltransferase_family_protein_
Ta_scaffold_5	943219	Ta1.0_01645:p.Ser569Cys	AT3G06450.1_Symbols:_HCO3-_transporter_family_
Ta_scaffold_5	953319	Ta1.0_01647:p.Asp586Asn	AT3G06480.1_Symbols:_DEAD_box_RNA_helicase_family_protein_
Ta_scaffold_5	984570	Ta1.0_01652:p.Glu414Val	AT3G06510.2_Symbols:_SFR2_Glycosyl_hydrolase_superfamily_protein_
Ta_scaffold_5	1008786	Ta1.0_01654:p.Tyr359His	AT3G06550.2_Symbols:_O-acetyltransferase_family_protein_
Ta_scaffold_5	1009215	Ta1.0_01654:p.Ala427Thr	AT3G06550.2_Symbols:_O-acetyltransferase_family_protein_
Ta_scaffold_5	1012233	Ta1.0_01656:p.Thr62Ile	AT3G06540.1_Symbols:_REP,_AthREP_Rab_escort_protein_
Ta_scaffold_5	1012264..1012266	Ta1.0_01656:p.Leu73del	AT3G06540.1_Symbols:_REP,_AthREP_Rab_escort_protein_
Ta_scaffold_5	1014064	Ta1.0_01656:p.Val408Leu	AT3G06540.1_Symbols:_REP,_AthREP_Rab_escort_protein_
Ta_scaffold_5	1079428	Ta1.0_01670:p.Asp248His	AT3G36659.1_Symbols:_Plant_invertase/pectin_methylesterase_inhibitor_superfamily_protein_
Ta_scaffold_5	1112042	Ta1.0_01676:p.Asn253Lys	AT1G10700.1_Symbols:_PRS3_phosphoribosyl_pyrophosphate_(PRPP)_synthase_3_
Ta_scaffold_5	1199905	Ta1.0_01700:p.Leu123Ile	AT1G10520.1_Symbols:_DNA_polymerase_lambda_(POLL)_
Ta_scaffold_5	1208546	Ta1.0_01703:p.Val693Glu	AT1G10490.1_Symbols:_Domain_of_unknown_function_(DUF1726)_;Putative_ATPase_(DUF699)_
Ta_scaffold_5	1233575	Ta1.0_01706:p.Lys527Arg	AT1G10450.1_Symbols:_SNL6_SIN3-like_6_
Ta_scaffold_5	1299583	Ta1.0_01723:p.Ala115Thr	AT1G53350.1_Symbols:_Disease_resistance_protein_(CC-NBS-LRR_class)_family_
Ta_scaffold_5	1304863	Ta1.0_01724:p.Leu106fs	AT4G12190.1_Symbols:_RING/U-box_superfamily_protein_
Ta_scaffold_5	1304871	Ta1.0_01724:p.Phe105Leu	AT4G12190.1_Symbols:_RING/U-box_superfamily_protein_
Ta_scaffold_5	1305999	Ta1.0_01726:p.Lys240Arg	AT1G10300.1_Symbols:_Nucleolar_GTP-binding_protein_
Ta_scaffold_5	1419108^1419109	Ta1.0_01748:p.Ile886fs	AT1G10010.1_Symbols:_AAP8,_ATAAP8_amino_acid_permease_8_
Ta_scaffold_5	1431210	Ta1.0_01749:p.Val691Ile	AT1G09980.1_Symbols:_Putative_serine_esterase_family_protein_
Ta_scaffold_5	1433187	Ta1.0_01750:p.Val912Ile	AT1G09970.2_Symbols:_LRR_XI-23,_RLK7_Leucine-rich_receptor-like_protein_kinase_family_protein_
Ta_scaffold_5	1433192	Ta1.0_01750:p.Lys910Arg	AT1G09970.2_Symbols:_LRR_XI-23,_RLK7_Leucine-rich_receptor-like_protein_kinase_family_protein_
Ta_scaffold_5	1434557	Ta1.0_01750:p.Asn490Asp	AT1G09970.2_Symbols:_LRR_XI-23,_RLK7_Leucine-rich_receptor-like_protein_kinase_family_protein_
Ta_scaffold_5	1434575	Ta1.0_01750:p.Ser484Gly	AT1G09970.2_Symbols:_LRR_XI-23,_RLK7_Leucine-rich_receptor-like_protein_kinase_family_protein_
Ta_scaffold_5	1434784	Ta1.0_01750:p.Asn414Ser	AT1G09970.2_Symbols:_LRR_XI-23,_RLK7_Leucine-rich_receptor-like_protein_kinase_family_protein_
Ta_scaffold_5	1470116	Ta1.0_01756:p.Thr60Met	AT2G29680.1_Symbols:_CDC6,_ATCDC6_cell_division_control_6_
Ta_scaffold_5	1482648	Ta1.0_01759:p.Phe934Leu	AT2G29730.1_Symbols:_UGT71D1_UDP-glucosyl_transferase_71D1_
Ta_scaffold_5	1500253	Ta1.0_01765:p.Asp104Tyr	AT4G38940.1_Symbols:_Galactose_oxidase/kelch_repeat_superfamily_protein_
Ta_scaffold_6	69792	Ta1.0_02374:p.Gln46Arg	AT1G76460.1_Symbols:_RNA-binding_(RRM/RBD/RNP_motifs)_family_protein_
Ta_scaffold_6	147096	Ta1.0_02389:p.Lys455Arg	AT1G76620.1_Symbols:_Protein_of_unknown_function,_DUF547_
Ta_scaffold_6	152889	Ta1.0_02390:p.Cys1083Tyr	AT1G76630.2_Symbols:_Tetratricopeptide_repeat_(TPR)-like_superfamily_protein_
Ta_scaffold_6	162177	Ta1.0_02394:p.Trp301Leu	AT1G76670.1_Symbols:_Nucleotide-sugar_transporter_family_protein_
Ta_scaffold_6	188840	Ta1.0_02400:p.Pro1715Ser	AT1G76740.1_Symbols:_unknown_protein;_BEST_Arabidopsis_thaliana_protein_match_is:_unknown_protein_(TAIR:AT1G76840.1);_Has_3683_Blast_hits_to_2942_proteins_in_407_species:_Archae_-_9;_Bacteria_-_4
Ta_scaffold_6	196375	Ta1.0_02403:p.Arg510Leu	AT1G76790.1_Symbols:_O-methyltransferase_family_protein_
Ta_scaffold_6	197210	Ta1.0_02403:p.Gln509Arg	AT1G76790.1_Symbols:_O-methyltransferase_family_protein_
Ta_scaffold_6	197265	Ta1.0_02403:p.Ser491Pro	AT1G76790.1_Symbols:_O-methyltransferase_family_protein_
Ta_scaffold_6	199742	Ta1.0_02403:p.Ser437Cys	AT1G76790.1_Symbols:_O-methyltransferase_family_protein_
Ta_scaffold_6	199757	Ta1.0_02403:p.Gln432Arg	AT1G76790.1_Symbols:_O-methyltransferase_family_protein_
Ta_scaffold_6	199761	Ta1.0_02403:p.Pro431Ala	AT1G76790.1_Symbols:_O-methyltransferase_family_protein_
Ta_scaffold_6	199817	Ta1.0_02403:p.Pro412Leu	AT1G76790.1_Symbols:_O-methyltransferase_family_protein_
Ta_scaffold_6	199841	Ta1.0_02403:p.Ser404Leu	AT1G76790.1_Symbols:_O-methyltransferase_family_protein_
Ta_scaffold_6	200493	Ta1.0_02403:p.Pro373Thr	AT1G76790.1_Symbols:_O-methyltransferase_family_protein_
Ta_scaffold_6	200494	Ta1.0_02403:p.Phe372Leu	AT1G76790.1_Symbols:_O-methyltransferase_family_protein_
Ta_scaffold_6	200505	Ta1.0_02403:p.Thr369Pro	AT1G76790.1_Symbols:_O-methyltransferase_family_protein_
Ta_scaffold_6	200532	Ta1.0_02403:p.Pro360Ser	AT1G76790.1_Symbols:_O-methyltransferase_family_protein_
Ta_scaffold_6	202387	Ta1.0_02403:p.Asn347Lys	AT1G76790.1_Symbols:_O-methyltransferase_family_protein_
Ta_scaffold_6	202409	Ta1.0_02403:p.Asn340Ile	AT1G76790.1_Symbols:_O-methyltransferase_family_protein_
Ta_scaffold_6	202813	Ta1.0_02403:p.Thr231Ile	AT1G76790.1_Symbols:_O-methyltransferase_family_protein_
Ta_scaffold_6	267693	Ta1.0_02416:p.Trp598Cys	AT5G66810.1_Symbols:_CONTAINS_InterPro_DOMAIN/s:_CTLH,_C-terminal_LisH_motif_(InterPro:IPR006595);_BEST_Arabidopsis_thaliana_protein_match_is:_LisH_and_RanBPM_domains_containing_protein_(TAIR:AT1
Ta_scaffold_6	1038312	Ta1.0_02608:p.Lys274Thr	AT1G69770.1_Symbols:_CMT3_chromomethylase_3_
Ta_scaffold_7	62746	Ta1.0_02620:p.Pro96Ala	AT2G40210.1_Symbols:_AGL48_AGAMOUS-like_48_
Ta_scaffold_7	314283	Ta1.0_02679:p.Met62Ile	AT1G80070.1_Symbols:_SUS2,_EMB33,_EMB177,_EMB14_Pre-mRNA-processing-splicing_factor_
Ta_scaffold_7	425368	Ta1.0_02706:p.Phe165Cys	AT4G33060.1_Symbols:_Cyclophilin-like_peptidyl-prolyl_cis-trans_isomerase_family_protein_
Ta_scaffold_7	460219	Ta1.0_02713:p.Asp222Asn	AT4G32980.1_Symbols:_ATH1_homeobox_gene_1_
Ta_scaffold_7	591371..591379	Ta1.0_02738:p.Asn485_Ser487del	AT4G32730.2_Symbols:_PC-MYB1,_MYB3R-1,_ATMYB3R-1,_ATMYB3R1_Homeodomain-like_protein_
Ta_scaffold_7	652485	Ta1.0_02753:p.Arg31Ser	AT4G32610.1_Symbols:_copper_ion_binding_
Ta_scaffold_7	700075	Ta1.0_02764:p.Phe330Cys	AT4G32520.1_Symbols:_SHM3,_AtSHMT3_serine_hydroxymethyltransferase_3_
Ta_scaffold_7	735796^735797	Ta1.0_02773:p.Ser884_Met885insArgSer	AT4G32420.1_Symbols:_Cyclophilin-like_peptidyl-prolyl_cis-trans_isomerase_family_protein_
Ta_scaffold_7	877267	Ta1.0_02811:p.Arg469Lys	AT4G32010.1_Symbols:_HSL1,_HSI2-L1,_VAL2_HSI2-like_1_
Ta_scaffold_7	878703	Ta1.0_02811:p.Leu147Phe	AT4G32010.1_Symbols:_HSL1,_HSI2-L1,_VAL2_HSI2-like_1_
Ta_scaffold_7	912797	Ta1.0_02820:p.Asn1482Asp	AT2G25170.1_Symbols:_PKL,_GYM,_CHD3,_CHR6,_SSL2_chromatin_remodeling_factor_CHD3_(PICKLE)_
Ta_scaffold_7	912799	Ta1.0_02820:p.Ile1481Thr	AT2G25170.1_Symbols:_PKL,_GYM,_CHD3,_CHR6,_SSL2_chromatin_remodeling_factor_CHD3_(PICKLE)_
Ta_scaffold_7	912889	Ta1.0_02820:p.Pro1451Leu	AT2G25170.1_Symbols:_PKL,_GYM,_CHD3,_CHR6,_SSL2_chromatin_remodeling_factor_CHD3_(PICKLE)_
Ta_scaffold_7	913756	Ta1.0_02820:p.Thr1162Ile	AT2G25170.1_Symbols:_PKL,_GYM,_CHD3,_CHR6,_SSL2_chromatin_remodeling_factor_CHD3_(PICKLE)_
Ta_scaffold_7	974118	Ta1.0_02831:p.Leu178Ile	AT4G31805.1_Symbols:_WRKY_family_transcription_factor_
Ta_scaffold_8	237011	Ta1.0_02157:p.Ser49fs	AT3G13280.1_Symbols:_Putative_endonuclease_or_glycosyl_hydrolase_
Ta_scaffold_8	240474	Ta1.0_02159:p.Pro276Leu	AT2G37900.1_Symbols:_Major_facilitator_superfamily_protein_
Ta_scaffold_8	304867	Ta1.0_02179:p.Pro289Thr	AT2G38060.1_Symbols:_PHT4;2_phosphate_transporter_4;2_
Ta_scaffold_8	367906	Ta1.0_02189:p.Ala3Ser	AT2G38150.1_Symbols:_alpha_1,4-glycosyltransferase_family_protein_
Ta_scaffold_8	413737	Ta1.0_02202:p.Gly120Glu	AT2G38270.1_Symbols:_CXIP2,_ATGRX2_CAX-interacting_protein_2_
Ta_scaffold_8	496842	Ta1.0_02218:p.Thr66Met	AT2G38410.1_Symbols:_ENTH/VHS/GAT_family_protein_
Ta_scaffold_8	513155	Ta1.0_02220:p.Gly69Glu	AT2G38430.1_Symbols:_unknown_protein;_BEST_Arabidopsis_thaliana_protein_match_is:_unknown_protein_(TAIR:AT3G54310.1);_Has_35333_Blast_hits_to_34131_proteins_in_2444_species:_Archae_-_798;_Bacteri
Ta_scaffold_8	531991..531993	Ta1.0_02226:p.Gly23del	AT2G38460.1_Symbols:_ATIREG1,_IREG1,_FPN1_iron_regulated_1_
Ta_scaffold_8	552311	Ta1.0_02232:p.Ser16Phe	AT2G38500.1_Symbols:_2-oxoglutarate_(2OG)_and_Fe(II)-dependent_oxygenase_superfamily_protein_
Ta_scaffold_8	696473	Ta1.0_02272:p.Cys249Arg	AT2G38860.2_Symbols:_YLS5_Class_I_glutamine_amidotransferase-like_superfamily_protein_
Ta_scaffold_8	709474^709475	Ta1.0_02276:p.Ser236_Ile237insSerSer	AT2G38890.2_Symbols:_unknown_protein;_FUNCTIONS_IN:_molecular_function_unknown;_INVOLVED_IN:_biological_process_unknown;_LOCATED_IN:_cellular_component_unknown._
Ta_scaffold_8	752892	Ta1.0_02285:p.Lys253Asn	AT2G38995.1_Symbols:_O-acyltransferase_(WSD1-like)_family_protein_
Ta_scaffold_8	778879	Ta1.0_02291:p.Glu1503Val	AT2G28290.1_Symbols:_SYD,_CHR3_P-loop_containing_nucleoside_triphosphate_hydrolases_superfamily_protein_
Ta_scaffold_8	831100	Ta1.0_02301:p.Thr29Ala	AT2G39170.1_Symbols:_unknown_protein;_CONTAINS_InterPro_DOMAIN/s:_Protein_of_unknown_function_NEP_(InterPro:IPR019320);_Has_57_Blast_hits_to_57_proteins_in_26_species:_Archae_-_0;_Bacteria_-_0;_M
Ta_scaffold_8	846339	Ta1.0_02304:p.Arg441Thr	AT2G39190.2_Symbols:_ATATH8_Protein_kinase_superfamily_protein_
Ta_scaffold_8	910036	Ta1.0_02315:p.Pro246Ser	AT2G39280.2_Symbols:_Ypt/Rab-GAP_domain_of_gyp1p_superfamily_protein_
Ta_scaffold_8	910050	Ta1.0_02315:p.Asn241Thr	AT2G39280.2_Symbols:_Ypt/Rab-GAP_domain_of_gyp1p_superfamily_protein_
Ta_scaffold_8	910056	Ta1.0_02315:p.Pro239His	AT2G39280.2_Symbols:_Ypt/Rab-GAP_domain_of_gyp1p_superfamily_protein_
Ta_scaffold_8	910155	Ta1.0_02315:p.Val206Glu	AT2G39280.2_Symbols:_Ypt/Rab-GAP_domain_of_gyp1p_superfamily_protein_
Ta_scaffold_8	910194	Ta1.0_02315:p.Pro193His	AT2G39280.2_Symbols:_Ypt/Rab-GAP_domain_of_gyp1p_superfamily_protein_
Ta_scaffold_8	971469	Ta1.0_02325:p.Arg229Pro	AT2G39380.1_Symbols:_ATEXO70H2,_EXO70H2_exocyst_subunit_exo70_family_protein_H2_
Ta_scaffold_9	16488	Ta1.0_03010:p.Arg1826Lys	AT1G13110.1_Symbols:_CYP71B7_cytochrome_P450,_family_71_subfamily_B,_polypeptide_7_
Ta_scaffold_9	39831	Ta1.0_03014:p.Arg624Gln	AT1G13030.1_Symbols:_sphere_organelles_protein-related_
Ta_scaffold_9	136804	Ta1.0_03043:p.Phe59Ser	AT1G12760.1_Symbols:_Zinc_finger,_C3HC4_type_(RING_finger)_family_protein_
Ta_scaffold_9	138373	Ta1.0_03044:p.Gln17His	AT1G12750.1_Symbols:_ATRBL6,_RBL6_RHOMBOID-like_protein_6_
Ta_scaffold_9	334464	Ta1.0_03089:p.Glu110Asp	AT1G12244.1_Symbols:_Polynucleotidyl_transferase,_ribonuclease_H-like_superfamily_protein_
Ta_scaffold_9	351041	Ta1.0_03093:p.Ala735Thr	AT1G12200.1_Symbols:_Flavin-binding_monooxygenase_family_protein_
Ta_scaffold_9	357246	Ta1.0_03094:p.Thr459Ile	AT1G12200.1_Symbols:_Flavin-binding_monooxygenase_family_protein_
Ta_scaffold_9	363724	Ta1.0_03096:p.Thr240Ala	AT1G12120.1_Symbols:_Plant_protein_of_unknown_function_(DUF863)_
Ta_scaffold_9	410384..410386	Ta1.0_03106:p.Glu210del	AT1G12020.1_Symbols:_unknown_protein;_BEST_Arabidopsis_thaliana_protein_match_is:_unknown_protein_(TAIR:AT1G62422.1);_Has_89_Blast_hits_to_88_proteins_in_16_species:_Archae_-_0;_Bacteria_-_0;_Met
Ta_scaffold_9	451423	Ta1.0_03116:p.Asn338Lys	AT1G11920.1_Symbols:_Pectin_lyase-like_superfamily_protein_
Ta_scaffold_9	453042	Ta1.0_03117:p.Val211Ala	AT1G11915.1_Symbols:_unknown_protein;_FUNCTIONS_IN:_molecular_function_unknown;_INVOLVED_IN:_biological_process_unknown;_LOCATED_IN:_endomembrane_system;_EXPRESSED_IN:_root;_BEST_Arabidopsis_thal
Ta_scaffold_9	456309	Ta1.0_03118:p.Asn313Ser	AT1G78850.1_Symbols:_D-mannose_binding_lectin_protein_with_Apple-like_carbohydrate-binding_domain_
Ta_scaffold_9	461630	Ta1.0_03119:p.Arg53Cys	AT1G11910.1_Symbols:_APA1,_ATAPA1_aspartic_proteinase_A1_
Ta_scaffold_9	543558	Ta1.0_03139:p.*1596Gln	AT3G57710.1_Symbols:_Protein_kinase_superfamily_protein_
Ta_scaffold_9	544049	Ta1.0_03139:p.Glu1432Ala	AT3G57710.1_Symbols:_Protein_kinase_superfamily_protein_
Ta_scaffold_9	544074	Ta1.0_03139:p.Gly1424Cys	AT3G57710.1_Symbols:_Protein_kinase_superfamily_protein_
Ta_scaffold_9	544277	Ta1.0_03139:p.Lys1356Arg	AT3G57710.1_Symbols:_Protein_kinase_superfamily_protein_
Ta_scaffold_9	556289	Ta1.0_03139:p.Ile421Val	AT3G57710.1_Symbols:_Protein_kinase_superfamily_protein_
Ta_scaffold_9	557692	Ta1.0_03139:p.Asp75Glu	AT3G57710.1_Symbols:_Protein_kinase_superfamily_protein_
Ta_scaffold_9	559612	Ta1.0_03140:p.Ala33Val	AT3G57750.1_Symbols:_Protein_kinase_superfamily_protein_
Ta_scaffold_9	559635	Ta1.0_03140:p.Arg41*	AT3G57750.1_Symbols:_Protein_kinase_superfamily_protein_
Ta_scaffold_9	562128	Ta1.0_03141:p.Tyr310Phe	AT3G57760.1_Symbols:_Protein_kinase_superfamily_protein_
Ta_scaffold_9	623532	Ta1.0_03158:p.Tyr897His	AT3G57940.1_Symbols:_Domain_of_unknown_function_(DUF1726)_;Putative_ATPase_(DUF699)_
Ta_scaffold_9	736473	Ta1.0_03182:p.Thr2654Asn	AT3G58350.1_Symbols:_RTM3_RESTRICTED_TEV_MOVEMENT_3_
Ta_scaffold_9	936468	Ta1.0_03219:p.Thr13Ala	AT1G29080.1_Symbols:_Papain_family_cysteine_protease_
Ta_scaffold_9	941446	Ta1.0_03219:p.Phe547Leu	AT1G29080.1_Symbols:_Papain_family_cysteine_protease_
Ta_scaffold_9	965711	Ta1.0_03225:p.Val122Met	AT1G29030.1_Symbols:_Apoptosis_inhibitory_protein_5_(API5)_
Ta_scaffold_9	983596	Ta1.0_03230:p.Val239Ala	AT1G28960.1_Symbols:_ATNUDT15,_ATNUDX15,_NUDX15_nudix_hydrolase_homolog_15_
Ta_scaffold_10	69464	Ta1.0_03845:p.Glu475Asp	AT5G04130.1_Symbols:_GYRB2_DNA_GYRASE_B2_
Ta_scaffold_10	161654	Ta1.0_03872:p.Ala121Thr	AT5G04360.1_Symbols:_ATPU1,_ATLDA,_PU1,_LDA_limit_dextrinase_
Ta_scaffold_10	193024	Ta1.0_03878:p.Arg182Ser	AT5G04430.2_Symbols:_BTR1,_BTR1L_binding_to_TOMV_RNA_1L_(long_form)_
Ta_scaffold_10	272675	Ta1.0_03895:p.Gly240Ser	AT5G04640.1_Symbols:_AGL99_AGAMOUS-like_99_
Ta_scaffold_10	395687	Ta1.0_03919:p.Leu574Ile	AT1G19430.1_Symbols:_S-adenosyl-L-methionine-dependent_methyltransferases_superfamily_protein_
Ta_scaffold_10	395728	Ta1.0_03919:p.Asp560Gly	AT1G19430.1_Symbols:_S-adenosyl-L-methionine-dependent_methyltransferases_superfamily_protein_
Ta_scaffold_10	396286	Ta1.0_03919:p.Ser444Asn	AT1G19430.1_Symbols:_S-adenosyl-L-methionine-dependent_methyltransferases_superfamily_protein_
Ta_scaffold_10	400709	Ta1.0_03920:p.Val391Met	AT1G19440.1_Symbols:_KCS4_3-ketoacyl-CoA_synthase_4_
Ta_scaffold_10	402535	Ta1.0_03921:p.Asn351Ser	AT1G19450.1_Symbols:_Major_facilitator_superfamily_protein_
Ta_scaffold_10	413754	Ta1.0_03923:p.Leu445Phe	AT1G19485.1_Symbols:_Transducin/WD40_repeat-like_superfamily_protein_
Ta_scaffold_10	520486	Ta1.0_03954:p.Gln888Arg	AT1G19835.1_Symbols:_Plant_protein_of_unknown_function_(DUF869)_
Ta_scaffold_10	644086..644109	Ta1.0_03983:p.Lys155_Pro162del	AT1G20130.1_Symbols:_GDSL-like_Lipase/Acylhydrolase_superfamily_protein_
Ta_scaffold_10	651776	Ta1.0_03986:p.Thr585Met	AT1G20160.1_Symbols:_ATSBT5.2_Subtilisin-like_serine_endopeptidase_family_protein_
Ta_scaffold_10	786478	Ta1.0_04016:p.Asp419Asn	AT4G21520.1_Symbols:_Transducin/WD40_repeat-like_superfamily_protein_
Ta_scaffold_10	797564	Ta1.0_04018:p.Gly473Ala	AT4G21540.1_Symbols:_SPHK1_sphingosine_kinase_1_
Ta_scaffold_10	800344	Ta1.0_04018:p.Cys869Ser	AT4G21540.1_Symbols:_SPHK1_sphingosine_kinase_1_
Ta_scaffold_10	801765	Ta1.0_04019:p.Gln31His	AT4G21550.1_Symbols:_VAL3_VP1/ABI3-like_3_
Ta_scaffold_10	804145	Ta1.0_04019:p.Leu278Pro	AT4G21550.1_Symbols:_VAL3_VP1/ABI3-like_3_
Ta_scaffold_10	806609	Ta1.0_04019:p.Ile632Leu	AT4G21550.1_Symbols:_VAL3_VP1/ABI3-like_3_
Ta_scaffold_10	806803..806805	Ta1.0_04019:p.Asn698del	AT4G21550.1_Symbols:_VAL3_VP1/ABI3-like_3_
Ta_scaffold_10	809707	Ta1.0_04021:p.Lys286Asn	AT4G21570.1_Symbols:_Protein_of_unknown_function_(DUF300)_
Ta_scaffold_10	812825	Ta1.0_04022:p.Pro101Ala	AT4G21580.1_Symbols:_oxidoreductase,_zinc-binding_dehydrogenase_family_protein_
Ta_scaffold_10	816559	Ta1.0_04023:p.Arg349Met	AT5G41770.1_Symbols:_crooked_neck_protein,_putative_/_cell_cycle_protein,_putative_
Ta_scaffold_10	816763	Ta1.0_04023:p.Gly385Ala	AT5G41770.1_Symbols:_crooked_neck_protein,_putative_/_cell_cycle_protein,_putative_
Ta_scaffold_10	816979	Ta1.0_04023:p.Arg423fs	AT5G41770.1_Symbols:_crooked_neck_protein,_putative_/_cell_cycle_protein,_putative_
Ta_scaffold_10	816981..816989	Ta1.0_04023:p.Tyr424_Glu426del	AT5G41770.1_Symbols:_crooked_neck_protein,_putative_/_cell_cycle_protein,_putative_
Ta_scaffold_10	817012	Ta1.0_04023:p.Ile434Thr	AT5G41770.1_Symbols:_crooked_neck_protein,_putative_/_cell_cycle_protein,_putative_
Ta_scaffold_10	817362^817363	Ta1.0_04023:p.Phe523fs	AT5G41770.1_Symbols:_crooked_neck_protein,_putative_/_cell_cycle_protein,_putative_
Ta_scaffold_10	817390..817398	Ta1.0_04023:p.Phe525fs	AT5G41770.1_Symbols:_crooked_neck_protein,_putative_/_cell_cycle_protein,_putative_
Ta_scaffold_10	817467..817471	Ta1.0_04023:p.Ser551fs	AT5G41770.1_Symbols:_crooked_neck_protein,_putative_/_cell_cycle_protein,_putative_
Ta_scaffold_10	817484	Ta1.0_04023:p.Leu555Phe	AT5G41770.1_Symbols:_crooked_neck_protein,_putative_/_cell_cycle_protein,_putative_
Ta_scaffold_10	817533	Ta1.0_04023:p.Glu572*	AT5G41770.1_Symbols:_crooked_neck_protein,_putative_/_cell_cycle_protein,_putative_
Ta_scaffold_10	817542	Ta1.0_04023:p.Thr575Ala	AT5G41770.1_Symbols:_crooked_neck_protein,_putative_/_cell_cycle_protein,_putative_
Ta_scaffold_10	817585	Ta1.0_04023:p.Lys589Arg	AT5G41770.1_Symbols:_crooked_neck_protein,_putative_/_cell_cycle_protein,_putative_
Ta_scaffold_10	817604	Ta1.0_04023:p.Leu595Phe	AT5G41770.1_Symbols:_crooked_neck_protein,_putative_/_cell_cycle_protein,_putative_
Ta_scaffold_10	817809	Ta1.0_04023:p.Val633Ala	AT5G41770.1_Symbols:_crooked_neck_protein,_putative_/_cell_cycle_protein,_putative_
Ta_scaffold_10	840482	Ta1.0_04028:p.Ile22Phe	AT4G21660.2_Symbols:_proline-rich_spliceosome-associated_(PSP)_family_protein_
Ta_scaffold_11	35564	Ta1.0_04995:p.Gly376Ser	AT5G46330.1_Symbols:_FLS2_Leucine-rich_receptor-like_protein_kinase_family_protein_
Ta_scaffold_11	43338..43354	Ta1.0_04996:p.Ala206fs	AT4G18195.1_Symbols:_ATPUP8,_PUP8_purine_permease_8_
Ta_scaffold_11	80076	Ta1.0_05005:p.Thr37Ala	AT5G46410.2_Symbols:_SSP4_SCP1-like_small_phosphatase_4_
Ta_scaffold_11	230186	Ta1.0_05045:p.Arg868Lys	AT5G11920.1_Symbols:_AtcwINV6,_cwINV6_6-&1-fructan_exohydrolase_
Ta_scaffold_11	291139	Ta1.0_05057:p.Ala66Thr	AT5G12070.1_Symbols:_Plant_self-incompatibility_protein_S1_family_
Ta_scaffold_11	291151	Ta1.0_05057:p.Leu62Phe	AT5G12070.1_Symbols:_Plant_self-incompatibility_protein_S1_family_
Ta_scaffold_11	408279	Ta1.0_05088:p.Glu894Asp	AT5G12420.1_Symbols:_O-acyltransferase_(WSD1-like)_family_protein_
Ta_scaffold_11	423138	Ta1.0_05090:p.Asp589Val	AT5G12440.1_Symbols:_CCCH-type_zinc_fingerfamily_protein_with_RNA-binding_domain_
Ta_scaffold_11	535439	Ta1.0_05114:p.Ser612Ala	AT5G13060.1_Symbols:_ABAP1_ARMADILLO_BTB_protein_1_
Ta_scaffold_11	550047	Ta1.0_05119:p.Ser10Cys	AT5G13110.1_Symbols:_G6PD2_glucose-6-phosphate_dehydrogenase_2_
Ta_scaffold_11	550447	Ta1.0_05119:p.Gly83Glu	AT5G13110.1_Symbols:_G6PD2_glucose-6-phosphate_dehydrogenase_2_
Ta_scaffold_11	612008	Ta1.0_05132:p.Val185Ala	AT5G13230.1_Symbols:_Tetratricopeptide_repeat_(TPR)-like_superfamily_protein_
Ta_scaffold_11	612067	Ta1.0_05132:p.Gly205Arg	AT5G13230.1_Symbols:_Tetratricopeptide_repeat_(TPR)-like_superfamily_protein_
Ta_scaffold_11	612091	Ta1.0_05132:p.Ile213Val	AT5G13230.1_Symbols:_Tetratricopeptide_repeat_(TPR)-like_superfamily_protein_
Ta_scaffold_11	612118	Ta1.0_05132:p.Leu222Val	AT5G13230.1_Symbols:_Tetratricopeptide_repeat_(TPR)-like_superfamily_protein_
Ta_scaffold_11	612148	Ta1.0_05132:p.Glu232Lys	AT5G13230.1_Symbols:_Tetratricopeptide_repeat_(TPR)-like_superfamily_protein_
Ta_scaffold_11	612154	Ta1.0_05132:p.Leu234Val	AT5G13230.1_Symbols:_Tetratricopeptide_repeat_(TPR)-like_superfamily_protein_
Ta_scaffold_11	612994	Ta1.0_05132:p.Leu514Val	AT5G13230.1_Symbols:_Tetratricopeptide_repeat_(TPR)-like_superfamily_protein_
Ta_scaffold_11	613147	Ta1.0_05132:p.Val565Ile	AT5G13230.1_Symbols:_Tetratricopeptide_repeat_(TPR)-like_superfamily_protein_
Ta_scaffold_11	613193	Ta1.0_05132:p.His580Arg	AT5G13230.1_Symbols:_Tetratricopeptide_repeat_(TPR)-like_superfamily_protein_
Ta_scaffold_11	613207	Ta1.0_05132:p.Met585Leu	AT5G13230.1_Symbols:_Tetratricopeptide_repeat_(TPR)-like_superfamily_protein_
Ta_scaffold_11	613238	Ta1.0_05132:p.Trp595Leu	AT5G13230.1_Symbols:_Tetratricopeptide_repeat_(TPR)-like_superfamily_protein_
Ta_scaffold_11	613355	Ta1.0_05132:p.Gly634Glu	AT5G13230.1_Symbols:_Tetratricopeptide_repeat_(TPR)-like_superfamily_protein_
Ta_scaffold_11	613546	Ta1.0_05132:p.Asn698Tyr	AT5G13230.1_Symbols:_Tetratricopeptide_repeat_(TPR)-like_superfamily_protein_
Ta_scaffold_11	613582	Ta1.0_05132:p.Asp710Tyr	AT5G13230.1_Symbols:_Tetratricopeptide_repeat_(TPR)-like_superfamily_protein_
Ta_scaffold_11	613657	Ta1.0_05132:p.His735Asn	AT5G13230.1_Symbols:_Tetratricopeptide_repeat_(TPR)-like_superfamily_protein_
Ta_scaffold_11	613670	Ta1.0_05132:p.His739Leu	AT5G13230.1_Symbols:_Tetratricopeptide_repeat_(TPR)-like_superfamily_protein_
Ta_scaffold_11	613688	Ta1.0_05132:p.Asp745Gly	AT5G13230.1_Symbols:_Tetratricopeptide_repeat_(TPR)-like_superfamily_protein_
Ta_scaffold_11	613689	Ta1.0_05132:p.Asp745Glu	AT5G13230.1_Symbols:_Tetratricopeptide_repeat_(TPR)-like_superfamily_protein_
Ta_scaffold_11	670345	Ta1.0_05140:p.Met1324Val	AT5G13320.1_Symbols:_PBS3,_GDG1,_WIN3,_GH3.12_Auxin-responsive_GH3_family_protein_
Ta_scaffold_11	670347	Ta1.0_05140:p.Met1324Ile	AT5G13320.1_Symbols:_PBS3,_GDG1,_WIN3,_GH3.12_Auxin-responsive_GH3_family_protein_
Ta_scaffold_11	670353	Ta1.0_05140:p.Glu1326Asp	AT5G13320.1_Symbols:_PBS3,_GDG1,_WIN3,_GH3.12_Auxin-responsive_GH3_family_protein_
Ta_scaffold_11	670357	Ta1.0_05140:p.Thr1328Ala	AT5G13320.1_Symbols:_PBS3,_GDG1,_WIN3,_GH3.12_Auxin-responsive_GH3_family_protein_
Ta_scaffold_11	696864	Ta1.0_05149:p.Val201Leu	AT5G13460.1_Symbols:_IQD11_IQ-domain_11_
Ta_scaffold_11	732544	Ta1.0_05157:p.Asp225Glu	AT5G13560.1_Symbols:_unknown_protein;_BEST_Arabidopsis_thaliana_protein_match_is:_unknown_protein_(TAIR:AT2G37370.1);_Has_12055_Blast_hits_to_8846_proteins_in_811_species:_Archae_-_217;_Bacteria_
Ta_scaffold_11	734086	Ta1.0_05157:p.Val66Ala	AT5G13560.1_Symbols:_unknown_protein;_BEST_Arabidopsis_thaliana_protein_match_is:_unknown_protein_(TAIR:AT2G37370.1);_Has_12055_Blast_hits_to_8846_proteins_in_811_species:_Archae_-_217;_Bacteria_
Ta_scaffold_11	736990	Ta1.0_05158:p.Asn254Ser	AT5G13570.2_Symbols:_DCP2_decapping_2_
Ta_scaffold_11	738199	Ta1.0_05159:p.Cys84Arg	AT5G13580.1_Symbols:_ABC-2_type_transporter_family_protein_
Ta_scaffold_11	738250	Ta1.0_05159:p.Ser101Pro	AT5G13580.1_Symbols:_ABC-2_type_transporter_family_protein_
Ta_scaffold_11	740921	Ta1.0_05160:p.Val1144Met	AT5G13590.1_Symbols:_unknown_protein;_Has_150_Blast_hits_to_121_proteins_in_42_species:_Archae_-_0;_Bacteria_-_8;_Metazoa_-_80;_Fungi_-_5;_Plants_-_17;_Viruses_-_0;_Other_Eukaryotes_-_40_(source:
Ta_scaffold_11	741993	Ta1.0_05160:p.Lys861Asn	AT5G13590.1_Symbols:_unknown_protein;_Has_150_Blast_hits_to_121_proteins_in_42_species:_Archae_-_0;_Bacteria_-_8;_Metazoa_-_80;_Fungi_-_5;_Plants_-_17;_Viruses_-_0;_Other_Eukaryotes_-_40_(source:
Ta_scaffold_11	757170	Ta1.0_05165:p.Val541Ile	AT5G13630.1_Symbols:_GUN5,_CCH,_CHLH,_CCH1,_ABAR_magnesium-chelatase_subunit_chlH,_chloroplast,_putative_/_Mg-protoporphyrin_IX_chelatase,_putative_(CHLH)_
Ta_scaffold_12	138884	Ta1.0_05314:p.Val193Phe	AT2G24670.1_Symbols:_Domain_of_unknown_function_(DUF313)_
Ta_scaffold_12	140890..140895	Ta1.0_05316:p.Ser10_Ser11del	AT1G05610.1_Symbols:_APS2_ADP-glucose_pyrophosphorylase_small_subunit_2_
Ta_scaffold_12	141537	Ta1.0_05316:p.Tyr190Cys	AT1G05610.1_Symbols:_APS2_ADP-glucose_pyrophosphorylase_small_subunit_2_
Ta_scaffold_12	154978	Ta1.0_05320:p.Gln272Pro	AT1G05577.1_Symbols:_Domain_of_unknown_function_(DUF966)_
Ta_scaffold_12	259873	Ta1.0_05344:p.Val757Ala	AT1G05320.1_Symbols:_FUNCTIONS_IN:_molecular_function_unknown;_INVOLVED_IN:_biological_process_unknown;_LOCATED_IN:_cellular_component_unknown;_EXPRESSED_IN:_fruit,_egg_cell;_CONTAINS_InterPro_DO
Ta_scaffold_12	293825^293826	Ta1.0_05352:p.Ile86_His87insTyrIle	AT1G05260.1_Symbols:_RCI3,_RCI3A_Peroxidase_superfamily_protein_
Ta_scaffold_12	388109	Ta1.0_05373:p.Ile300Ser	AT1G05020.1_Symbols:_ENTH/ANTH/VHS_superfamily_protein_
Ta_scaffold_12	409060	Ta1.0_05379:p.Thr91Ser	AT2G40920.1_Symbols:_F-box_and_associated_interaction_domains-containing_protein_
Ta_scaffold_12	409088	Ta1.0_05379:p.Asp100Glu	AT2G40920.1_Symbols:_F-box_and_associated_interaction_domains-containing_protein_
Ta_scaffold_12	409617	Ta1.0_05379:p.Leu277Ile	AT2G40920.1_Symbols:_F-box_and_associated_interaction_domains-containing_protein_
Ta_scaffold_12	410970	Ta1.0_05380:p.Tyr352Asp	AT1G04970.1_Symbols:_lipid-binding_serum_glycoprotein_family_protein_
Ta_scaffold_12	411128	Ta1.0_05380:p.Tyr299Phe	AT1G04970.1_Symbols:_lipid-binding_serum_glycoprotein_family_protein_
Ta_scaffold_12	411376	Ta1.0_05380:p.Thr254Ile	AT1G04970.1_Symbols:_lipid-binding_serum_glycoprotein_family_protein_
Ta_scaffold_12	411544	Ta1.0_05380:p.Thr198Ser	AT1G04970.1_Symbols:_lipid-binding_serum_glycoprotein_family_protein_
Ta_scaffold_12	414220	Ta1.0_05381:p.Asp405Ala	AT5G42130.1_Symbols:_Mitochondrial_substrate_carrier_family_protein_
Ta_scaffold_12	414222	Ta1.0_05381:p.Ser406Thr	AT5G42130.1_Symbols:_Mitochondrial_substrate_carrier_family_protein_
Ta_scaffold_12	477639	Ta1.0_05398:p.Arg26Lys	AT1G04790.1_Symbols:_RING/U-box_superfamily_protein_
Ta_scaffold_12	668617	Ta1.0_05448:p.Thr32Met	AT4G13820.1_Symbols:_Leucine-rich_repeat_(LRR)_family_protein_
Ta_scaffold_13	410418..410452	Ta1.0_04683:p.Gln5fs	AT5G14860.1_Symbols:_UDP-Glycosyltransferase_superfamily_protein_
Ta_scaffold_13	481335	Ta1.0_04698:p.Cys555*	AT5G14660.1_Symbols:_PDF1B,_DEF2,_ATDEF2_peptide_deformylase_1B_
Ta_scaffold_13	519637	Ta1.0_04709:p.Phe23Leu	AT5G14530.1_Symbols:_Transducin/WD40_repeat-like_superfamily_protein_
Ta_scaffold_13	605132	Ta1.0_04732:p.Gly316Ala	AT5G14270.2_Symbols:_BET9_bromodomain_and_extraterminal_domain_protein_9_
Ta_scaffold_13	635153	Ta1.0_04739:p.Ala38Thr	AT5G14200.1_Symbols:_ATIMD1,_IMD1_isopropylmalate_dehydrogenase_1_
Ta_scaffold_13	712419	Ta1.0_04762:p.Leu37Phe	AT5G13960.1_Symbols:_SUVH4,_KYP,_SDG33_SU(VAR)3-9_homolog_4_
Ta_scaffold_13	730882	Ta1.0_04767:p.Glu354Lys	AT5G13920.1_Symbols:_GRF_zinc_finger_/_Zinc_knuckle_protein_
Ta_scaffold_13	765798	Ta1.0_04780:p.Asn749Ser	AT3G53720.1_Symbols:_ATCHX20,_CHX20_cation/H+_exchanger_20_
Ta_scaffold_13	767787	Ta1.0_04781:p.Lys82Arg	AT3G53710.1_Symbols:_AGD6_ARF-GAP_domain_6_
Ta_scaffold_13	771842	Ta1.0_04782:p.Ile175Val	AT3G53700.1_Symbols:_MEE40_Pentatricopeptide_repeat_(PPR)_superfamily_protein_
Ta_scaffold_13	772259	Ta1.0_04782:p.Ile36Val	AT3G53700.1_Symbols:_MEE40_Pentatricopeptide_repeat_(PPR)_superfamily_protein_
Ta_scaffold_13	773460	Ta1.0_04783:p.Glu2Gly	AT3G53680.1_Symbols:_Acyl-CoA_N-acyltransferase_with_RING/FYVE/PHD-type_zinc_finger_domain_
Ta_scaffold_14	1558	Ta1.0_06180:p.Val44Ile	AT5G50720.1_Symbols:_ATHVA22E,_HVA22E_HVA22_homologue_E_
Ta_scaffold_14	193802..193806	Ta1.0_06209:p.Leu36fs	AT5G04930.1_Symbols:_ALA1_aminophospholipid_ATPase_1_
Ta_scaffold_14	381185	Ta1.0_06251:p.Arg278Ile	AT1G73280.1_Symbols:_scpl3_serine_carboxypeptidase-like_3_
Ta_scaffold_14	381194	Ta1.0_06251:p.Ser275*	AT1G73280.1_Symbols:_scpl3_serine_carboxypeptidase-like_3_
Ta_scaffold_14	402917	Ta1.0_06259:p.Asn850Lys	AT1G73370.1_Symbols:_SUS6,_ATSUS6_sucrose_synthase_6_
Ta_scaffold_14	404641	Ta1.0_06259:p.Arg404Lys	AT1G73370.1_Symbols:_SUS6,_ATSUS6_sucrose_synthase_6_
Ta_scaffold_14	408574	Ta1.0_06260:p.Glu179Lys	AT1G73380.1_Symbols:_unknown_protein;_CONTAINS_InterPro_DOMAIN/s:_Protein_of_unknown_function_DUF1308_(InterPro:IPR010733);_Has_162_Blast_hits_to_160_proteins_in_67_species:_Archae_-_0;_Bacteria_
Ta_scaffold_14	408593	Ta1.0_06260:p.Glu185Gly	AT1G73380.1_Symbols:_unknown_protein;_CONTAINS_InterPro_DOMAIN/s:_Protein_of_unknown_function_DUF1308_(InterPro:IPR010733);_Has_162_Blast_hits_to_160_proteins_in_67_species:_Archae_-_0;_Bacteria_
Ta_scaffold_14	408926	Ta1.0_06260:p.Gly296Glu	AT1G73380.1_Symbols:_unknown_protein;_CONTAINS_InterPro_DOMAIN/s:_Protein_of_unknown_function_DUF1308_(InterPro:IPR010733);_Has_162_Blast_hits_to_160_proteins_in_67_species:_Archae_-_0;_Bacteria_
Ta_scaffold_14	408932	Ta1.0_06260:p.Asp298Ala	AT1G73380.1_Symbols:_unknown_protein;_CONTAINS_InterPro_DOMAIN/s:_Protein_of_unknown_function_DUF1308_(InterPro:IPR010733);_Has_162_Blast_hits_to_160_proteins_in_67_species:_Archae_-_0;_Bacteria_
Ta_scaffold_14	408933	Ta1.0_06260:p.Asp298Glu	AT1G73380.1_Symbols:_unknown_protein;_CONTAINS_InterPro_DOMAIN/s:_Protein_of_unknown_function_DUF1308_(InterPro:IPR010733);_Has_162_Blast_hits_to_160_proteins_in_67_species:_Archae_-_0;_Bacteria_
Ta_scaffold_14	408935	Ta1.0_06260:p.Glu299Gly	AT1G73380.1_Symbols:_unknown_protein;_CONTAINS_InterPro_DOMAIN/s:_Protein_of_unknown_function_DUF1308_(InterPro:IPR010733);_Has_162_Blast_hits_to_160_proteins_in_67_species:_Archae_-_0;_Bacteria_
Ta_scaffold_14	409101	Ta1.0_06260:p.Lys318Asn	AT1G73380.1_Symbols:_unknown_protein;_CONTAINS_InterPro_DOMAIN/s:_Protein_of_unknown_function_DUF1308_(InterPro:IPR010733);_Has_162_Blast_hits_to_160_proteins_in_67_species:_Archae_-_0;_Bacteria_
Ta_scaffold_14	409123	Ta1.0_06260:p.Ala326Thr	AT1G73380.1_Symbols:_unknown_protein;_CONTAINS_InterPro_DOMAIN/s:_Protein_of_unknown_function_DUF1308_(InterPro:IPR010733);_Has_162_Blast_hits_to_160_proteins_in_67_species:_Archae_-_0;_Bacteria_
Ta_scaffold_14	409145	Ta1.0_06260:p.Gly333Val	AT1G73380.1_Symbols:_unknown_protein;_CONTAINS_InterPro_DOMAIN/s:_Protein_of_unknown_function_DUF1308_(InterPro:IPR010733);_Has_162_Blast_hits_to_160_proteins_in_67_species:_Archae_-_0;_Bacteria_
Ta_scaffold_14	412596	Ta1.0_06261:p.Thr7Arg	AT1G73390.1_Symbols:_Endosomal_targeting_BRO1-like_domain-containing_protein_
Ta_scaffold_14	453806	Ta1.0_06271:p.Asp56His	AT1G55940.1_Symbols:_CYP708A1_cytochrome_P450,_family_708,_subfamily_A,_polypeptide_1_
Ta_scaffold_14	505026	Ta1.0_06284:p.His407Gln	AT1G55830.2_Symbols:_unknown_protein;_FUNCTIONS_IN:_molecular_function_unknown;_INVOLVED_IN:_biological_process_unknown;_LOCATED_IN:_cellular_component_unknown;_EXPRESSED_IN:_22_plant_structures;
Ta_scaffold_14	507394	Ta1.0_06285:p.Val331Ile	AT1G55820.1_Symbols:_Kinase-related_protein_of_unknown_function_(DUF1296)_
Ta_scaffold_14	507670	Ta1.0_06285:p.Pro282His	AT1G55820.1_Symbols:_Kinase-related_protein_of_unknown_function_(DUF1296)_
Ta_scaffold_14	509751	Ta1.0_06286:p.His394Asp	AT1G14770.1_Symbols:_RING/FYVE/PHD_zinc_finger_superfamily_protein_
Ta_scaffold_14	511059	Ta1.0_06286:p.Glu63Lys	AT1G14770.1_Symbols:_RING/FYVE/PHD_zinc_finger_superfamily_protein_
Ta_scaffold_14	557119	Ta1.0_06298:p.Ser369Tyr	AT1G55690.1_Symbols:_Sec14p-like_phosphatidylinositol_transfer_family_protein_
Ta_scaffold_14	603261	Ta1.0_06310:p.Pro309Leu	AT1G55560.1_Symbols:_sks14_SKU5_similar_14_
Ta_scaffold_14	617515	Ta1.0_06313:p.Glu52Lys	AT1G55540.2_Symbols:_Nuclear_pore_complex_protein_
Ta_scaffold_14	655167	Ta1.0_06323:p.Ser70Pro	AT1G55480.1_Symbols:_ZKT_protein_containing_PDZ_domain,_a_K-box_domain,_and_a_TPR_region_
Ta_scaffold_14	668607	Ta1.0_06329:p.Tyr29Phe	AT1G55360.1_Symbols:_Protein_of_Unknown_Function_(DUF239)_
Ta_scaffold_14	673021	Ta1.0_06330:p.Pro50Ser	AT1G55350.5_Symbols:_DEK1_calpain-type_cysteine_protease_family_
Ta_scaffold_14	742511	Ta1.0_06342:p.Ser26Trp	AT4G00490.1_Symbols:_BAM2,_BMY9_beta-amylase_2_
Ta_scaffold_14	742587	Ta1.0_06342:p.Leu51Phe	AT4G00490.1_Symbols:_BAM2,_BMY9_beta-amylase_2_
Ta_scaffold_14	748639	Ta1.0_06344:p.Met107Thr	AT4G00520.2_Symbols:_Acyl-CoA_thioesterase_family_protein_
Ta_scaffold_14	759429	Ta1.0_06347:p.Asp281Gly	AT3G25080.1_Symbols:_Protein_of_unknown_function_(DUF626)_
Ta_scaffold_14	759703	Ta1.0_06347:p.Ile340Thr	AT3G25080.1_Symbols:_Protein_of_unknown_function_(DUF626)_
Ta_scaffold_14	759759	Ta1.0_06347:p.Leu359Ile	AT3G25080.1_Symbols:_Protein_of_unknown_function_(DUF626)_
Ta_scaffold_14	759772..759829	Ta1.0_06347:p.Gly364del	AT3G25080.1_Symbols:_Protein_of_unknown_function_(DUF626)_
Ta_scaffold_14	759907	Ta1.0_06347:p.Lys366Thr	AT3G25080.1_Symbols:_Protein_of_unknown_function_(DUF626)_
Ta_scaffold_14	760005	Ta1.0_06347:p.Asp399Asn	AT3G25080.1_Symbols:_Protein_of_unknown_function_(DUF626)_
Ta_scaffold_14	760087	Ta1.0_06347:p.Thr426Lys	AT3G25080.1_Symbols:_Protein_of_unknown_function_(DUF626)_
Ta_scaffold_14	760179	Ta1.0_06347:p.Glu457Lys	AT3G25080.1_Symbols:_Protein_of_unknown_function_(DUF626)_
Ta_scaffold_14	760218	Ta1.0_06347:p.Val470Ile	AT3G25080.1_Symbols:_Protein_of_unknown_function_(DUF626)_
Ta_scaffold_14	760270	Ta1.0_06347:p.Leu487Gln	AT3G25080.1_Symbols:_Protein_of_unknown_function_(DUF626)_
Ta_scaffold_14	760297	Ta1.0_06347:p.Gln496Pro	AT3G25080.1_Symbols:_Protein_of_unknown_function_(DUF626)_
Ta_scaffold_14	763700	Ta1.0_06349:p.Thr327Ile	AT4G00550.1_Symbols:_DGD2_digalactosyl_diacylglycerol_deficient_2_
Ta_scaffold_14	764001	Ta1.0_06349:p.Thr279Ala	AT4G00550.1_Symbols:_DGD2_digalactosyl_diacylglycerol_deficient_2_
Ta_scaffold_14	764017	Ta1.0_06349:p.Glu273Asp	AT4G00550.1_Symbols:_DGD2_digalactosyl_diacylglycerol_deficient_2_
Ta_scaffold_14	764169	Ta1.0_06349:p.Asp223His	AT4G00550.1_Symbols:_DGD2_digalactosyl_diacylglycerol_deficient_2_
Ta_scaffold_14	764174	Ta1.0_06349:p.Leu221Arg	AT4G00550.1_Symbols:_DGD2_digalactosyl_diacylglycerol_deficient_2_
Ta_scaffold_14	764184	Ta1.0_06349:p.Leu218Met	AT4G00550.1_Symbols:_DGD2_digalactosyl_diacylglycerol_deficient_2_
Ta_scaffold_14	764752	Ta1.0_06349:p.Ile116Val	AT4G00550.1_Symbols:_DGD2_digalactosyl_diacylglycerol_deficient_2_
Ta_scaffold_14	764764	Ta1.0_06349:p.Ile112Leu	AT4G00550.1_Symbols:_DGD2_digalactosyl_diacylglycerol_deficient_2_
Ta_scaffold_14	765536..765538	Ta1.0_06349:p.Gln6del	AT4G00550.1_Symbols:_DGD2_digalactosyl_diacylglycerol_deficient_2_
Ta_scaffold_14	772003	Ta1.0_06350:p.Thr84Ser	AT4G00560.4_Symbols:_NAD(P)-binding_Rossmann-fold_superfamily_protein_
Ta_scaffold_14	772036	Ta1.0_06350:p.Tyr73His	AT4G00560.4_Symbols:_NAD(P)-binding_Rossmann-fold_superfamily_protein_
Ta_scaffold_14	772232	Ta1.0_06350:p.Lys33Asn	AT4G00560.4_Symbols:_NAD(P)-binding_Rossmann-fold_superfamily_protein_
Ta_scaffold_14	772411	Ta1.0_06351:p.*92Gln	AT4G00560.4_Symbols:_NAD(P)-binding_Rossmann-fold_superfamily_protein_
Ta_scaffold_14	772461	Ta1.0_06351:p.Thr75Ile	AT4G00560.4_Symbols:_NAD(P)-binding_Rossmann-fold_superfamily_protein_
Ta_scaffold_14	772466^772467	Ta1.0_06351:p.Leu72_Ser73insArg	AT4G00560.4_Symbols:_NAD(P)-binding_Rossmann-fold_superfamily_protein_
Ta_scaffold_14	772477	Ta1.0_06351:p.Thr70Ala	AT4G00560.4_Symbols:_NAD(P)-binding_Rossmann-fold_superfamily_protein_
Ta_scaffold_14	772491	Ta1.0_06351:p.Lys65Arg	AT4G00560.4_Symbols:_NAD(P)-binding_Rossmann-fold_superfamily_protein_
Ta_scaffold_15	18720	Ta1.0_03590:p.Met597Ile	AT1G14650.1_Symbols:_SWAP_(Suppressor-of-White-APricot)/surp_domain-containing_protein_/_ubiquitin_family_protein_
Ta_scaffold_15	52806	Ta1.0_03599:p.Arg170Gly	AT1G14710.1_Symbols:_hydroxyproline-rich_glycoprotein_family_protein_
Ta_scaffold_15	91914	Ta1.0_03612:p.Asp345Gly	AT1G14810.1_Symbols:_semialdehyde_dehydrogenase_family_protein_
Ta_scaffold_15	187356	Ta1.0_03639:p.Leu100Ile	AT2G07760.1_Symbols:_Zinc_knuckle_(CCHC-type)_family_protein_
Ta_scaffold_15	187362	Ta1.0_03639:p.His102Tyr	AT2G07760.1_Symbols:_Zinc_knuckle_(CCHC-type)_family_protein_
Ta_scaffold_15	187404	Ta1.0_03639:p.Ala116Thr	AT2G07760.1_Symbols:_Zinc_knuckle_(CCHC-type)_family_protein_
Ta_scaffold_15	187880	Ta1.0_03639:p.Lys274Asn	AT2G07760.1_Symbols:_Zinc_knuckle_(CCHC-type)_family_protein_
Ta_scaffold_15	188068	Ta1.0_03639:p.Pro337Leu	AT2G07760.1_Symbols:_Zinc_knuckle_(CCHC-type)_family_protein_
Ta_scaffold_15	212949	Ta1.0_03645:p.Ala201Thr	AT1G15190.1_Symbols:_Fasciclin-like_arabinogalactan_family_protein_
Ta_scaffold_15	283424	Ta1.0_03669:p.Ser19Phe	AT1G15410.1_Symbols:_aspartate-glutamate_racemase_family_
Ta_scaffold_15	291752	Ta1.0_03673:p.Asp604His	AT1G15440.1_Symbols:_PWP2,_ATPWP2_periodic_tryptophan_protein_2_
Ta_scaffold_15	303491	Ta1.0_03676:p.Arg15Pro	AT1G15480.1_Symbols:_Tetratricopeptide_repeat_(TPR)-like_superfamily_protein_
Ta_scaffold_15	307030	Ta1.0_03677:p.Pro14Leu	AT1G15500.1_Symbols:_ATNTT2_TLC_ATP/ADP_transporter_
Ta_scaffold_15	400122	Ta1.0_03693:p.Phe351Val	AT1G15790.1_Symbols:_unknown_protein;_BEST_Arabidopsis_thaliana_protein_match_is:_unknown_protein_(TAIR:AT1G15780.1);_Has_170_Blast_hits_to_94_proteins_in_14_species:_Archae_-_0;_Bacteria_-_0;_Me
Ta_scaffold_15	424998	Ta1.0_03700:p.Arg85Thr	AT1G15870.1_Symbols:_Mitochondrial_glycoprotein_family_protein_
Ta_scaffold_15	430143	Ta1.0_03702:p.Ile580Met	AT1G15890.1_Symbols:_Disease_resistance_protein_(CC-NBS-LRR_class)_family_
Ta_scaffold_15	441270	Ta1.0_03705:p.Pro259Ser	AT2G32070.1_Symbols:_Polynucleotidyl_transferase,_ribonuclease_H-like_superfamily_protein_
Ta_scaffold_15	448688	Ta1.0_03707:p.Arg748Ser	AT1G15940.1_Symbols:_Tudor/PWWP/MBT_superfamily_protein_
Ta_scaffold_15	453578	Ta1.0_03709:p.Val39Met	AT1G15960.1_Symbols:_NRAMP6,_ATNRAMP6_NRAMP_metal_ion_transporter_6_
Ta_scaffold_15	474191	Ta1.0_03717:p.Ser168Asn	AT1G16040.1_Symbols:_FUNCTIONS_IN:_molecular_function_unknown;_INVOLVED_IN:_GPI_anchor_biosynthetic_process;_LOCATED_IN:_integral_to_membrane,_endoplasmic_reticulum_membrane;_EXPRESSED_IN:_24_pla
Ta_scaffold_15	485952	Ta1.0_03721:p.Ser341Asn	AT1G16150.1_Symbols:_WAKL4_wall_associated_kinase-like_4_
Ta_scaffold_15	490775	Ta1.0_03721:p.Gly1508Glu	AT1G16150.1_Symbols:_WAKL4_wall_associated_kinase-like_4_
Ta_scaffold_15	503882	Ta1.0_03723:p.Pro310Leu	AT1G16180.1_Symbols:_Serinc-domain_containing_serine_and_sphingolipid_biosynthesis_protein_
Ta_scaffold_15	555837	Ta1.0_03738:p.Gly474Glu	AT1G16390.1_Symbols:_ATOCT3,_3-Oct_organic_cation/carnitine_transporter_3_
Ta_scaffold_15	664740	Ta1.0_03770:p.Asn190Lys	AT1G16710.1_Symbols:_HAC12_histone_acetyltransferase_of_the_CBP_family_12_
Ta_scaffold_15	668475	Ta1.0_03770:p.Cys1133Tyr	AT1G16710.1_Symbols:_HAC12_histone_acetyltransferase_of_the_CBP_family_12_
Ta_scaffold_15	671207	Ta1.0_03770:p.Glu1720fs	AT1G16710.1_Symbols:_HAC12_histone_acetyltransferase_of_the_CBP_family_12_
Ta_scaffold_15	763701	Ta1.0_03798:p.Tyr299*	AT1G17000.1_Symbols:_ATTPS3,_TPS3_trehalose-phosphatase/synthase_3_
Ta_scaffold_15	804961	Ta1.0_03810:p.Ser239Leu	AT1G17120.1_Symbols:_CAT8_cationic_amino_acid_transporter_8_
Ta_scaffold_15	813209	Ta1.0_03813:p.Leu309Arg	AT1G17145.1_Symbols:_RING/U-box_superfamily_protein_
Ta_scaffold_15	821362	Ta1.0_03815:p.Leu398Val	AT1G17150.1_Symbols:_Pectin_lyase-like_superfamily_protein_
Ta_scaffold_15	851983	Ta1.0_03821:p.Thr140Ile	AT1G17230.1_Symbols:_Leucine-rich_receptor-like_protein_kinase_family_protein_
Ta_scaffold_16	33278	Ta1.0_06729:p.Arg22Ser	AT1G78040.1_Symbols:_Pollen_Ole_e_1_allergen_and_extensin_family_protein_
Ta_scaffold_16	58010	Ta1.0_06734:p.Lys106Thr	AT1G22200.1_Symbols:_Endoplasmic_reticulum_vesicle_transporter_protein_
Ta_scaffold_16	85705	Ta1.0_06737:p.Arg262Gly	AT1G78110.1_Symbols:_unknown_protein;_FUNCTIONS_IN:_molecular_function_unknown;_INVOLVED_IN:_biological_process_unknown;_LOCATED_IN:_plasma_membrane;_EXPRESSED_IN:_17_plant_structures;_EXPRESSED_
Ta_scaffold_16	94561	Ta1.0_06739:p.Met381Val	AT1G78130.1_Symbols:_UNE2_Major_facilitator_superfamily_protein_
Ta_scaffold_16	94636	Ta1.0_06739:p.Ala406Thr	AT1G78130.1_Symbols:_UNE2_Major_facilitator_superfamily_protein_
Ta_scaffold_16	102034	Ta1.0_06742:p.Ser212Cys	AT1G78160.1_Symbols:_APUM7,_PUM7_pumilio_7_
Ta_scaffold_16	112797	Ta1.0_06745:p.Ser757Phe	AT1G22260.1_Symbols:_ZYP1a,_ZYP1_Myosin_heavy_chain-related_protein_
Ta_scaffold_16	168102	Ta1.0_06757:p.Gln482Arg	AT1G78380.1_Symbols:_ATGSTU19,_GST8,_GSTU19_glutathione_S-transferase_TAU_19_
Ta_scaffold_16	312601	Ta1.0_06797:p.Ala153Pro	AT1G78870.1_Symbols:_UBC35,_UBC13A_ubiquitin-conjugating_enzyme_35_
Ta_scaffold_16	327276	Ta1.0_06802:p.Arg272fs	AT1G78910.1_Symbols:_Pseudouridine_synthase_family_protein_
Ta_scaffold_16	327278	Ta1.0_06802:p.Arg272Thr	AT1G78910.1_Symbols:_Pseudouridine_synthase_family_protein_
Ta_scaffold_16	327283	Ta1.0_06802:p.Met274Leu	AT1G78910.1_Symbols:_Pseudouridine_synthase_family_protein_
Ta_scaffold_16	327304	Ta1.0_06802:p.His281fs	AT1G78910.1_Symbols:_Pseudouridine_synthase_family_protein_
Ta_scaffold_16	327307..327309	Ta1.0_06802:p.Asn282del	AT1G78910.1_Symbols:_Pseudouridine_synthase_family_protein_
Ta_scaffold_16	327320	Ta1.0_06802:p.Lys286Met	AT1G78910.1_Symbols:_Pseudouridine_synthase_family_protein_
Ta_scaffold_16	327591	Ta1.0_06802:p.Asp337Gly	AT1G78910.1_Symbols:_Pseudouridine_synthase_family_protein_
Ta_scaffold_16	327909	Ta1.0_06802:p.Arg414Gly	AT1G78910.1_Symbols:_Pseudouridine_synthase_family_protein_
Ta_scaffold_16	344369	Ta1.0_06806:p.Pro227Ser	AT1G78940.2_Symbols:_Protein_kinase_protein_with_adenine_nucleotide_alpha_hydrolases-like_domain_
Ta_scaffold_16	396758	Ta1.0_06818:p.Thr394Ser	AT1G79050.1_Symbols:_recA_DNA_recombination_family_protein_
Ta_scaffold_16	420255	Ta1.0_06823:p.Gly298Ser	AT1G79110.1_Symbols:_zinc_ion_binding_
Ta_scaffold_17	32933	Ta1.0_05683:p.Lys734Met	AT1G74090.1_Symbols:_SOT18,_ATSOT18,_ATST5B_desulfo-glucosinolate_sulfotransferase_18_
Ta_scaffold_17	289079	Ta1.0_05716:p.Glu338Ala	AT1G77850.1_Symbols:_ARF17_auxin_response_factor_17_
Ta_scaffold_17	297521	Ta1.0_05718:p.Thr154Ile	AT1G14800.1_Symbols:_Nucleic_acid-binding,_OB-fold-like_protein_
Ta_scaffold_17	298275	Ta1.0_05718:p.Ser247Cys	AT1G14800.1_Symbols:_Nucleic_acid-binding,_OB-fold-like_protein_
Ta_scaffold_17	310190	Ta1.0_05722:p.Asp95Glu	AT1G77830.1_Symbols:_RING/U-box_superfamily_protein_
Ta_scaffold_17	310391	Ta1.0_05722:p.Leu29fs	AT1G77830.1_Symbols:_RING/U-box_superfamily_protein_
Ta_scaffold_17	419940	Ta1.0_05743:p.Ala512Ser	AT1G77600.3_Symbols:_ARM_repeat_superfamily_protein_
Ta_scaffold_17	420094	Ta1.0_05743:p.Cys539Tyr	AT1G77600.3_Symbols:_ARM_repeat_superfamily_protein_
Ta_scaffold_17	435428	Ta1.0_05745:p.Thr659Ile	AT1G77580.2_Symbols:_Plant_protein_of_unknown_function_(DUF869)_
Ta_scaffold_17	476645	Ta1.0_05756:p.Phe1293Val	AT1G77460.1_Symbols:_Armadillo/beta-catenin-like_repeat_;_C2_calcium/lipid-binding_domain_(CaLB)_protein_
Ta_scaffold_17	497044	Ta1.0_05762:p.Asn439Ser	AT3G22421.1_Symbols:_F-box_and_associated_interaction_domains-containing_protein_
Ta_scaffold_17	497068	Ta1.0_05762:p.Ala431Val	AT3G22421.1_Symbols:_F-box_and_associated_interaction_domains-containing_protein_
Ta_scaffold_17	497696	Ta1.0_05762:p.Leu229His	AT3G22421.1_Symbols:_F-box_and_associated_interaction_domains-containing_protein_
Ta_scaffold_17	497889	Ta1.0_05762:p.Phe165Leu	AT3G22421.1_Symbols:_F-box_and_associated_interaction_domains-containing_protein_
Ta_scaffold_17	498092	Ta1.0_05762:p.Asp97Gly	AT3G22421.1_Symbols:_F-box_and_associated_interaction_domains-containing_protein_
Ta_scaffold_17	498093	Ta1.0_05762:p.Asp97Asn	AT3G22421.1_Symbols:_F-box_and_associated_interaction_domains-containing_protein_
Ta_scaffold_17	499532	Ta1.0_05763:p.Trp146Leu	AT1G77405.1_Symbols:_Pentatricopeptide_repeat_(PPR)_superfamily_protein_
Ta_scaffold_17	511732	Ta1.0_05766:p.Ile359Arg	AT1G77380.1_Symbols:_AAP3,_ATAAP3_amino_acid_permease_3_
Ta_scaffold_17	555766	Ta1.0_05775:p.Ser357Leu	AT1G77280.1_Symbols:_Protein_kinase_protein_with_adenine_nucleotide_alpha_hydrolases-like_domain_
Ta_scaffold_17	564913	Ta1.0_05777:p.Met320Val	AT1G77260.1_Symbols:_S-adenosyl-L-methionine-dependent_methyltransferases_superfamily_protein_
Ta_scaffold_17	658067	Ta1.0_05804:p.Val68Ala	AT1G76965.1_Symbols:_Encodes_a_Protease_inhibitor/seed_storage/LTP_family_protein_
Ta_scaffold_18	7587	Ta1.0_03392:p.Arg88His	AT4G09090.1_Symbols:_Carbohydrate-binding_X8_domain_superfamily_protein_
Ta_scaffold_18	37318	Ta1.0_03393:p.Leu366Phe	AT1G66860.1_Symbols:_Class_I_glutamine_amidotransferase-like_superfamily_protein_
Ta_scaffold_18	37493	Ta1.0_03393:p.Pro425Ser	AT1G66860.1_Symbols:_Class_I_glutamine_amidotransferase-like_superfamily_protein_
Ta_scaffold_18	42749..42750	Ta1.0_03394:p.Asp411fs	AT1G66880.1_Symbols:_Protein_kinase_superfamily_protein_
Ta_scaffold_18	44059	Ta1.0_03394:p.Trp486Ser	AT1G66880.1_Symbols:_Protein_kinase_superfamily_protein_
Ta_scaffold_18	44060	Ta1.0_03394:p.Trp486Cys	AT1G66880.1_Symbols:_Protein_kinase_superfamily_protein_
Ta_scaffold_18	44071	Ta1.0_03394:p.Arg490Pro	AT1G66880.1_Symbols:_Protein_kinase_superfamily_protein_
Ta_scaffold_18	44122	Ta1.0_03394:p.Ser507Ile	AT1G66880.1_Symbols:_Protein_kinase_superfamily_protein_
Ta_scaffold_18	44179	Ta1.0_03394:p.Ser526Tyr	AT1G66880.1_Symbols:_Protein_kinase_superfamily_protein_
Ta_scaffold_18	44191	Ta1.0_03394:p.Thr530Lys	AT1G66880.1_Symbols:_Protein_kinase_superfamily_protein_
Ta_scaffold_18	44339	Ta1.0_03394:p.Trp579Cys	AT1G66880.1_Symbols:_Protein_kinase_superfamily_protein_
Ta_scaffold_18	44343	Ta1.0_03394:p.Asp581Asn	AT1G66880.1_Symbols:_Protein_kinase_superfamily_protein_
Ta_scaffold_18	44362	Ta1.0_03394:p.Gly587Asp	AT1G66880.1_Symbols:_Protein_kinase_superfamily_protein_
Ta_scaffold_18	44387^44388	Ta1.0_03394:p.Tyr596fs	AT1G66880.1_Symbols:_Protein_kinase_superfamily_protein_
Ta_scaffold_18	44390..44394	Ta1.0_03394:p.Tyr596fs	AT1G66880.1_Symbols:_Protein_kinase_superfamily_protein_
Ta_scaffold_18	44401	Ta1.0_03394:p.Thr600Asn	AT1G66880.1_Symbols:_Protein_kinase_superfamily_protein_
Ta_scaffold_18	44407	Ta1.0_03394:p.Pro602Leu	AT1G66880.1_Symbols:_Protein_kinase_superfamily_protein_
Ta_scaffold_18	44419	Ta1.0_03394:p.Thr606Ser	AT1G66880.1_Symbols:_Protein_kinase_superfamily_protein_
Ta_scaffold_18	44434	Ta1.0_03394:p.Ser611Asn	AT1G66880.1_Symbols:_Protein_kinase_superfamily_protein_
Ta_scaffold_18	44437	Ta1.0_03394:p.Asn612Ser	AT1G66880.1_Symbols:_Protein_kinase_superfamily_protein_
Ta_scaffold_18	44491	Ta1.0_03394:p.Gln630Arg	AT1G66880.1_Symbols:_Protein_kinase_superfamily_protein_
Ta_scaffold_18	44520	Ta1.0_03394:p.Asp640Asn	AT1G66880.1_Symbols:_Protein_kinase_superfamily_protein_
Ta_scaffold_18	45390	Ta1.0_03394:p.Leu681Pro	AT1G66880.1_Symbols:_Protein_kinase_superfamily_protein_
Ta_scaffold_18	45416	Ta1.0_03394:p.Phe690Ile	AT1G66880.1_Symbols:_Protein_kinase_superfamily_protein_
Ta_scaffold_18	45422	Ta1.0_03394:p.His692Asn	AT1G66880.1_Symbols:_Protein_kinase_superfamily_protein_
Ta_scaffold_18	45423	Ta1.0_03394:p.His692Leu	AT1G66880.1_Symbols:_Protein_kinase_superfamily_protein_
Ta_scaffold_18	45446	Ta1.0_03394:p.Lys700Gln	AT1G66880.1_Symbols:_Protein_kinase_superfamily_protein_
Ta_scaffold_18	45453	Ta1.0_03394:p.Pro702Leu	AT1G66880.1_Symbols:_Protein_kinase_superfamily_protein_
Ta_scaffold_18	45491	Ta1.0_03394:p.Thr715Ala	AT1G66880.1_Symbols:_Protein_kinase_superfamily_protein_
Ta_scaffold_18	45572^45573	Ta1.0_03394:p.Thr742delinsLysAla	AT1G66880.1_Symbols:_Protein_kinase_superfamily_protein_
Ta_scaffold_18	45575..45577	Ta1.0_03394:p.Thr743del	AT1G66880.1_Symbols:_Protein_kinase_superfamily_protein_
Ta_scaffold_18	45575^45576	Ta1.0_03394:p.Thr743fs	AT1G66880.1_Symbols:_Protein_kinase_superfamily_protein_
Ta_scaffold_18	45960	Ta1.0_03394:p.Leu871Gln	AT1G66880.1_Symbols:_Protein_kinase_superfamily_protein_
Ta_scaffold_18	47745	Ta1.0_03394:p.Val1125Leu	AT1G66880.1_Symbols:_Protein_kinase_superfamily_protein_
Ta_scaffold_18	47752	Ta1.0_03394:p.Leu1127Ser	AT1G66880.1_Symbols:_Protein_kinase_superfamily_protein_
Ta_scaffold_18	47758	Ta1.0_03394:p.Glu1129Val	AT1G66880.1_Symbols:_Protein_kinase_superfamily_protein_
Ta_scaffold_18	47781	Ta1.0_03394:p.Gly1137Arg	AT1G66880.1_Symbols:_Protein_kinase_superfamily_protein_
Ta_scaffold_18	47782	Ta1.0_03394:p.Gly1137Glu	AT1G66880.1_Symbols:_Protein_kinase_superfamily_protein_
Ta_scaffold_18	47792	Ta1.0_03394:p.Lys1140Asn	AT1G66880.1_Symbols:_Protein_kinase_superfamily_protein_
Ta_scaffold_18	48215^48216	Ta1.0_03394:p.Val1157_Ile1158insAla	AT1G66880.1_Symbols:_Protein_kinase_superfamily_protein_
Ta_scaffold_18	48223	Ta1.0_03394:p.Val1160Ile	AT1G66880.1_Symbols:_Protein_kinase_superfamily_protein_
Ta_scaffold_18	48230	Ta1.0_03394:p.Val1162Gly	AT1G66880.1_Symbols:_Protein_kinase_superfamily_protein_
Ta_scaffold_18	48244	Ta1.0_03394:p.Leu1167Phe	AT1G66880.1_Symbols:_Protein_kinase_superfamily_protein_
Ta_scaffold_18	48271	Ta1.0_03394:p.Ser1176Ala	AT1G66880.1_Symbols:_Protein_kinase_superfamily_protein_
Ta_scaffold_18	59426	Ta1.0_03395:p.Arg30Gly	AT1G66890.1_Symbols:_FUNCTIONS_IN:_molecular_function_unknown;_INVOLVED_IN:_biological_process_unknown;_LOCATED_IN:_chloroplast;_EXPRESSED_IN:_22_plant_structures;_EXPRESSED_DURING:_13_growth_sta
Ta_scaffold_18	59699	Ta1.0_03395:p.Gly121Arg	AT1G66890.1_Symbols:_FUNCTIONS_IN:_molecular_function_unknown;_INVOLVED_IN:_biological_process_unknown;_LOCATED_IN:_chloroplast;_EXPRESSED_IN:_22_plant_structures;_EXPRESSED_DURING:_13_growth_sta
Ta_scaffold_18	59741	Ta1.0_03395:p.Ile135Phe	AT1G66890.1_Symbols:_FUNCTIONS_IN:_molecular_function_unknown;_INVOLVED_IN:_biological_process_unknown;_LOCATED_IN:_chloroplast;_EXPRESSED_IN:_22_plant_structures;_EXPRESSED_DURING:_13_growth_sta
Ta_scaffold_18	85076	Ta1.0_03396:p.Ile88Val	AT1G66900.1_Symbols:_alpha/beta-Hydrolases_superfamily_protein_
Ta_scaffold_18	86844^86845	Ta1.0_03396:p.Arg307fs	AT1G66900.1_Symbols:_alpha/beta-Hydrolases_superfamily_protein_
Ta_scaffold_18	86847	Ta1.0_03396:p.Arg307Ser	AT1G66900.1_Symbols:_alpha/beta-Hydrolases_superfamily_protein_
Ta_scaffold_18	93250	Ta1.0_03397:p.Tyr294His	AT1G66910.1_Symbols:_Protein_kinase_superfamily_protein_
Ta_scaffold_18	93268	Ta1.0_03397:p.Lys288Glu	AT1G66910.1_Symbols:_Protein_kinase_superfamily_protein_
Ta_scaffold_18	93280..93281	Ta1.0_03397:p.Tyr284fs	AT1G66910.1_Symbols:_Protein_kinase_superfamily_protein_
Ta_scaffold_18	93284..93301	Ta1.0_03397:p.Gly277_Asn282del	AT1G66910.1_Symbols:_Protein_kinase_superfamily_protein_
Ta_scaffold_18	93323	Ta1.0_03397:p.Asn269Lys	AT1G66910.1_Symbols:_Protein_kinase_superfamily_protein_
Ta_scaffold_18	93367	Ta1.0_03397:p.Ile267Val	AT1G66910.1_Symbols:_Protein_kinase_superfamily_protein_
Ta_scaffold_18	93375	Ta1.0_03397:p.Thr264Ile	AT1G66910.1_Symbols:_Protein_kinase_superfamily_protein_
Ta_scaffold_18	93393	Ta1.0_03397:p.His261Gln	AT1G66910.1_Symbols:_Protein_kinase_superfamily_protein_
Ta_scaffold_18	93464	Ta1.0_03397:p.Ile238Val	AT1G66910.1_Symbols:_Protein_kinase_superfamily_protein_
Ta_scaffold_18	93472	Ta1.0_03397:p.Ala235Val	AT1G66910.1_Symbols:_Protein_kinase_superfamily_protein_
Ta_scaffold_18	93492^93493	Ta1.0_03397:p.Glu228fs	AT1G66910.1_Symbols:_Protein_kinase_superfamily_protein_
Ta_scaffold_18	93527	Ta1.0_03397:p.Val217Met	AT1G66910.1_Symbols:_Protein_kinase_superfamily_protein_
Ta_scaffold_18	93590..93591	Ta1.0_03397:p.Val213fs	AT1G66910.1_Symbols:_Protein_kinase_superfamily_protein_
Ta_scaffold_18	93656	Ta1.0_03397:p.Arg191Lys	AT1G66910.1_Symbols:_Protein_kinase_superfamily_protein_
Ta_scaffold_18	100803	Ta1.0_03398:p.Asp1976Gly	AT1G67000.1_Symbols:_Protein_kinase_superfamily_protein_
Ta_scaffold_18	100839	Ta1.0_03398:p.Pro1964Leu	AT1G67000.1_Symbols:_Protein_kinase_superfamily_protein_
Ta_scaffold_18	100849	Ta1.0_03398:p.Asn1961Asp	AT1G67000.1_Symbols:_Protein_kinase_superfamily_protein_
Ta_scaffold_18	101085..101164	Ta1.0_03398:p.Glu1856fs	AT1G67000.1_Symbols:_Protein_kinase_superfamily_protein_
Ta_scaffold_18	101224	Ta1.0_03398:p.Leu1836Val	AT1G67000.1_Symbols:_Protein_kinase_superfamily_protein_
Ta_scaffold_18	104100	Ta1.0_03398:p.Asn1824Asp	AT1G67000.1_Symbols:_Protein_kinase_superfamily_protein_
Ta_scaffold_18	104250	Ta1.0_03398:p.Leu1774Val	AT1G67000.1_Symbols:_Protein_kinase_superfamily_protein_
Ta_scaffold_18	105218	Ta1.0_03398:p.Asp1451Gly	AT1G67000.1_Symbols:_Protein_kinase_superfamily_protein_
Ta_scaffold_18	105575	Ta1.0_03398:p.Glu1427*	AT1G67000.1_Symbols:_Protein_kinase_superfamily_protein_
Ta_scaffold_18	105640	Ta1.0_03398:p.Ala1405Val	AT1G67000.1_Symbols:_Protein_kinase_superfamily_protein_
Ta_scaffold_18	105753	Ta1.0_03398:p.Asp1367Glu	AT1G67000.1_Symbols:_Protein_kinase_superfamily_protein_
Ta_scaffold_18	105769	Ta1.0_03398:p.His1362Arg	AT1G67000.1_Symbols:_Protein_kinase_superfamily_protein_
Ta_scaffold_18	105807	Ta1.0_03398:p.Asn1349Lys	AT1G67000.1_Symbols:_Protein_kinase_superfamily_protein_
Ta_scaffold_18	105812	Ta1.0_03398:p.Pro1348Ala	AT1G67000.1_Symbols:_Protein_kinase_superfamily_protein_
Ta_scaffold_18	105987	Ta1.0_03398:p.His1289Gln	AT1G67000.1_Symbols:_Protein_kinase_superfamily_protein_
Ta_scaffold_18	113513	Ta1.0_03398:p.Met1107Leu	AT1G67000.1_Symbols:_Protein_kinase_superfamily_protein_
Ta_scaffold_18	114233	Ta1.0_03398:p.Thr867Ala	AT1G67000.1_Symbols:_Protein_kinase_superfamily_protein_
Ta_scaffold_18	115029	Ta1.0_03398:p.Ser755Asn	AT1G67000.1_Symbols:_Protein_kinase_superfamily_protein_
Ta_scaffold_18	116616	Ta1.0_03398:p.Asp625Gly	AT1G67000.1_Symbols:_Protein_kinase_superfamily_protein_
Ta_scaffold_18	120210^120211	Ta1.0_03398:p.Gln34fs	AT1G67000.1_Symbols:_Protein_kinase_superfamily_protein_
Ta_scaffold_18	125187	Ta1.0_03399:p.*139Gly	AT1G66930.1_Symbols:_Protein_kinase_superfamily_protein_
Ta_scaffold_18	125198	Ta1.0_03399:p.Ser135Phe	AT1G66930.1_Symbols:_Protein_kinase_superfamily_protein_
Ta_scaffold_18	125225	Ta1.0_03399:p.Asp126Gly	AT1G66930.1_Symbols:_Protein_kinase_superfamily_protein_
Ta_scaffold_18	125240	Ta1.0_03399:p.Gly121Glu	AT1G66930.1_Symbols:_Protein_kinase_superfamily_protein_
Ta_scaffold_18	125253	Ta1.0_03399:p.Ile117Val	AT1G66930.1_Symbols:_Protein_kinase_superfamily_protein_
Ta_scaffold_18	125286	Ta1.0_03399:p.Ala106Ser	AT1G66930.1_Symbols:_Protein_kinase_superfamily_protein_
Ta_scaffold_18	125298	Ta1.0_03399:p.Ile102Val	AT1G66930.1_Symbols:_Protein_kinase_superfamily_protein_
Ta_scaffold_18	125304	Ta1.0_03399:p.Asp100fs	AT1G66930.1_Symbols:_Protein_kinase_superfamily_protein_
Ta_scaffold_18	125307..125311	Ta1.0_03399:p.Glu99fs	AT1G66930.1_Symbols:_Protein_kinase_superfamily_protein_
Ta_scaffold_18	125327	Ta1.0_03399:p.Ser92Leu	AT1G66930.1_Symbols:_Protein_kinase_superfamily_protein_
Ta_scaffold_18	125335	Ta1.0_03399:p.Phe89Leu	AT1G66930.1_Symbols:_Protein_kinase_superfamily_protein_
Ta_scaffold_18	125348	Ta1.0_03399:p.Ala85Val	AT1G66930.1_Symbols:_Protein_kinase_superfamily_protein_
Ta_scaffold_18	125351^125352	Ta1.0_03399:p.Leu84delinsArgSerVal	AT1G66930.1_Symbols:_Protein_kinase_superfamily_protein_
Ta_scaffold_18	125354^125355	Ta1.0_03399:p.Ser83fs	AT1G66930.1_Symbols:_Protein_kinase_superfamily_protein_
Ta_scaffold_18	125376	Ta1.0_03399:p.Gly76Arg	AT1G66930.1_Symbols:_Protein_kinase_superfamily_protein_
Ta_scaffold_18	125404	Ta1.0_03399:p.Phe66Leu	AT1G66930.1_Symbols:_Protein_kinase_superfamily_protein_
Ta_scaffold_18	125408	Ta1.0_03399:p.Leu65Ser	AT1G66930.1_Symbols:_Protein_kinase_superfamily_protein_
Ta_scaffold_18	125443	Ta1.0_03399:p.Gln53His	AT1G66930.1_Symbols:_Protein_kinase_superfamily_protein_
Ta_scaffold_18	125471	Ta1.0_03399:p.Ile44Asn	AT1G66930.1_Symbols:_Protein_kinase_superfamily_protein_
Ta_scaffold_18	125501	Ta1.0_03399:p.Gln34Arg	AT1G66930.1_Symbols:_Protein_kinase_superfamily_protein_
Ta_scaffold_18	125526	Ta1.0_03399:p.Ser32Asn	AT1G66930.1_Symbols:_Protein_kinase_superfamily_protein_
Ta_scaffold_18	125548	Ta1.0_03399:p.Gly25Ser	AT1G66930.1_Symbols:_Protein_kinase_superfamily_protein_
Ta_scaffold_18	142817	Ta1.0_03400:p.Ala615Val	AT1G66910.1_Symbols:_Protein_kinase_superfamily_protein_
Ta_scaffold_18	142850	Ta1.0_03400:p.Asn604Ile	AT1G66910.1_Symbols:_Protein_kinase_superfamily_protein_
Ta_scaffold_18	142851	Ta1.0_03400:p.Asn604Asp	AT1G66910.1_Symbols:_Protein_kinase_superfamily_protein_
Ta_scaffold_18	142860	Ta1.0_03400:p.Ala601Thr	AT1G66910.1_Symbols:_Protein_kinase_superfamily_protein_
Ta_scaffold_18	142868	Ta1.0_03400:p.Asn598Ser	AT1G66910.1_Symbols:_Protein_kinase_superfamily_protein_
Ta_scaffold_18	142878	Ta1.0_03400:p.Met595Leu	AT1G66910.1_Symbols:_Protein_kinase_superfamily_protein_
Ta_scaffold_18	142890	Ta1.0_03400:p.Met591Val	AT1G66910.1_Symbols:_Protein_kinase_superfamily_protein_
Ta_scaffold_18	142892	Ta1.0_03400:p.Arg590Ile	AT1G66910.1_Symbols:_Protein_kinase_superfamily_protein_
Ta_scaffold_18	142902	Ta1.0_03400:p.Thr587Pro	AT1G66910.1_Symbols:_Protein_kinase_superfamily_protein_
Ta_scaffold_18	142913	Ta1.0_03400:p.Leu583Pro	AT1G66910.1_Symbols:_Protein_kinase_superfamily_protein_
Ta_scaffold_18	142977	Ta1.0_03400:p.Glu569Lys	AT1G66910.1_Symbols:_Protein_kinase_superfamily_protein_
Ta_scaffold_18	142996	Ta1.0_03400:p.Lys562Asn	AT1G66910.1_Symbols:_Protein_kinase_superfamily_protein_
Ta_scaffold_18	143033	Ta1.0_03400:p.Tyr550Cys	AT1G66910.1_Symbols:_Protein_kinase_superfamily_protein_
Ta_scaffold_18	143065	Ta1.0_03400:p.Lys539Asn	AT1G66910.1_Symbols:_Protein_kinase_superfamily_protein_
Ta_scaffold_18	143066	Ta1.0_03400:p.Lys539Arg	AT1G66910.1_Symbols:_Protein_kinase_superfamily_protein_
Ta_scaffold_18	143088	Ta1.0_03400:p.Ala532Ser	AT1G66910.1_Symbols:_Protein_kinase_superfamily_protein_
Ta_scaffold_18	143132	Ta1.0_03400:p.Glu517Gly	AT1G66910.1_Symbols:_Protein_kinase_superfamily_protein_
Ta_scaffold_18	143147	Ta1.0_03400:p.Gly512Asp	AT1G66910.1_Symbols:_Protein_kinase_superfamily_protein_
Ta_scaffold_18	143151	Ta1.0_03400:p.Ser511Pro	AT1G66910.1_Symbols:_Protein_kinase_superfamily_protein_
Ta_scaffold_18	143168	Ta1.0_03400:p.Gly505Val	AT1G66910.1_Symbols:_Protein_kinase_superfamily_protein_
Ta_scaffold_18	149754	Ta1.0_03400:p.Gly150Arg	AT1G66910.1_Symbols:_Protein_kinase_superfamily_protein_
Ta_scaffold_18	149850	Ta1.0_03400:p.Ala118Thr	AT1G66910.1_Symbols:_Protein_kinase_superfamily_protein_
Ta_scaffold_18	149982	Ta1.0_03400:p.Arg74*	AT1G66910.1_Symbols:_Protein_kinase_superfamily_protein_
Ta_scaffold_18	150060	Ta1.0_03400:p.Leu48Phe	AT1G66910.1_Symbols:_Protein_kinase_superfamily_protein_
Ta_scaffold_18	150065	Ta1.0_03400:p.Gly46Glu	AT1G66910.1_Symbols:_Protein_kinase_superfamily_protein_
Ta_scaffold_18	150351	Ta1.0_03401:p.Glu1169Lys	AT1G67000.1_Symbols:_Protein_kinase_superfamily_protein_
Ta_scaffold_18	150360	Ta1.0_03401:p.Gly1166Ser	AT1G67000.1_Symbols:_Protein_kinase_superfamily_protein_
Ta_scaffold_18	150402	Ta1.0_03401:p.Asp1152Tyr	AT1G67000.1_Symbols:_Protein_kinase_superfamily_protein_
Ta_scaffold_18	150629	Ta1.0_03401:p.Gly1076Glu	AT1G67000.1_Symbols:_Protein_kinase_superfamily_protein_
Ta_scaffold_18	155880	Ta1.0_03401:p.Pro1075Leu	AT1G67000.1_Symbols:_Protein_kinase_superfamily_protein_
Ta_scaffold_18	155901	Ta1.0_03401:p.Ser1068Phe	AT1G67000.1_Symbols:_Protein_kinase_superfamily_protein_
Ta_scaffold_18	155950	Ta1.0_03401:p.Gly1052Arg	AT1G67000.1_Symbols:_Protein_kinase_superfamily_protein_
Ta_scaffold_18	155955	Ta1.0_03401:p.Glu1050Gly	AT1G67000.1_Symbols:_Protein_kinase_superfamily_protein_
Ta_scaffold_18	156031	Ta1.0_03401:p.Gly1025Arg	AT1G67000.1_Symbols:_Protein_kinase_superfamily_protein_
Ta_scaffold_18	156069	Ta1.0_03401:p.Asn1012Thr	AT1G67000.1_Symbols:_Protein_kinase_superfamily_protein_
Ta_scaffold_18	156089..156095	Ta1.0_03401:p.Ser1004fs	AT1G67000.1_Symbols:_Protein_kinase_superfamily_protein_
Ta_scaffold_18	156096^156097	Ta1.0_03401:p.Ser1003fs	AT1G67000.1_Symbols:_Protein_kinase_superfamily_protein_
Ta_scaffold_18	156354	Ta1.0_03401:p.Thr917Ile	AT1G67000.1_Symbols:_Protein_kinase_superfamily_protein_
Ta_scaffold_18	156442	Ta1.0_03401:p.Glu888*	AT1G67000.1_Symbols:_Protein_kinase_superfamily_protein_
Ta_scaffold_18	156445	Ta1.0_03401:p.Phe887Leu	AT1G67000.1_Symbols:_Protein_kinase_superfamily_protein_
Ta_scaffold_18	156478	Ta1.0_03401:p.Val876Ile	AT1G67000.1_Symbols:_Protein_kinase_superfamily_protein_
Ta_scaffold_18	156483	Ta1.0_03401:p.Ser874Asn	AT1G67000.1_Symbols:_Protein_kinase_superfamily_protein_
Ta_scaffold_18	156511	Ta1.0_03401:p.Pro865Ser	AT1G67000.1_Symbols:_Protein_kinase_superfamily_protein_
Ta_scaffold_18	156517	Ta1.0_03401:p.Val863Met	AT1G67000.1_Symbols:_Protein_kinase_superfamily_protein_
Ta_scaffold_18	156549	Ta1.0_03401:p.Arg852Leu	AT1G67000.1_Symbols:_Protein_kinase_superfamily_protein_
Ta_scaffold_18	157042	Ta1.0_03401:p.Arg802His	AT1G67000.1_Symbols:_Protein_kinase_superfamily_protein_
Ta_scaffold_18	157207	Ta1.0_03401:p.Ala747Val	AT1G67000.1_Symbols:_Protein_kinase_superfamily_protein_
Ta_scaffold_18	157237	Ta1.0_03401:p.Arg737Lys	AT1G67000.1_Symbols:_Protein_kinase_superfamily_protein_
Ta_scaffold_18	157399	Ta1.0_03401:p.Ala683Val	AT1G67000.1_Symbols:_Protein_kinase_superfamily_protein_
Ta_scaffold_18	157454	Ta1.0_03401:p.His665Tyr	AT1G67000.1_Symbols:_Protein_kinase_superfamily_protein_
Ta_scaffold_18	158299	Ta1.0_03401:p.Gly426Ala	AT1G67000.1_Symbols:_Protein_kinase_superfamily_protein_
Ta_scaffold_18	159146	Ta1.0_03401:p.Lys228Glu	AT1G67000.1_Symbols:_Protein_kinase_superfamily_protein_
Ta_scaffold_18	159187	Ta1.0_03401:p.His214Pro	AT1G67000.1_Symbols:_Protein_kinase_superfamily_protein_
Ta_scaffold_18	159491	Ta1.0_03401:p.Leu113Met	AT1G67000.1_Symbols:_Protein_kinase_superfamily_protein_
Ta_scaffold_18	159492	Ta1.0_03401:p.Ser112Arg	AT1G67000.1_Symbols:_Protein_kinase_superfamily_protein_
Ta_scaffold_18	194451..194464	Ta1.0_03402:p.Ser227fs	AT5G01550.1_Symbols:_LECRKA4.2_lectin_receptor_kinase_a4.1_
Ta_scaffold_18	194470..194471	Ta1.0_03402:p.Leu225fs	AT5G01550.1_Symbols:_LECRKA4.2_lectin_receptor_kinase_a4.1_
Ta_scaffold_18	194472	Ta1.0_03402:p.Pro224Leu	AT5G01550.1_Symbols:_LECRKA4.2_lectin_receptor_kinase_a4.1_
Ta_scaffold_18	194474^194475	Ta1.0_03402:p.Phe223fs	AT5G01550.1_Symbols:_LECRKA4.2_lectin_receptor_kinase_a4.1_
Ta_scaffold_18	195699	Ta1.0_03403:p.Arg67Met	AT1G29710.1_Symbols:_Tetratricopeptide_repeat_(TPR)-like_superfamily_protein_
Ta_scaffold_18	195971	Ta1.0_03404:p.Arg97His	AT1G29710.1_Symbols:_Tetratricopeptide_repeat_(TPR)-like_superfamily_protein_
Ta_scaffold_18	196461	Ta1.0_03405:p.Glu164Asp	AT1G29710.1_Symbols:_Tetratricopeptide_repeat_(TPR)-like_superfamily_protein_
Ta_scaffold_18	196625	Ta1.0_03405:p.Arg115Trp	AT1G29710.1_Symbols:_Tetratricopeptide_repeat_(TPR)-like_superfamily_protein_
Ta_scaffold_18	389130	Ta1.0_03450:p.Pro22Arg	AT5G21030.1_Symbols:_PAZ_domain-containing_protein_/_piwi_domain-containing_protein_
Ta_scaffold_18	392982	Ta1.0_03451:p.Lys43Met	AT5G21140.1_Symbols:_emb1379_embryo_defective_1379_
Ta_scaffold_18	441562	Ta1.0_03461:p.Gln811Glu	AT5G21150.1_Symbols:_AGO9_Argonaute_family_protein_
Ta_scaffold_18	482632	Ta1.0_03470:p.Arg112Cys	AT5G20940.1_Symbols:_Glycosyl_hydrolase_family_protein_
Ta_scaffold_18	483838	Ta1.0_03470:p.Phe392fs	AT5G20940.1_Symbols:_Glycosyl_hydrolase_family_protein_
Ta_scaffold_18	571117	Ta1.0_03492:p.Gly45Glu	AT5G20680.1_Symbols:_TBL16_TRICHOME_BIREFRINGENCE-LIKE_16_
Ta_scaffold_18	832625	Ta1.0_03563:p.Asp416Gly	AT5G19950.1_Symbols:_Domain_of_unknown_function_(DUF1767)_
Ta_scaffold_18	845869	Ta1.0_03567:p.Arg452Trp	AT5G19900.1_Symbols:_PRLI-interacting_factor,_putative_
Ta_scaffold_18	845946	Ta1.0_03567:p.Met477Ile	AT5G19900.1_Symbols:_PRLI-interacting_factor,_putative_
Ta_scaffold_18	853823	Ta1.0_03568:p.Ile440Val	AT5G19890.1_Symbols:_Peroxidase_superfamily_protein_
Ta_scaffold_18	853990	Ta1.0_03568:p.Gly463Ala	AT5G19890.1_Symbols:_Peroxidase_superfamily_protein_
Ta_scaffold_18	854489	Ta1.0_03568:p.Ser583Thr	AT5G19890.1_Symbols:_Peroxidase_superfamily_protein_
Ta_scaffold_18	857499	Ta1.0_03568:p.Phe638Leu	AT5G19890.1_Symbols:_Peroxidase_superfamily_protein_
Ta_scaffold_18	857534	Ta1.0_03568:p.Ile649fs	AT5G19890.1_Symbols:_Peroxidase_superfamily_protein_
Ta_scaffold_18	858784	Ta1.0_03568:p.Thr899Ile	AT5G19890.1_Symbols:_Peroxidase_superfamily_protein_
Ta_scaffold_18	858786	Ta1.0_03568:p.Arg900Gly	AT5G19890.1_Symbols:_Peroxidase_superfamily_protein_
Ta_scaffold_18	869484	Ta1.0_03574:p.Ile78Asn	AT5G19850.1_Symbols:_alpha/beta-Hydrolases_superfamily_protein_
Ta_scaffold_18	872266	Ta1.0_03575:p.Val69Phe	AT3G22320.1_Symbols:_ATRPABC24.3,_RPB5A,_NRPB5,_NRPD5_Eukaryotic_rpb5_RNA_polymerase_subunit_family_protein_
Ta_scaffold_18	875672	Ta1.0_03576:p.Ser294Cys	AT5G19840.2_Symbols:_2-oxoglutarate_(2OG)_and_Fe(II)-dependent_oxygenase_superfamily_protein_
Ta_scaffold_18	877187	Ta1.0_03576:p.Thr32Ser	AT5G19840.2_Symbols:_2-oxoglutarate_(2OG)_and_Fe(II)-dependent_oxygenase_superfamily_protein_
Ta_scaffold_18	888032	Ta1.0_03578:p.Ile799Leu	AT5G19820.1_Symbols:_emb2734_ARM_repeat_superfamily_protein_
Ta_scaffold_18	893497	Ta1.0_03579:p.Met140Leu	AT5G19790.1_Symbols:_RAP2.11_related_to_AP2_11_
Ta_scaffold_18	893737	Ta1.0_03579:p.Ala220Thr	AT5G19790.1_Symbols:_RAP2.11_related_to_AP2_11_
Ta_scaffold_18	893741	Ta1.0_03579:p.Ser221Asn	AT5G19790.1_Symbols:_RAP2.11_related_to_AP2_11_
Ta_scaffold_18	909509	Ta1.0_03584:p.Asn39Ser	AT5G19730.1_Symbols:_Pectin_lyase-like_superfamily_protein_
Ta_scaffold_19	34013	Ta1.0_07394:p.Gly76Glu	AT1G09920.1_Symbols:_TRAF-type_zinc_finger-related_
Ta_scaffold_19	80176	Ta1.0_07406:p.Ala39Val	AT1G09800.1_Symbols:_Pseudouridine_synthase_family_protein_
Ta_scaffold_19	91315	Ta1.0_07409:p.Leu371Met	AT1G09790.1_Symbols:_COBL6_COBRA-like_protein_6_precursor_
Ta_scaffold_19	144505	Ta1.0_07425:p.Thr33Ser	AT1G09610.1_Symbols:_Protein_of_unknown_function_(DUF579)_
Ta_scaffold_19	151162	Ta1.0_07428:p.Phe126Leu	AT1G09580.1_Symbols:_emp24/gp25L/p24_family/GOLD_family_protein_
Ta_scaffold_19	159306	Ta1.0_07430:p.Phe520Leu	AT1G09570.1_Symbols:_PHYA,_FHY2,_FRE1,_HY8_phytochrome_A_
Ta_scaffold_19	318656	Ta1.0_07472:p.Ala367Val	AT1G09130.3_Symbols:_ATP-dependent_caseinolytic_(Clp)_protease/crotonase_family_protein_
Ta_scaffold_19	324351	Ta1.0_07474:p.Ala391Ser	AT1G09090.2_Symbols:_ATRBOHB,_RBOHB_respiratory_burst_oxidase_homolog_B_
Ta_scaffold_19	355083	Ta1.0_07480:p.Leu50fs	AT1G09020.1_Symbols:_SNF4,_ATSNF4_homolog_of_yeast_sucrose_nonfermenting_4_
Ta_scaffold_19	360048	Ta1.0_07481:p.Ala2Val	AT1G09010.1_Symbols:_glycoside_hydrolase_family_2_protein_
Ta_scaffold_19	457628	Ta1.0_07507:p.Gln1000Lys	AT1G08730.1_Symbols:_XIC,_ATXIC_Myosin_family_protein_with_Dil_domain_
Ta_scaffold_19	523684	Ta1.0_07521:p.Asp1130Glu	AT1G08600.3_Symbols:_ATRX_P-loop_containing_nucleoside_triphosphate_hydrolases_superfamily_protein_
Ta_scaffold_19	530048	Ta1.0_07521:p.Gln68Lys	AT1G08600.3_Symbols:_ATRX_P-loop_containing_nucleoside_triphosphate_hydrolases_superfamily_protein_
Ta_scaffold_19	551182	Ta1.0_07529:p.Arg606Lys	AT1G08520.1_Symbols:_ALB1,_ALB-1V,_V157,_PDE166,_CHLD_ALBINA_1_
Ta_scaffold_19	579880	Ta1.0_07537:p.Leu28Phe	AT1G08460.1_Symbols:_HDA08,_HDA8,_ATHDA8_histone_deacetylase_8_
Ta_scaffold_19	580824	Ta1.0_07538:p.His5Arg	AT1G08450.1_Symbols:_CRT3,_PSL1,_EBS2,_AtCRT3_calreticulin_3_
Ta_scaffold_19	615516..615527	Ta1.0_07548:p.Glu276_Glu279del	AT1G08340.1_Symbols:_Rho_GTPase_activating_protein_with_PAK-box/P21-Rho-binding_domain_
Ta_scaffold_20	246088	Ta1.0_07898:p.Arg503Gly	AT3G54870.1_Symbols:_MRH2,_ARK1,_CAE1_Armadillo/beta-catenin_repeat_family_protein_/_kinesin_motor_family_protein_
Ta_scaffold_20	268772	Ta1.0_07904:p.Arg20Lys	AT3G54826.1_Symbols:_Zim17-type_zinc_finger_protein_
Ta_scaffold_20	369628	Ta1.0_07922:p.Leu708Ser	AT3G54670.3_Symbols:_TTN8_Structural_maintenance_of_chromosomes_(SMC)_family_protein_
Ta_scaffold_20	393168	Ta1.0_07927:p.Ala358Val	AT3G54620.1_Symbols:_ATBZIP25,_BZO2H4,_BZIP25_basic_leucine_zipper_25_
Ta_scaffold_20	430544	Ta1.0_07932:p.Pro442Arg	AT3G54540.1_Symbols:_ATGCN4,_GCN4_general_control_non-repressible_4_
Ta_scaffold_20	460467	Ta1.0_07938:p.Val650Ile	AT3G54460.1_Symbols:_SNF2_domain-containing_protein_/_helicase_domain-containing_protein_/_F-box_family_protein_
Ta_scaffold_20	508703^508704	Ta1.0_07950:p.Ser4fs	AT3G54310.1_Symbols:_unknown_protein;_BEST_Arabidopsis_thaliana_protein_match_is:_unknown_protein_(TAIR:AT2G38430.1);_Has_44_Blast_hits_to_41_proteins_in_9_species:_Archae_-_0;_Bacteria_-_0;_Meta
Ta_scaffold_20	527180	Ta1.0_07953:p.Leu488Arg	AT3G54280.2_Symbols:_RGD3_DNA_binding;ATP_binding;nucleic_acid_binding;binding;helicases;ATP_binding;DNA_binding;helicases_
Ta_scaffold_20	591475	Ta1.0_07975:p.Trp31Gly	AT2G37975.1_Symbols:_Yos1-like_protein_
Ta_scaffold_20	602547	Ta1.0_07980:p.Cys27Gly	AT2G37950.1_Symbols:_RING/FYVE/PHD_zinc_finger_superfamily_protein_
Ta_scaffold_20	615798	Ta1.0_07984:p.Gly62Arg	AT3G54010.1_Symbols:_PAS1,_DEI1_FKBP-type_peptidyl-prolyl_cis-trans_isomerase_family_protein_
Ta_scaffold_21	17298	Ta1.0_04356:p.Thr596Lys	AT5G15870.1_Symbols:_glycosyl_hydrolase_family_81_protein_
Ta_scaffold_21	128483	Ta1.0_04387:p.Thr432Ala	AT5G16070.1_Symbols:_TCP-1/cpn60_chaperonin_family_protein_
Ta_scaffold_21	137276	Ta1.0_04389:p.Ala163Glu	AT5G16100.1_Symbols:_unknown_protein;_Has_30201_Blast_hits_to_17322_proteins_in_780_species:_Archae_-_12;_Bacteria_-_1396;_Metazoa_-_17338;_Fungi_-_3422;_Plants_-_5037;_Viruses_-_0;_Other_Eukaryo
Ta_scaffold_21	144621	Ta1.0_04391:p.Lys37Asn	AT5G16120.2_Symbols:_alpha/beta-Hydrolases_superfamily_protein_
Ta_scaffold_21	247742	Ta1.0_04418:p.Lys180Glu	AT5G16440.1_Symbols:_IPP1_isopentenyl_diphosphate_isomerase_1_
Ta_scaffold_21	247863	Ta1.0_04418:p.Ile220Thr	AT5G16440.1_Symbols:_IPP1_isopentenyl_diphosphate_isomerase_1_
Ta_scaffold_21	285833	Ta1.0_04431:p.Val161Gly	AT5G16550.1_Symbols:_unknown_protein;_Has_30201_Blast_hits_to_17322_proteins_in_780_species:_Archae_-_12;_Bacteria_-_1396;_Metazoa_-_17338;_Fungi_-_3422;_Plants_-_5037;_Viruses_-_0;_Other_Eukaryo
Ta_scaffold_21	320367	Ta1.0_04437:p.Ala257Gly	AT5G16610.2_Symbols:_unknown_protein;_Has_35333_Blast_hits_to_34131_proteins_in_2444_species:_Archae_-_798;_Bacteria_-_22429;_Metazoa_-_974;_Fungi_-_991;_Plants_-_531;_Viruses_-_0;_Other_Eukaryot
Ta_scaffold_21	331360	Ta1.0_04441:p.Asn289Asp	AT4G08500.1_Symbols:_MEKK1,_ATMEKK1,_MAPKKK8,_ARAKIN_MAPK/ERK_kinase_kinase_1_
Ta_scaffold_21	331461	Ta1.0_04441:p.Ala255fs	AT4G08500.1_Symbols:_MEKK1,_ATMEKK1,_MAPKKK8,_ARAKIN_MAPK/ERK_kinase_kinase_1_
Ta_scaffold_21	331463..331464	Ta1.0_04441:p.Ala254fs	AT4G08500.1_Symbols:_MEKK1,_ATMEKK1,_MAPKKK8,_ARAKIN_MAPK/ERK_kinase_kinase_1_
Ta_scaffold_21	331729^331730	Ta1.0_04441:p.Gly165_Asp166insAsnLysValValGluAsnAsnThrGluLeuAlaArgProGluSerIleValIleGlySerPheCysAsnLeuGlyAspLysValValGluLysLeuAlaArgProGluSerIleValIleGlySerPheCysAsnLeuGly	AT4G08500.1_Symbols:_MEKK1,_ATMEKK1,_MAPKKK8,_ARAKIN_MAPK/ERK_kinase_kinase_1_
Ta_scaffold_21	332112	Ta1.0_04441:p.Ala38Gly	AT4G08500.1_Symbols:_MEKK1,_ATMEKK1,_MAPKKK8,_ARAKIN_MAPK/ERK_kinase_kinase_1_
Ta_scaffold_21	340019	Ta1.0_04443:p.Lys340Glu	AT5G16640.1_Symbols:_Pentatricopeptide_repeat_(PPR)_superfamily_protein_
Ta_scaffold_21	348437	Ta1.0_04446:p.Ser537Phe	AT5G16680.1_Symbols:_RING/FYVE/PHD_zinc_finger_superfamily_protein_
Ta_scaffold_21	353439	Ta1.0_04447:p.Ser253Leu	AT5G16690.1_Symbols:_ORC3,_ATORC3_origin_recognition_complex_subunit_3_
Ta_scaffold_21	359647	Ta1.0_04448:p.Lys238Arg	AT5G03480.1_Symbols:_RNA-binding_(RRM/RBD/RNP_motifs)_family_protein_
Ta_scaffold_21	359728	Ta1.0_04448:p.Val265Ala	AT5G03480.1_Symbols:_RNA-binding_(RRM/RBD/RNP_motifs)_family_protein_
Ta_scaffold_21	360934	Ta1.0_04449:p.Tyr81Phe	AT5G48380.1_Symbols:_BIR1_BAK1-interacting_receptor-like_kinase_1_
Ta_scaffold_21	361222	Ta1.0_04449:p.Asp177Val	AT5G48380.1_Symbols:_BIR1_BAK1-interacting_receptor-like_kinase_1_
Ta_scaffold_21	376394	Ta1.0_04453:p.Asp343Gly	AT5G16720.1_Symbols:_Protein_of_unknown_function,_DUF593_
Ta_scaffold_21	378484	Ta1.0_04454:p.Leu71Pro	AT5G25860.1_Symbols:_F-box/RNI-like_superfamily_protein_
Ta_scaffold_21	387996	Ta1.0_04456:p.Asn784Asp	AT2G03140.2_Symbols:_alpha/beta-Hydrolases_superfamily_protein_
Ta_scaffold_21	388002	Ta1.0_04456:p.Gly786Arg	AT2G03140.2_Symbols:_alpha/beta-Hydrolases_superfamily_protein_
Ta_scaffold_21	388081	Ta1.0_04456:p.Thr812Ile	AT2G03140.2_Symbols:_alpha/beta-Hydrolases_superfamily_protein_
Ta_scaffold_21	394561	Ta1.0_04457:p.Cys17Arg	AT5G16740.1_Symbols:_Transmembrane_amino_acid_transporter_family_protein_
Ta_scaffold_21	412171	Ta1.0_04461:p.Val607Phe	AT5G16780.1_Symbols:_DOT2,_MDF_SART-1_family_
Ta_scaffold_21	461439	Ta1.0_04473:p.Ser331Ala	AT5G16890.1_Symbols:_Exostosin_family_protein_
Ta_scaffold_21	461473	Ta1.0_04473:p.Ser342Thr	AT5G16890.1_Symbols:_Exostosin_family_protein_
Ta_scaffold_21	464742	Ta1.0_04474:p.Ser52Asn	AT5G16910.1_Symbols:_ATCSLD2,_CSLD2_cellulose-synthase_like_D2_
Ta_scaffold_21	468791	Ta1.0_04475:p.Thr2Arg	AT5G16920.1_Symbols:_Fasciclin-like_arabinogalactan_family_protein_
Ta_scaffold_21	468808^468809	Ta1.0_04475:p.Val8delinsAlaMet	AT5G16920.1_Symbols:_Fasciclin-like_arabinogalactan_family_protein_
Ta_scaffold_21	468814	Ta1.0_04475:p.Ile10Phe	AT5G16920.1_Symbols:_Fasciclin-like_arabinogalactan_family_protein_
Ta_scaffold_21	468820	Ta1.0_04475:p.Phe12Ile	AT5G16920.1_Symbols:_Fasciclin-like_arabinogalactan_family_protein_
Ta_scaffold_21	724185	Ta1.0_04548:p.Ile183Val	AT5G17680.1_Symbols:_disease_resistance_protein_(TIR-NBS-LRR_class),_putative_
Ta_scaffold_22	65874	Ta1.0_08414:p.His222Tyr	AT2G22460.1_Symbols:_Protein_of_unknown_function,_DUF617_
Ta_scaffold_22	66879	Ta1.0_08415:p.Arg399Lys	AT2G22450.1_Symbols:_riboflavin_biosynthesis_protein,_putative_
Ta_scaffold_22	66924	Ta1.0_08415:p.Glu384Ala	AT2G22450.1_Symbols:_riboflavin_biosynthesis_protein,_putative_
Ta_scaffold_22	67383	Ta1.0_08415:p.Ser289Asn	AT2G22450.1_Symbols:_riboflavin_biosynthesis_protein,_putative_
Ta_scaffold_22	99823	Ta1.0_08421:p.Asn225Thr	AT4G39990.1_Symbols:_ATRABA4B,_ATRAB11G,_ATGB3,_RABA4B_RAB_GTPase_homolog_A4B_
Ta_scaffold_22	100015	Ta1.0_08421:p.Arg161Pro	AT4G39990.1_Symbols:_ATRABA4B,_ATRAB11G,_ATGB3,_RABA4B_RAB_GTPase_homolog_A4B_
Ta_scaffold_22	147355	Ta1.0_08431:p.Ser126Leu	AT5G18460.1_Symbols:_Protein_of_Unknown_Function_(DUF239)_
Ta_scaffold_22	165654	Ta1.0_08435:p.Lys26Asn	AT2G42860.1_Symbols:_unknown_protein;_Has_446_Blast_hits_to_326_proteins_in_94_species:_Archae_-_0;_Bacteria_-_32;_Metazoa_-_113;_Fungi_-_93;_Plants_-_21;_Viruses_-_4;_Other_Eukaryotes_-_183_(sou
Ta_scaffold_22	185519	Ta1.0_08440:p.Val396Ile	AT2G42810.2_Symbols:_PP5,_PP5.2_protein_phosphatase_5.2_
Ta_scaffold_22	212785	Ta1.0_08449:p.Pro81Leu	AT2G42710.1_Symbols:_Ribosomal_protein_L1p/L10e_family_
Ta_scaffold_22	368083	Ta1.0_08480:p.His55Asn	AT3G57740.1_Symbols:_Protein_kinase_superfamily_protein_
Ta_scaffold_22	368107..368109	Ta1.0_08480:p.Gly63del	AT3G57740.1_Symbols:_Protein_kinase_superfamily_protein_
Ta_scaffold_22	368113^368114	Ta1.0_08480:p.Ser65fs	AT3G57740.1_Symbols:_Protein_kinase_superfamily_protein_
Ta_scaffold_22	368114^368115	Ta1.0_08480:p.Asn66fs	AT3G57740.1_Symbols:_Protein_kinase_superfamily_protein_
Ta_scaffold_22	368183	Ta1.0_08480:p.Pro88Leu	AT3G57740.1_Symbols:_Protein_kinase_superfamily_protein_
Ta_scaffold_22	368203	Ta1.0_08480:p.Arg95Gly	AT3G57740.1_Symbols:_Protein_kinase_superfamily_protein_
Ta_scaffold_22	368365	Ta1.0_08480:p.Val149Leu	AT3G57740.1_Symbols:_Protein_kinase_superfamily_protein_
Ta_scaffold_22	368374	Ta1.0_08480:p.Pro152Ser	AT3G57740.1_Symbols:_Protein_kinase_superfamily_protein_
Ta_scaffold_22	368471	Ta1.0_08480:p.Val184Glu	AT3G57740.1_Symbols:_Protein_kinase_superfamily_protein_
Ta_scaffold_22	368582^368583	Ta1.0_08480:p.Val222fs	AT3G57740.1_Symbols:_Protein_kinase_superfamily_protein_
Ta_scaffold_22	368584	Ta1.0_08480:p.Val222Leu	AT3G57740.1_Symbols:_Protein_kinase_superfamily_protein_
Ta_scaffold_22	368588	Ta1.0_08480:p.Leu223fs	AT3G57740.1_Symbols:_Protein_kinase_superfamily_protein_
Ta_scaffold_22	368615	Ta1.0_08480:p.Leu232His	AT3G57740.1_Symbols:_Protein_kinase_superfamily_protein_
Ta_scaffold_22	368617^368618	Ta1.0_08480:p.Ala233fs	AT3G57740.1_Symbols:_Protein_kinase_superfamily_protein_
Ta_scaffold_22	368821	Ta1.0_08480:p.Phe301Val	AT3G57740.1_Symbols:_Protein_kinase_superfamily_protein_
Ta_scaffold_22	405968	Ta1.0_08490:p.Arg722Gln	AT2G42270.1_Symbols:_U5_small_nuclear_ribonucleoprotein_helicase_
Ta_scaffold_22	424423^424424	Ta1.0_08497:p.Gln67_Ile68insSerGlyGln	AT2G42200.1_Symbols:_SPL9,_AtSPL9_squamosa_promoter_binding_protein-like_9_
Ta_scaffold_22	545429	Ta1.0_08523:p.Tyr299Cys	AT5G54620.1_Symbols:_Ankyrin_repeat_family_protein_
Ta_scaffold_22	551929	Ta1.0_08523:p.Asn138fs	AT5G54620.1_Symbols:_Ankyrin_repeat_family_protein_
Ta_scaffold_22	604848	Ta1.0_08532:p.Leu346Phe	AT1G50980.1_Symbols:_F-box/RNI-like/FBD-like_domains-containing_protein_
Ta_scaffold_22	605682^605683	Ta1.0_08532:p.Ile195fs	AT1G50980.1_Symbols:_F-box/RNI-like/FBD-like_domains-containing_protein_
Ta_scaffold_22	641697	Ta1.0_08536:p.Glu433Val	AT5G54280.2_Symbols:_ATM2,_ATMYOS1,_ATM4_myosin_2_
Ta_scaffold_23	138846	Ta1.0_07729:p.Met230Leu	AT5G24680.1_Symbols:_Peptidase_C78,_ubiquitin_fold_modifier-specific_peptidase_1/_2_
Ta_scaffold_23	241688	Ta1.0_07754:p.Val373Ile	AT5G24360.2_Symbols:_IRE1-1_inositol_requiring_1-1_
Ta_scaffold_23	244586	Ta1.0_07755:p.Phe142Ile	AT3G49310.1_Symbols:_Major_facilitator_superfamily_protein_
Ta_scaffold_23	252039	Ta1.0_07756:p.Ser771Phe	AT5G24350.2_Symbols:_FUNCTIONS_IN:_molecular_function_unknown;_INVOLVED_IN:_biological_process_unknown;_LOCATED_IN:_cellular_component_unknown;_EXPRESSED_IN:_23_plant_structures;_EXPRESSED_DURING
Ta_scaffold_23	260533	Ta1.0_07758:p.Ala106Ser	AT5G24330.1_Symbols:_ATXR6,_SDG34_ARABIDOPSIS_TRITHORAX-RELATED_PROTEIN_6_
Ta_scaffold_23	261229	Ta1.0_07758:p.Arg280Lys	AT5G24330.1_Symbols:_ATXR6,_SDG34_ARABIDOPSIS_TRITHORAX-RELATED_PROTEIN_6_
Ta_scaffold_23	261514	Ta1.0_07758:p.Lys312Asn	AT5G24330.1_Symbols:_ATXR6,_SDG34_ARABIDOPSIS_TRITHORAX-RELATED_PROTEIN_6_
Ta_scaffold_23	264114	Ta1.0_07759:p.Lys129Asn	AT1G27540.1_Symbols:_Protein_of_unknown_function_(DUF295)_
Ta_scaffold_23	264167	Ta1.0_07759:p.Ile147Asn	AT1G27540.1_Symbols:_Protein_of_unknown_function_(DUF295)_
Ta_scaffold_23	264332	Ta1.0_07759:p.Asp202Gly	AT1G27540.1_Symbols:_Protein_of_unknown_function_(DUF295)_
Ta_scaffold_23	264379	Ta1.0_07759:p.Tyr218His	AT1G27540.1_Symbols:_Protein_of_unknown_function_(DUF295)_
Ta_scaffold_23	264383	Ta1.0_07759:p.Asn219Ser	AT1G27540.1_Symbols:_Protein_of_unknown_function_(DUF295)_
Ta_scaffold_23	264436	Ta1.0_07759:p.Lys237Glu	AT1G27540.1_Symbols:_Protein_of_unknown_function_(DUF295)_
Ta_scaffold_23	264445^264446	Ta1.0_07759:p.Phe240delinsCysVal	AT1G27540.1_Symbols:_Protein_of_unknown_function_(DUF295)_
Ta_scaffold_23	264569	Ta1.0_07759:p.Leu281Ser	AT1G27540.1_Symbols:_Protein_of_unknown_function_(DUF295)_
Ta_scaffold_23	264584	Ta1.0_07759:p.Tyr286Phe	AT1G27540.1_Symbols:_Protein_of_unknown_function_(DUF295)_
Ta_scaffold_23	264605	Ta1.0_07759:p.Ile293Thr	AT1G27540.1_Symbols:_Protein_of_unknown_function_(DUF295)_
Ta_scaffold_23	264647	Ta1.0_07759:p.Lys307Arg	AT1G27540.1_Symbols:_Protein_of_unknown_function_(DUF295)_
Ta_scaffold_23	264700	Ta1.0_07759:p.Leu325Val	AT1G27540.1_Symbols:_Protein_of_unknown_function_(DUF295)_
Ta_scaffold_23	264743	Ta1.0_07759:p.Ile339Thr	AT1G27540.1_Symbols:_Protein_of_unknown_function_(DUF295)_
Ta_scaffold_23	271259	Ta1.0_07760:p.Val80Ala	AT5G24320.2_Symbols:_Transducin/WD40_repeat-like_superfamily_protein_
Ta_scaffold_23	271293..271298	Ta1.0_07760:p.Gly94_Leu95del	AT5G24320.2_Symbols:_Transducin/WD40_repeat-like_superfamily_protein_
Ta_scaffold_23	271417	Ta1.0_07760:p.Glu133Lys	AT5G24320.2_Symbols:_Transducin/WD40_repeat-like_superfamily_protein_
Ta_scaffold_23	271436	Ta1.0_07760:p.Asp139Val	AT5G24320.2_Symbols:_Transducin/WD40_repeat-like_superfamily_protein_
Ta_scaffold_23	271437	Ta1.0_07760:p.Asp139Glu	AT5G24320.2_Symbols:_Transducin/WD40_repeat-like_superfamily_protein_
Ta_scaffold_23	272752	Ta1.0_07760:p.Gly460Ala	AT5G24320.2_Symbols:_Transducin/WD40_repeat-like_superfamily_protein_
Ta_scaffold_23	284778	Ta1.0_07764:p.Arg252*	AT1G27540.1_Symbols:_Protein_of_unknown_function_(DUF295)_
Ta_scaffold_23	284804	Ta1.0_07764:p.Pro243Leu	AT1G27540.1_Symbols:_Protein_of_unknown_function_(DUF295)_
Ta_scaffold_23	284932	Ta1.0_07764:p.Ser200Arg	AT1G27540.1_Symbols:_Protein_of_unknown_function_(DUF295)_
Ta_scaffold_23	285475	Ta1.0_07764:p.Asn28Asp	AT1G27540.1_Symbols:_Protein_of_unknown_function_(DUF295)_
Ta_scaffold_23	285483	Ta1.0_07764:p.Asn25Ile	AT1G27540.1_Symbols:_Protein_of_unknown_function_(DUF295)_
Ta_scaffold_23	285540	Ta1.0_07764:p.Phe6Ser	AT1G27540.1_Symbols:_Protein_of_unknown_function_(DUF295)_
Ta_scaffold_23	285541	Ta1.0_07764:p.Phe6Leu	AT1G27540.1_Symbols:_Protein_of_unknown_function_(DUF295)_
Ta_scaffold_23	286116	Ta1.0_07765:p.Pro71Thr	AT5G24313.1_Symbols:_unknown_protein;_FUNCTIONS_IN:_molecular_function_unknown;_INVOLVED_IN:_biological_process_unknown;_LOCATED_IN:_endomembrane_system;_Has_30201_Blast_hits_to_17322_proteins_in
Ta_scaffold_23	287024^287025	Ta1.0_07766:p.Gln323_Pro324insGlnGlnGln	AT5G24310.1_Symbols:_ABIL3_ABL_interactor-like_protein_3_
Ta_scaffold_23	288164	Ta1.0_07766:p.Gly130Ser	AT5G24310.1_Symbols:_ABIL3_ABL_interactor-like_protein_3_
Ta_scaffold_23	294128	Ta1.0_07767:p.Ser249Thr	AT5G24300.1_Symbols:_SSI1,_SSI,_ATSS1_Glycogen/starch_synthases,_ADP-glucose_type_
Ta_scaffold_23	297312	Ta1.0_07768:p.Arg161Ser	AT5G24290.1_Symbols:_Vacuolar_iron_transporter_(VIT)_family_protein_
Ta_scaffold_23	298366	Ta1.0_07768:p.Ser285Asn	AT5G24290.1_Symbols:_Vacuolar_iron_transporter_(VIT)_family_protein_
Ta_scaffold_23	298393	Ta1.0_07768:p.Ser294Asn	AT5G24290.1_Symbols:_Vacuolar_iron_transporter_(VIT)_family_protein_
Ta_scaffold_23	298394	Ta1.0_07768:p.Ser294Arg	AT5G24290.1_Symbols:_Vacuolar_iron_transporter_(VIT)_family_protein_
Ta_scaffold_23	298399	Ta1.0_07768:p.Pro296Leu	AT5G24290.1_Symbols:_Vacuolar_iron_transporter_(VIT)_family_protein_
Ta_scaffold_23	298409	Ta1.0_07768:p.Asp299Glu	AT5G24290.1_Symbols:_Vacuolar_iron_transporter_(VIT)_family_protein_
Ta_scaffold_23	298417	Ta1.0_07768:p.Ala302Asp	AT5G24290.1_Symbols:_Vacuolar_iron_transporter_(VIT)_family_protein_
Ta_scaffold_23	310343	Ta1.0_07769:p.Asp939Asn	AT5G24280.1_Symbols:_GMI1_gamma-irradiation_and_mitomycin_c_induced_1_
Ta_scaffold_23	318978	Ta1.0_07769:p.Pro1161Leu	AT5G24280.1_Symbols:_GMI1_gamma-irradiation_and_mitomycin_c_induced_1_
Ta_scaffold_23	319724	Ta1.0_07769:p.Pro1257Gln	AT5G24280.1_Symbols:_GMI1_gamma-irradiation_and_mitomycin_c_induced_1_
Ta_scaffold_23	319876	Ta1.0_07769:p.Glu1274Asp	AT5G24280.1_Symbols:_GMI1_gamma-irradiation_and_mitomycin_c_induced_1_
Ta_scaffold_23	320407	Ta1.0_07769:p.Asn1358Lys	AT5G24280.1_Symbols:_GMI1_gamma-irradiation_and_mitomycin_c_induced_1_
Ta_scaffold_23	320430	Ta1.0_07769:p.Glu1366Gly	AT5G24280.1_Symbols:_GMI1_gamma-irradiation_and_mitomycin_c_induced_1_
Ta_scaffold_23	320447	Ta1.0_07769:p.Ser1372Gly	AT5G24280.1_Symbols:_GMI1_gamma-irradiation_and_mitomycin_c_induced_1_
Ta_scaffold_23	320770..320773	Ta1.0_07769:p.Thr1423fs	AT5G24280.1_Symbols:_GMI1_gamma-irradiation_and_mitomycin_c_induced_1_
Ta_scaffold_23	320884	Ta1.0_07769:p.Ile1434Val	AT5G24280.1_Symbols:_GMI1_gamma-irradiation_and_mitomycin_c_induced_1_
Ta_scaffold_23	321031	Ta1.0_07769:p.Ile1455Thr	AT5G24280.1_Symbols:_GMI1_gamma-irradiation_and_mitomycin_c_induced_1_
Ta_scaffold_23	321865	Ta1.0_07769:p.Lys1623Arg	AT5G24280.1_Symbols:_GMI1_gamma-irradiation_and_mitomycin_c_induced_1_
Ta_scaffold_23	322119	Ta1.0_07769:p.Val1670Asp	AT5G24280.1_Symbols:_GMI1_gamma-irradiation_and_mitomycin_c_induced_1_
Ta_scaffold_23	322203	Ta1.0_07769:p.Ala1698Glu	AT5G24280.1_Symbols:_GMI1_gamma-irradiation_and_mitomycin_c_induced_1_
Ta_scaffold_23	322233	Ta1.0_07769:p.Asp1708Gly	AT5G24280.1_Symbols:_GMI1_gamma-irradiation_and_mitomycin_c_induced_1_
Ta_scaffold_23	322262	Ta1.0_07769:p.Thr1718Ala	AT5G24280.1_Symbols:_GMI1_gamma-irradiation_and_mitomycin_c_induced_1_
Ta_scaffold_23	322277	Ta1.0_07769:p.Ser1723Thr	AT5G24280.1_Symbols:_GMI1_gamma-irradiation_and_mitomycin_c_induced_1_
Ta_scaffold_23	322281	Ta1.0_07769:p.Val1724Asp	AT5G24280.1_Symbols:_GMI1_gamma-irradiation_and_mitomycin_c_induced_1_
Ta_scaffold_23	322283	Ta1.0_07769:p.Arg1725Ser	AT5G24280.1_Symbols:_GMI1_gamma-irradiation_and_mitomycin_c_induced_1_
Ta_scaffold_23	322380	Ta1.0_07769:p.Asn1757Ser	AT5G24280.1_Symbols:_GMI1_gamma-irradiation_and_mitomycin_c_induced_1_
Ta_scaffold_23	322382	Ta1.0_07769:p.Leu1758Phe	AT5G24280.1_Symbols:_GMI1_gamma-irradiation_and_mitomycin_c_induced_1_
Ta_scaffold_23	363801	Ta1.0_07776:p.Ser636Thr	AT5G24150.1_Symbols:_SQP1,_SQE5_FAD/NAD(P)-binding_oxidoreductase_family_protein_
Ta_scaffold_23	364265	Ta1.0_07776:p.Ala688Val	AT5G24150.1_Symbols:_SQP1,_SQE5_FAD/NAD(P)-binding_oxidoreductase_family_protein_
Ta_scaffold_23	364331	Ta1.0_07776:p.Asn710Ser	AT5G24150.1_Symbols:_SQP1,_SQE5_FAD/NAD(P)-binding_oxidoreductase_family_protein_
Ta_scaffold_23	452530	Ta1.0_07797:p.Arg476Lys	AT5G23890.1_Symbols:_LOCATED_IN:_mitochondrion,_chloroplast_thylakoid_membrane,_chloroplast,_plastid,_chloroplast_envelope;_EXPRESSED_IN:_24_plant_structures;_EXPRESSED_DURING:_14_growth_stages;_
Ta_scaffold_23	458819	Ta1.0_07798:p.Lys217Arg	AT5G23880.1_Symbols:_EMB1265,_CPSF100,_ESP5,_ATCPSF100_cleavage_and_polyadenylation_specificity_factor_100_
Ta_scaffold_23	473464	Ta1.0_07801:p.Asn14His	AT5G23850.1_Symbols:_Arabidopsis_thaliana_protein_of_unknown_function_(DUF821)_
Ta_scaffold_23	550319	Ta1.0_07821:p.Leu32Val	AT5G23550.1_Symbols:_Got1/Sft2-like_vescicle_transport_protein_family_
Ta_scaffold_23	572688	Ta1.0_07827:p.Asp75Gly	AT5G25290.1_Symbols:_F-box_family_protein_with_a_domain_of_unknown_function_(DUF295)_
Ta_scaffold_23	572690	Ta1.0_07827:p.Asp74Glu	AT5G25290.1_Symbols:_F-box_family_protein_with_a_domain_of_unknown_function_(DUF295)_
Ta_scaffold_23	585039	Ta1.0_07831:p.Gly30Asp	AT5G23440.1_Symbols:_FTRA1_ferredoxin/thioredoxin_reductase_subunit_A_(variable_subunit)_1_
Ta_scaffold_23	624469	Ta1.0_07840:p.Val292Met	AT5G23330.1_Symbols:_Nucleotidylyl_transferase_superfamily_protein_
Ta_scaffold_23	694285	Ta1.0_07854:p.Glu376Gln	AT3G09110.1_Symbols:_Protein_of_unknown_function_(DUF674)_
Ta_scaffold_23	705912	Ta1.0_07857:p.Arg107Gln	AT3G46580.1_Symbols:_MBD05,_MBD5,_ATMBD5_methyl-CPG-binding_domain_protein_5_
Ta_scaffold_24	183286	Ta1.0_08035:p.Pro899Ser	AT1G61840.1_Symbols:_Cysteine/Histidine-rich_C1_domain_family_protein_
Ta_scaffold_24	348427	Ta1.0_08067:p.Asp351His	AT5G26940.1_Symbols:_Polynucleotidyl_transferase,_ribonuclease_H-like_superfamily_protein_
Ta_scaffold_24	351830	Ta1.0_08069:p.Gly331Glu	AT5G26980.1_Symbols:_SYP41,_ATSYP41,_ATTLG2A_syntaxin_of_plants_41_
Ta_scaffold_24	353211	Ta1.0_08069:p.Thr104Ala	AT5G26980.1_Symbols:_SYP41,_ATSYP41,_ATTLG2A_syntaxin_of_plants_41_
Ta_scaffold_24	363488	Ta1.0_08071:p.Glu263Asp	AT5G27000.1_Symbols:_ATK4,_KATD_kinesin_4_
Ta_scaffold_24	370370	Ta1.0_08073:p.Thr656Ala	AT5G27030.2_Symbols:_TPR3_TOPLESS-related_3_
Ta_scaffold_24	459228	Ta1.0_08090:p.Ser17Thr	AT5G27700.1_Symbols:_Ribosomal_protein_S21e_
Ta_scaffold_24	521331	Ta1.0_08106:p.Val83Ile	AT5G27460.1_Symbols:_Tetratricopeptide_repeat_(TPR)-like_superfamily_protein_
Ta_scaffold_24	532970	Ta1.0_08110:p.Val842Met	AT5G27410.1_Symbols:_D-aminoacid_aminotransferase-like_PLP-dependent_enzymes_superfamily_protein_
Ta_scaffold_24	542793	Ta1.0_08112:p.Tyr225Ser	AT5G27395.1_Symbols:_Mitochondrial_inner_membrane_translocase_complex,_subunit_Tim44-related_protein_
Ta_scaffold_24	543189	Ta1.0_08112:p.Lys272Arg	AT5G27395.1_Symbols:_Mitochondrial_inner_membrane_translocase_complex,_subunit_Tim44-related_protein_
Ta_scaffold_24	557489	Ta1.0_08115:p.Ile55Met	AT5G27360.1_Symbols:_SFP2_Major_facilitator_superfamily_protein_
Ta_scaffold_24	557641	Ta1.0_08115:p.Glu5Lys	AT5G27360.1_Symbols:_SFP2_Major_facilitator_superfamily_protein_
Ta_scaffold_24	583365	Ta1.0_08120:p.Ala688Glu	AT5G27240.1_Symbols:_DNAJ_heat_shock_N-terminal_domain-containing_protein_
Ta_scaffold_25	105356	Ta1.0_08897:p.Gly177Asp	AT1G79970.1_Symbols:_unknown_protein;_FUNCTIONS_IN:_molecular_function_unknown;_INVOLVED_IN:_biological_process_unknown;_LOCATED_IN:_chloroplast;_EXPRESSED_IN:_23_plant_structures;_EXPRESSED_DURI
Ta_scaffold_25	233320..233331	Ta1.0_08932:p.Arg21_Arg24del	AT1G80310.1_Symbols:_sulfate_transmembrane_transporters_
Ta_scaffold_25	298026	Ta1.0_08951:p.Pro35Ser	AT1G80480.1_Symbols:_PTAC17_plastid_transcriptionally_active_17_
Ta_scaffold_25	445595	Ta1.0_08989:p.Arg1723Lys	AT5G22690.1_Symbols:_Disease_resistance_protein_(TIR-NBS-LRR_class)_family_
Ta_scaffold_25	498518	Ta1.0_09001:p.Gln188His	AT5G46650.1_Symbols:_RING/U-box_superfamily_protein_
Ta_scaffold_26	56915	Ta1.0_04041:p.Met144Ile	AT3G50240.1_Symbols:_KICP-02_ATP_binding_microtubule_motor_family_protein_
Ta_scaffold_26	65415	Ta1.0_04043:p.Phe609Leu	AT3G50230.1_Symbols:_Leucine-rich_repeat_protein_kinase_family_protein_
Ta_scaffold_26	94248	Ta1.0_04046:p.His1065Tyr	AT3G50130.1_Symbols:_Plant_protein_of_unknown_function_(DUF247)_
Ta_scaffold_26	95337	Ta1.0_04046:p.Ser1397Leu	AT3G50130.1_Symbols:_Plant_protein_of_unknown_function_(DUF247)_
Ta_scaffold_26	124498	Ta1.0_04049:p.Ile661Leu	AT3G50100.1_Symbols:_SDN1_small_RNA_degrading_nuclease_1_
Ta_scaffold_26	124505	Ta1.0_04049:p.Lys658Asn	AT3G50100.1_Symbols:_SDN1_small_RNA_degrading_nuclease_1_
Ta_scaffold_26	126737	Ta1.0_04049:p.Phe411Tyr	AT3G50100.1_Symbols:_SDN1_small_RNA_degrading_nuclease_1_
Ta_scaffold_26	127114	Ta1.0_04049:p.Ile345Met	AT3G50100.1_Symbols:_SDN1_small_RNA_degrading_nuclease_1_
Ta_scaffold_26	127149	Ta1.0_04049:p.Lys334Glu	AT3G50100.1_Symbols:_SDN1_small_RNA_degrading_nuclease_1_
Ta_scaffold_26	127327	Ta1.0_04049:p.Asn305Asp	AT3G50100.1_Symbols:_SDN1_small_RNA_degrading_nuclease_1_
Ta_scaffold_26	127329	Ta1.0_04049:p.Ala304Val	AT3G50100.1_Symbols:_SDN1_small_RNA_degrading_nuclease_1_
Ta_scaffold_26	127769	Ta1.0_04049:p.Cys227Gly	AT3G50100.1_Symbols:_SDN1_small_RNA_degrading_nuclease_1_
Ta_scaffold_26	127785	Ta1.0_04049:p.Asn221Lys	AT3G50100.1_Symbols:_SDN1_small_RNA_degrading_nuclease_1_
Ta_scaffold_26	127802	Ta1.0_04049:p.Gln216Glu	AT3G50100.1_Symbols:_SDN1_small_RNA_degrading_nuclease_1_
Ta_scaffold_26	127807	Ta1.0_04049:p.Thr214Ile	AT3G50100.1_Symbols:_SDN1_small_RNA_degrading_nuclease_1_
Ta_scaffold_26	127940	Ta1.0_04049:p.Ile197Thr	AT3G50100.1_Symbols:_SDN1_small_RNA_degrading_nuclease_1_
Ta_scaffold_26	127954	Ta1.0_04049:p.Asp192Glu	AT3G50100.1_Symbols:_SDN1_small_RNA_degrading_nuclease_1_
Ta_scaffold_26	128119	Ta1.0_04049:p.His170Arg	AT3G50100.1_Symbols:_SDN1_small_RNA_degrading_nuclease_1_
Ta_scaffold_26	128162	Ta1.0_04049:p.Lys156Glu	AT3G50100.1_Symbols:_SDN1_small_RNA_degrading_nuclease_1_
Ta_scaffold_26	128198	Ta1.0_04049:p.Leu144Val	AT3G50100.1_Symbols:_SDN1_small_RNA_degrading_nuclease_1_
Ta_scaffold_26	128201	Ta1.0_04049:p.Ala143Ser	AT3G50100.1_Symbols:_SDN1_small_RNA_degrading_nuclease_1_
Ta_scaffold_26	128204	Ta1.0_04049:p.Val142Ile	AT3G50100.1_Symbols:_SDN1_small_RNA_degrading_nuclease_1_
Ta_scaffold_26	128233	Ta1.0_04049:p.Ser132Leu	AT3G50100.1_Symbols:_SDN1_small_RNA_degrading_nuclease_1_
Ta_scaffold_26	128234	Ta1.0_04049:p.Ser132Thr	AT3G50100.1_Symbols:_SDN1_small_RNA_degrading_nuclease_1_
Ta_scaffold_26	128240	Ta1.0_04049:p.Met130Leu	AT3G50100.1_Symbols:_SDN1_small_RNA_degrading_nuclease_1_
Ta_scaffold_26	128243	Ta1.0_04049:p.Gly129Arg	AT3G50100.1_Symbols:_SDN1_small_RNA_degrading_nuclease_1_
Ta_scaffold_26	128247	Ta1.0_04049:p.Asp127Glu	AT3G50100.1_Symbols:_SDN1_small_RNA_degrading_nuclease_1_
Ta_scaffold_26	128551	Ta1.0_04049:p.Pro91Thr	AT3G50100.1_Symbols:_SDN1_small_RNA_degrading_nuclease_1_
Ta_scaffold_26	128573	Ta1.0_04049:p.Ile83Met	AT3G50100.1_Symbols:_SDN1_small_RNA_degrading_nuclease_1_
Ta_scaffold_26	128707	Ta1.0_04049:p.Leu72Gln	AT3G50100.1_Symbols:_SDN1_small_RNA_degrading_nuclease_1_
Ta_scaffold_26	128782	Ta1.0_04049:p.Pro47Arg	AT3G50100.1_Symbols:_SDN1_small_RNA_degrading_nuclease_1_
Ta_scaffold_26	128785^128786	Ta1.0_04049:p.Arg45_Ser46insCys*Arg*LysSerGly	AT3G50100.1_Symbols:_SDN1_small_RNA_degrading_nuclease_1_
Ta_scaffold_26	128785^128786	Ta1.0_04049:p.Ser46fs	AT3G50100.1_Symbols:_SDN1_small_RNA_degrading_nuclease_1_
Ta_scaffold_26	128839	Ta1.0_04049:p.Ser28Asn	AT3G50100.1_Symbols:_SDN1_small_RNA_degrading_nuclease_1_
Ta_scaffold_26	128842	Ta1.0_04049:p.Gly27Ala	AT3G50100.1_Symbols:_SDN1_small_RNA_degrading_nuclease_1_
Ta_scaffold_26	129624	Ta1.0_04050:p.Val3Met	AT1G12220.1_Symbols:_RPS5_Disease_resistance_protein_(CC-NBS-LRR_class)_family_
Ta_scaffold_26	129658	Ta1.0_04050:p.Arg14Lys	AT1G12220.1_Symbols:_RPS5_Disease_resistance_protein_(CC-NBS-LRR_class)_family_
Ta_scaffold_26	129682	Ta1.0_04050:p.Pro22Leu	AT1G12220.1_Symbols:_RPS5_Disease_resistance_protein_(CC-NBS-LRR_class)_family_
Ta_scaffold_26	129682	Ta1.0_04050:p.Pro22Arg	AT1G12220.1_Symbols:_RPS5_Disease_resistance_protein_(CC-NBS-LRR_class)_family_
Ta_scaffold_26	129692	Ta1.0_04050:p.Gln25His	AT1G12220.1_Symbols:_RPS5_Disease_resistance_protein_(CC-NBS-LRR_class)_family_
Ta_scaffold_26	129745	Ta1.0_04050:p.Leu43Gln	AT1G12220.1_Symbols:_RPS5_Disease_resistance_protein_(CC-NBS-LRR_class)_family_
Ta_scaffold_26	129746..129748	Ta1.0_04050:p.Cys44del	AT1G12220.1_Symbols:_RPS5_Disease_resistance_protein_(CC-NBS-LRR_class)_family_
Ta_scaffold_26	129775	Ta1.0_04050:p.Ser53Thr	AT1G12220.1_Symbols:_RPS5_Disease_resistance_protein_(CC-NBS-LRR_class)_family_
Ta_scaffold_26	129778	Ta1.0_04050:p.Asn54Ser	AT1G12220.1_Symbols:_RPS5_Disease_resistance_protein_(CC-NBS-LRR_class)_family_
Ta_scaffold_26	129835	Ta1.0_04050:p.Ser73Asn	AT1G12220.1_Symbols:_RPS5_Disease_resistance_protein_(CC-NBS-LRR_class)_family_
Ta_scaffold_26	129888	Ta1.0_04050:p.Gly91Ser	AT1G12220.1_Symbols:_RPS5_Disease_resistance_protein_(CC-NBS-LRR_class)_family_
Ta_scaffold_26	129894	Ta1.0_04050:p.Gly93Arg	AT1G12220.1_Symbols:_RPS5_Disease_resistance_protein_(CC-NBS-LRR_class)_family_
Ta_scaffold_26	129900	Ta1.0_04050:p.Asn95Asp	AT1G12220.1_Symbols:_RPS5_Disease_resistance_protein_(CC-NBS-LRR_class)_family_
Ta_scaffold_26	129902	Ta1.0_04050:p.Asn95Lys	AT1G12220.1_Symbols:_RPS5_Disease_resistance_protein_(CC-NBS-LRR_class)_family_
Ta_scaffold_26	129907	Ta1.0_04050:p.Val97Asp	AT1G12220.1_Symbols:_RPS5_Disease_resistance_protein_(CC-NBS-LRR_class)_family_
Ta_scaffold_26	129909	Ta1.0_04050:p.Val98Leu	AT1G12220.1_Symbols:_RPS5_Disease_resistance_protein_(CC-NBS-LRR_class)_family_
Ta_scaffold_26	129910	Ta1.0_04050:p.Val98Gly	AT1G12220.1_Symbols:_RPS5_Disease_resistance_protein_(CC-NBS-LRR_class)_family_
Ta_scaffold_26	129928	Ta1.0_04050:p.His104Leu	AT1G12220.1_Symbols:_RPS5_Disease_resistance_protein_(CC-NBS-LRR_class)_family_
Ta_scaffold_26	129957	Ta1.0_04050:p.Ser114Pro	AT1G12220.1_Symbols:_RPS5_Disease_resistance_protein_(CC-NBS-LRR_class)_family_
Ta_scaffold_26	130007	Ta1.0_04050:p.Trp130Cys	AT1G12220.1_Symbols:_RPS5_Disease_resistance_protein_(CC-NBS-LRR_class)_family_
Ta_scaffold_26	130033	Ta1.0_04050:p.Gly139Ala	AT1G12220.1_Symbols:_RPS5_Disease_resistance_protein_(CC-NBS-LRR_class)_family_
Ta_scaffold_26	130038	Ta1.0_04050:p.Met141Leu	AT1G12220.1_Symbols:_RPS5_Disease_resistance_protein_(CC-NBS-LRR_class)_family_
Ta_scaffold_26	130039	Ta1.0_04050:p.Met141Lys	AT1G12220.1_Symbols:_RPS5_Disease_resistance_protein_(CC-NBS-LRR_class)_family_
Ta_scaffold_26	130119	Ta1.0_04050:p.Arg168Ser	AT1G12220.1_Symbols:_RPS5_Disease_resistance_protein_(CC-NBS-LRR_class)_family_
Ta_scaffold_26	130144	Ta1.0_04050:p.Val176Ala	AT1G12220.1_Symbols:_RPS5_Disease_resistance_protein_(CC-NBS-LRR_class)_family_
Ta_scaffold_26	130179	Ta1.0_04050:p.Glu188Gln	AT1G12220.1_Symbols:_RPS5_Disease_resistance_protein_(CC-NBS-LRR_class)_family_
Ta_scaffold_26	130195	Ta1.0_04050:p.Met193Lys	AT1G12220.1_Symbols:_RPS5_Disease_resistance_protein_(CC-NBS-LRR_class)_family_
Ta_scaffold_26	130196	Ta1.0_04050:p.Met193Ile	AT1G12220.1_Symbols:_RPS5_Disease_resistance_protein_(CC-NBS-LRR_class)_family_
Ta_scaffold_26	130232	Ta1.0_04050:p.Lys205Asn	AT1G12220.1_Symbols:_RPS5_Disease_resistance_protein_(CC-NBS-LRR_class)_family_
Ta_scaffold_26	130234	Ta1.0_04050:p.Val206Glu	AT1G12220.1_Symbols:_RPS5_Disease_resistance_protein_(CC-NBS-LRR_class)_family_
Ta_scaffold_26	130239	Ta1.0_04050:p.Asp208His	AT1G12220.1_Symbols:_RPS5_Disease_resistance_protein_(CC-NBS-LRR_class)_family_
Ta_scaffold_26	130240	Ta1.0_04050:p.Asp208Gly	AT1G12220.1_Symbols:_RPS5_Disease_resistance_protein_(CC-NBS-LRR_class)_family_
Ta_scaffold_26	130245^130246	Ta1.0_04050:p.Gly211fs	AT1G12220.1_Symbols:_RPS5_Disease_resistance_protein_(CC-NBS-LRR_class)_family_
Ta_scaffold_26	130248..130249	Ta1.0_04050:p.Gly211fs	AT1G12220.1_Symbols:_RPS5_Disease_resistance_protein_(CC-NBS-LRR_class)_family_
Ta_scaffold_26	130257	Ta1.0_04050:p.Tyr214His	AT1G12220.1_Symbols:_RPS5_Disease_resistance_protein_(CC-NBS-LRR_class)_family_
Ta_scaffold_26	130261	Ta1.0_04050:p.Asn215Ser	AT1G12220.1_Symbols:_RPS5_Disease_resistance_protein_(CC-NBS-LRR_class)_family_
Ta_scaffold_26	130272	Ta1.0_04050:p.Ser219Gly	AT1G12220.1_Symbols:_RPS5_Disease_resistance_protein_(CC-NBS-LRR_class)_family_
Ta_scaffold_26	130274	Ta1.0_04050:p.Ser219Arg	AT1G12220.1_Symbols:_RPS5_Disease_resistance_protein_(CC-NBS-LRR_class)_family_
Ta_scaffold_26	130276	Ta1.0_04050:p.Arg220Gln	AT1G12220.1_Symbols:_RPS5_Disease_resistance_protein_(CC-NBS-LRR_class)_family_
Ta_scaffold_26	130319	Ta1.0_04050:p.Asn234Lys	AT1G12220.1_Symbols:_RPS5_Disease_resistance_protein_(CC-NBS-LRR_class)_family_
Ta_scaffold_26	130324	Ta1.0_04050:p.Thr236Lys	AT1G12220.1_Symbols:_RPS5_Disease_resistance_protein_(CC-NBS-LRR_class)_family_
Ta_scaffold_26	130327	Ta1.0_04050:p.Thr237Arg	AT1G12220.1_Symbols:_RPS5_Disease_resistance_protein_(CC-NBS-LRR_class)_family_
Ta_scaffold_26	130351	Ta1.0_04050:p.Ile245Thr	AT1G12220.1_Symbols:_RPS5_Disease_resistance_protein_(CC-NBS-LRR_class)_family_
Ta_scaffold_26	130368	Ta1.0_04050:p.Ile251Val	AT1G12220.1_Symbols:_RPS5_Disease_resistance_protein_(CC-NBS-LRR_class)_family_
Ta_scaffold_26	130421	Ta1.0_04050:p.Glu268Asp	AT1G12220.1_Symbols:_RPS5_Disease_resistance_protein_(CC-NBS-LRR_class)_family_
Ta_scaffold_26	130451	Ta1.0_04050:p.Asp278fs	AT1G12220.1_Symbols:_RPS5_Disease_resistance_protein_(CC-NBS-LRR_class)_family_
Ta_scaffold_26	130455^130456	Ta1.0_04050:p.Ala280fs	AT1G12220.1_Symbols:_RPS5_Disease_resistance_protein_(CC-NBS-LRR_class)_family_
Ta_scaffold_26	130530	Ta1.0_04050:p.Gln305*	AT1G12220.1_Symbols:_RPS5_Disease_resistance_protein_(CC-NBS-LRR_class)_family_
Ta_scaffold_26	130553	Ta1.0_04050:p.Leu313fs	AT1G12220.1_Symbols:_RPS5_Disease_resistance_protein_(CC-NBS-LRR_class)_family_
Ta_scaffold_26	130617	Ta1.0_04050:p.Arg334Cys	AT1G12220.1_Symbols:_RPS5_Disease_resistance_protein_(CC-NBS-LRR_class)_family_
Ta_scaffold_26	130639	Ta1.0_04050:p.Thr341Ser	AT1G12220.1_Symbols:_RPS5_Disease_resistance_protein_(CC-NBS-LRR_class)_family_
Ta_scaffold_26	130639	Ta1.0_04050:p.Thr341Asn	AT1G12220.1_Symbols:_RPS5_Disease_resistance_protein_(CC-NBS-LRR_class)_family_
Ta_scaffold_26	130648	Ta1.0_04050:p.Ala344Val	AT1G12220.1_Symbols:_RPS5_Disease_resistance_protein_(CC-NBS-LRR_class)_family_
Ta_scaffold_26	130821	Ta1.0_04050:p.Asp402Asn	AT1G12220.1_Symbols:_RPS5_Disease_resistance_protein_(CC-NBS-LRR_class)_family_
Ta_scaffold_26	130843	Ta1.0_04050:p.Thr409Ser	AT1G12220.1_Symbols:_RPS5_Disease_resistance_protein_(CC-NBS-LRR_class)_family_
Ta_scaffold_26	130849	Ta1.0_04050:p.Met411Thr	AT1G12220.1_Symbols:_RPS5_Disease_resistance_protein_(CC-NBS-LRR_class)_family_
Ta_scaffold_26	130850	Ta1.0_04050:p.Met411Ile	AT1G12220.1_Symbols:_RPS5_Disease_resistance_protein_(CC-NBS-LRR_class)_family_
Ta_scaffold_26	130851	Ta1.0_04050:p.Asp412Asn	AT1G12220.1_Symbols:_RPS5_Disease_resistance_protein_(CC-NBS-LRR_class)_family_
Ta_scaffold_26	130971	Ta1.0_04050:p.Ser452Ala	AT1G12220.1_Symbols:_RPS5_Disease_resistance_protein_(CC-NBS-LRR_class)_family_
Ta_scaffold_26	130978	Ta1.0_04050:p.Gly454Asp	AT1G12220.1_Symbols:_RPS5_Disease_resistance_protein_(CC-NBS-LRR_class)_family_
Ta_scaffold_26	130980	Ta1.0_04050:p.Thr455Pro	AT1G12220.1_Symbols:_RPS5_Disease_resistance_protein_(CC-NBS-LRR_class)_family_
Ta_scaffold_26	130981	Ta1.0_04050:p.Thr455Ile	AT1G12220.1_Symbols:_RPS5_Disease_resistance_protein_(CC-NBS-LRR_class)_family_
Ta_scaffold_26	130998^130999	Ta1.0_04050:p.Arg461fs	AT1G12220.1_Symbols:_RPS5_Disease_resistance_protein_(CC-NBS-LRR_class)_family_
Ta_scaffold_26	130999^131000	Ta1.0_04050:p.Arg461delinsSerVal	AT1G12220.1_Symbols:_RPS5_Disease_resistance_protein_(CC-NBS-LRR_class)_family_
Ta_scaffold_26	131001..131004	Ta1.0_04050:p.His462fs	AT1G12220.1_Symbols:_RPS5_Disease_resistance_protein_(CC-NBS-LRR_class)_family_
Ta_scaffold_26	131029	Ta1.0_04050:p.Arg471His	AT1G12220.1_Symbols:_RPS5_Disease_resistance_protein_(CC-NBS-LRR_class)_family_
Ta_scaffold_26	131031	Ta1.0_04050:p.Lys472Glu	AT1G12220.1_Symbols:_RPS5_Disease_resistance_protein_(CC-NBS-LRR_class)_family_
Ta_scaffold_26	131034	Ta1.0_04050:p.Met473Val	AT1G12220.1_Symbols:_RPS5_Disease_resistance_protein_(CC-NBS-LRR_class)_family_
Ta_scaffold_26	131036	Ta1.0_04050:p.Met473Ile	AT1G12220.1_Symbols:_RPS5_Disease_resistance_protein_(CC-NBS-LRR_class)_family_
Ta_scaffold_26	131072	Ta1.0_04050:p.Ile485Met	AT1G12220.1_Symbols:_RPS5_Disease_resistance_protein_(CC-NBS-LRR_class)_family_
Ta_scaffold_26	131094	Ta1.0_04050:p.Pro493Ala	AT1G12220.1_Symbols:_RPS5_Disease_resistance_protein_(CC-NBS-LRR_class)_family_
Ta_scaffold_26	131095	Ta1.0_04050:p.Pro493Leu	AT1G12220.1_Symbols:_RPS5_Disease_resistance_protein_(CC-NBS-LRR_class)_family_
Ta_scaffold_26	131116^131117	Ta1.0_04050:p.Cys501fs	AT1G12220.1_Symbols:_RPS5_Disease_resistance_protein_(CC-NBS-LRR_class)_family_
Ta_scaffold_26	131121	Ta1.0_04050:p.Asn502Asp	AT1G12220.1_Symbols:_RPS5_Disease_resistance_protein_(CC-NBS-LRR_class)_family_
Ta_scaffold_26	131163..131165	Ta1.0_04050:p.Asp516del	AT1G12220.1_Symbols:_RPS5_Disease_resistance_protein_(CC-NBS-LRR_class)_family_
Ta_scaffold_26	131166^131167	Ta1.0_04050:p.Tyr517fs	AT1G12220.1_Symbols:_RPS5_Disease_resistance_protein_(CC-NBS-LRR_class)_family_
Ta_scaffold_26	131194	Ta1.0_04050:p.Ala526Val	AT1G12220.1_Symbols:_RPS5_Disease_resistance_protein_(CC-NBS-LRR_class)_family_
Ta_scaffold_26	131229	Ta1.0_04050:p.Pro538Ser	AT1G12220.1_Symbols:_RPS5_Disease_resistance_protein_(CC-NBS-LRR_class)_family_
Ta_scaffold_26	131250	Ta1.0_04050:p.Gln545Glu	AT1G12220.1_Symbols:_RPS5_Disease_resistance_protein_(CC-NBS-LRR_class)_family_
Ta_scaffold_26	131294	Ta1.0_04050:p.Asp559Glu	AT1G12220.1_Symbols:_RPS5_Disease_resistance_protein_(CC-NBS-LRR_class)_family_
Ta_scaffold_26	131307^131308	Ta1.0_04050:p.Tyr564delinsPheHis	AT1G12220.1_Symbols:_RPS5_Disease_resistance_protein_(CC-NBS-LRR_class)_family_
Ta_scaffold_26	131319	Ta1.0_04050:p.Lys568Gln	AT1G12220.1_Symbols:_RPS5_Disease_resistance_protein_(CC-NBS-LRR_class)_family_
Ta_scaffold_26	131324	Ta1.0_04050:p.Glu569Asp	AT1G12220.1_Symbols:_RPS5_Disease_resistance_protein_(CC-NBS-LRR_class)_family_
Ta_scaffold_26	131338	Ta1.0_04050:p.Thr574Ile	AT1G12220.1_Symbols:_RPS5_Disease_resistance_protein_(CC-NBS-LRR_class)_family_
Ta_scaffold_26	131351	Ta1.0_04050:p.Leu578Phe	AT1G12220.1_Symbols:_RPS5_Disease_resistance_protein_(CC-NBS-LRR_class)_family_
Ta_scaffold_26	131352	Ta1.0_04050:p.Glu579*	AT1G12220.1_Symbols:_RPS5_Disease_resistance_protein_(CC-NBS-LRR_class)_family_
Ta_scaffold_26	131370	Ta1.0_04050:p.Glu585Gln	AT1G12220.1_Symbols:_RPS5_Disease_resistance_protein_(CC-NBS-LRR_class)_family_
Ta_scaffold_26	131370	Ta1.0_04050:p.Glu585Lys	AT1G12220.1_Symbols:_RPS5_Disease_resistance_protein_(CC-NBS-LRR_class)_family_
Ta_scaffold_26	131391	Ta1.0_04050:p.Ser592Gly	AT1G12220.1_Symbols:_RPS5_Disease_resistance_protein_(CC-NBS-LRR_class)_family_
Ta_scaffold_26	131440	Ta1.0_04050:p.Leu608Gln	AT1G12220.1_Symbols:_RPS5_Disease_resistance_protein_(CC-NBS-LRR_class)_family_
Ta_scaffold_26	131463	Ta1.0_04050:p.Leu616Met	AT1G12220.1_Symbols:_RPS5_Disease_resistance_protein_(CC-NBS-LRR_class)_family_
Ta_scaffold_26	131548..131550	Ta1.0_04050:p.Ile645del	AT1G12220.1_Symbols:_RPS5_Disease_resistance_protein_(CC-NBS-LRR_class)_family_
Ta_scaffold_26	131557	Ta1.0_04050:p.Tyr647Cys	AT1G12220.1_Symbols:_RPS5_Disease_resistance_protein_(CC-NBS-LRR_class)_family_
Ta_scaffold_26	131559	Ta1.0_04050:p.Val648Ile	AT1G12220.1_Symbols:_RPS5_Disease_resistance_protein_(CC-NBS-LRR_class)_family_
Ta_scaffold_26	131583	Ta1.0_04050:p.Phe656Leu	AT1G12220.1_Symbols:_RPS5_Disease_resistance_protein_(CC-NBS-LRR_class)_family_
Ta_scaffold_26	131614	Ta1.0_04050:p.Pro666Leu	AT1G12220.1_Symbols:_RPS5_Disease_resistance_protein_(CC-NBS-LRR_class)_family_
Ta_scaffold_26	131620	Ta1.0_04050:p.Thr668Met	AT1G12220.1_Symbols:_RPS5_Disease_resistance_protein_(CC-NBS-LRR_class)_family_
Ta_scaffold_26	131661	Ta1.0_04050:p.Gly682Arg	AT1G12220.1_Symbols:_RPS5_Disease_resistance_protein_(CC-NBS-LRR_class)_family_
Ta_scaffold_26	131664	Ta1.0_04050:p.Glu683Lys	AT1G12220.1_Symbols:_RPS5_Disease_resistance_protein_(CC-NBS-LRR_class)_family_
Ta_scaffold_26	131670	Ta1.0_04050:p.Gln685fs	AT1G12220.1_Symbols:_RPS5_Disease_resistance_protein_(CC-NBS-LRR_class)_family_
Ta_scaffold_26	131672^131673	Ta1.0_04050:p.Ile686fs	AT1G12220.1_Symbols:_RPS5_Disease_resistance_protein_(CC-NBS-LRR_class)_family_
Ta_scaffold_26	131685	Ta1.0_04050:p.Val690Ile	AT1G12220.1_Symbols:_RPS5_Disease_resistance_protein_(CC-NBS-LRR_class)_family_
Ta_scaffold_26	131698	Ta1.0_04050:p.Thr694Ser	AT1G12220.1_Symbols:_RPS5_Disease_resistance_protein_(CC-NBS-LRR_class)_family_
Ta_scaffold_26	131698	Ta1.0_04050:p.Thr694Asn	AT1G12220.1_Symbols:_RPS5_Disease_resistance_protein_(CC-NBS-LRR_class)_family_
Ta_scaffold_26	131702^131703	Ta1.0_04050:p.Asn695_Ser696insThr	AT1G12220.1_Symbols:_RPS5_Disease_resistance_protein_(CC-NBS-LRR_class)_family_
Ta_scaffold_26	131705^131706	Ta1.0_04050:p.Ser696_Ile697insProThr	AT1G12220.1_Symbols:_RPS5_Disease_resistance_protein_(CC-NBS-LRR_class)_family_
Ta_scaffold_26	131707	Ta1.0_04050:p.Ile697Thr	AT1G12220.1_Symbols:_RPS5_Disease_resistance_protein_(CC-NBS-LRR_class)_family_
Ta_scaffold_26	131746	Ta1.0_04050:p.Phe710Tyr	AT1G12220.1_Symbols:_RPS5_Disease_resistance_protein_(CC-NBS-LRR_class)_family_
Ta_scaffold_26	131751	Ta1.0_04050:p.Asp712Asn	AT1G12220.1_Symbols:_RPS5_Disease_resistance_protein_(CC-NBS-LRR_class)_family_
Ta_scaffold_26	131781	Ta1.0_04050:p.Phe722Leu	AT1G12220.1_Symbols:_RPS5_Disease_resistance_protein_(CC-NBS-LRR_class)_family_
Ta_scaffold_26	131785	Ta1.0_04050:p.Ala723Val	AT1G12220.1_Symbols:_RPS5_Disease_resistance_protein_(CC-NBS-LRR_class)_family_
Ta_scaffold_26	131811	Ta1.0_04050:p.Tyr732Asn	AT1G12220.1_Symbols:_RPS5_Disease_resistance_protein_(CC-NBS-LRR_class)_family_
Ta_scaffold_26	131812	Ta1.0_04050:p.Tyr732Ser	AT1G12220.1_Symbols:_RPS5_Disease_resistance_protein_(CC-NBS-LRR_class)_family_
Ta_scaffold_26	131815	Ta1.0_04050:p.Ser733Trp	AT1G12220.1_Symbols:_RPS5_Disease_resistance_protein_(CC-NBS-LRR_class)_family_
Ta_scaffold_26	131821	Ta1.0_04050:p.Ala735Glu	AT1G12220.1_Symbols:_RPS5_Disease_resistance_protein_(CC-NBS-LRR_class)_family_
Ta_scaffold_26	131823	Ta1.0_04050:p.Lys736Gln	AT1G12220.1_Symbols:_RPS5_Disease_resistance_protein_(CC-NBS-LRR_class)_family_
Ta_scaffold_26	131836	Ta1.0_04050:p.Val740Glu	AT1G12220.1_Symbols:_RPS5_Disease_resistance_protein_(CC-NBS-LRR_class)_family_
Ta_scaffold_26	131877	Ta1.0_04050:p.Pro754Ala	AT1G12220.1_Symbols:_RPS5_Disease_resistance_protein_(CC-NBS-LRR_class)_family_
Ta_scaffold_26	131917	Ta1.0_04050:p.Tyr767Ser	AT1G12220.1_Symbols:_RPS5_Disease_resistance_protein_(CC-NBS-LRR_class)_family_
Ta_scaffold_26	131919	Ta1.0_04050:p.Glu768Lys	AT1G12220.1_Symbols:_RPS5_Disease_resistance_protein_(CC-NBS-LRR_class)_family_
Ta_scaffold_26	131950	Ta1.0_04050:p.Ile778Ser	AT1G12220.1_Symbols:_RPS5_Disease_resistance_protein_(CC-NBS-LRR_class)_family_
Ta_scaffold_26	132045	Ta1.0_04050:p.Glu810Lys	AT1G12220.1_Symbols:_RPS5_Disease_resistance_protein_(CC-NBS-LRR_class)_family_
Ta_scaffold_26	132089	Ta1.0_04050:p.Asp824Glu	AT1G12220.1_Symbols:_RPS5_Disease_resistance_protein_(CC-NBS-LRR_class)_family_
Ta_scaffold_26	132142	Ta1.0_04050:p.Leu842His	AT1G12220.1_Symbols:_RPS5_Disease_resistance_protein_(CC-NBS-LRR_class)_family_
Ta_scaffold_26	156815	Ta1.0_04053:p.Ala265Thr	AT3G50060.1_Symbols:_MYB77_myb_domain_protein_77_
Ta_scaffold_26	225595	Ta1.0_04061:p.Glu49Lys	AT1G21280.1_Symbols:_CONTAINS_InterPro_DOMAIN/s:_Retrotransposon_gag_protein_(InterPro:IPR005162);_Has_707_Blast_hits_to_705_proteins_in_25_species:_Archae_-_0;_Bacteria_-_0;_Metazoa_-_4;_Fungi_-
Ta_scaffold_26	239552	Ta1.0_04064:p.Asp34Gly	AT3G49990.1_Symbols:_unknown_protein;_Has_1524_Blast_hits_to_1298_proteins_in_225_species:_Archae_-_9;_Bacteria_-_84;_Metazoa_-_474;_Fungi_-_184;_Plants_-_98;_Viruses_-_17;_Other_Eukaryotes_-_658
Ta_scaffold_26	242371	Ta1.0_04065:p.Glu80Lys	AT5G67385.1_Symbols:_Phototropic-responsive_NPH3_family_protein_
Ta_scaffold_26	246308	Ta1.0_04066:p.Tyr193Asn	AT2G25240.1_Symbols:_Serine_protease_inhibitor_(SERPIN)_family_protein_
Ta_scaffold_26	288222	Ta1.0_04074:p.Phe98Tyr	AT3G49880.1_Symbols:_glycosyl_hydrolase_family_protein_43_
Ta_scaffold_26	288364	Ta1.0_04074:p.Pro51Ser	AT3G49880.1_Symbols:_glycosyl_hydrolase_family_protein_43_
Ta_scaffold_26	288454	Ta1.0_04074:p.Ser21Pro	AT3G49880.1_Symbols:_glycosyl_hydrolase_family_protein_43_
Ta_scaffold_26	290755	Ta1.0_04075:p.Glu19Lys	AT3G04600.1_Symbols:_Nucleotidylyl_transferase_superfamily_protein_
Ta_scaffold_26	391185	Ta1.0_04096:p.Phe4Leu	AT3G50610.1_Symbols:_unknown_protein;_BEST_Arabidopsis_thaliana_protein_match_is:_unknown_protein_(TAIR:AT5G66816.1);_Has_125_Blast_hits_to_60_proteins_in_16_species:_Archae_-_0;_Bacteria_-_2;_Me
Ta_scaffold_26	515424	Ta1.0_04113:p.Pro53Leu	AT3G50808.1_Symbols:_PLATZ_transcription_factor_family_protein_
Ta_scaffold_26	780034	Ta1.0_04138:p.Ser316Thr	AT2G32530.1_Symbols:_ATCSLB03,_CSLB03,_ATCSLB3_cellulose_synthase-like_B3_
Ta_scaffold_27	152102	Ta1.0_04171:p.Leu889Ile	AT3G07040.1_Symbols:_RPM1,_RPS3_NB-ARC_domain-containing_disease_resistance_protein_
Ta_scaffold_27	152831	Ta1.0_04171:p.Gly646Trp	AT3G07040.1_Symbols:_RPM1,_RPS3_NB-ARC_domain-containing_disease_resistance_protein_
Ta_scaffold_27	235852	Ta1.0_04194:p.His132Leu	AT3G07250.1_Symbols:_nuclear_transport_factor_2_(NTF2)_family_protein_/_RNA_recognition_motif_(RRM)-containing_protein_
Ta_scaffold_27	235918	Ta1.0_04194:p.Phe110Tyr	AT3G07250.1_Symbols:_nuclear_transport_factor_2_(NTF2)_family_protein_/_RNA_recognition_motif_(RRM)-containing_protein_
Ta_scaffold_27	250301	Ta1.0_04196:p.Thr645Pro	AT5G43490.1_Symbols:_unknown_protein;_Has_1807_Blast_hits_to_1807_proteins_in_277_species:_Archae_-_0;_Bacteria_-_0;_Metazoa_-_736;_Fungi_-_347;_Plants_-_385;_Viruses_-_0;_Other_Eukaryotes_-_339_
Ta_scaffold_27	283017	Ta1.0_04201:p.Pro274Thr	AT3G07350.1_Symbols:_Protein_of_unknown_function_(DUF506)_
Ta_scaffold_27	326873	Ta1.0_04215:p.Lys232Asn	AT3G07500.1_Symbols:_Far-red_impaired_responsive_(FAR1)_family_protein_
Ta_scaffold_27	383997	Ta1.0_04235:p.Glu408Gly	AT3G07660.1_Symbols:_Kinase-related_protein_of_unknown_function_(DUF1296)_
Ta_scaffold_27	393273	Ta1.0_04238:p.Ala15Val	AT3G07690.1_Symbols:_6-phosphogluconate_dehydrogenase_family_protein_
Ta_scaffold_27	474379	Ta1.0_04261:p.Phe145Leu	AT3G07820.1_Symbols:_Pectin_lyase-like_superfamily_protein_
Ta_scaffold_27	576708	Ta1.0_04286:p.Ala170Gly	AT2G29360.1_Symbols:_NAD(P)-binding_Rossmann-fold_superfamily_protein_
Ta_scaffold_27	577070	Ta1.0_04286:p.Arg78fs	AT2G29360.1_Symbols:_NAD(P)-binding_Rossmann-fold_superfamily_protein_
Ta_scaffold_27	584760	Ta1.0_04288:p.Met421Ile	AT3G08660.1_Symbols:_Phototropic-responsive_NPH3_family_protein_
Ta_scaffold_27	590958	Ta1.0_04290:p.Arg19Cys	AT3G08680.1_Symbols:_Leucine-rich_repeat_protein_kinase_family_protein_
Ta_scaffold_27	590959	Ta1.0_04290:p.Arg19Leu	AT3G08680.1_Symbols:_Leucine-rich_repeat_protein_kinase_family_protein_
Ta_scaffold_27	682126	Ta1.0_04316:p.Ser329Phe	AT3G08970.1_Symbols:_ATERDJ3A,_TMS1_DNAJ_heat_shock_N-terminal_domain-containing_protein_
Ta_scaffold_27	682549	Ta1.0_04316:p.Glu443Lys	AT3G08970.1_Symbols:_ATERDJ3A,_TMS1_DNAJ_heat_shock_N-terminal_domain-containing_protein_
Ta_scaffold_27	700407	Ta1.0_04323:p.Glu384Gln	AT3G09020.1_Symbols:_alpha_1,4-glycosyltransferase_family_protein_
Ta_scaffold_27	700973	Ta1.0_04324:p.Asn62Ser	AT3G09030.1_Symbols:_BTB/POZ_domain-containing_protein_
Ta_scaffold_27	727958	Ta1.0_04332:p.Cys908Ser	AT3G09080.1_Symbols:_Transducin/WD40_repeat-like_superfamily_protein_
Ta_scaffold_27	729296	Ta1.0_04332:p.Val621Leu	AT3G09080.1_Symbols:_Transducin/WD40_repeat-like_superfamily_protein_
Ta_scaffold_27	771858	Ta1.0_04347:p.Phe1474Tyr	AT3G09260.1_Symbols:_PYK10,_PSR3.1,_BGLU23,_LEB_Glycosyl_hydrolase_superfamily_protein_
Ta_scaffold_28	110051	Ta1.0_08764:p.Ser24Tyr	AT3G16240.1_Symbols:_DELTA-TIP,_TIP2;1,_DELTA-TIP1,_AQP1,_ATTIP2;1_delta_tonoplast_integral_protein_
Ta_scaffold_28	156664	Ta1.0_08776:p.Val678Asp	AT3G16340.1_Symbols:_ATPDR1,_PDR1_pleiotropic_drug_resistance_1_
Ta_scaffold_28	250973	Ta1.0_08795:p.Arg208Ser	AT3G16620.1_Symbols:_ATTOC120,_TOC120_translocon_outer_complex_protein_120_
Ta_scaffold_28	317156	Ta1.0_08813:p.Val148Leu	AT3G16740.1_Symbols:_F-box_and_associated_interaction_domains-containing_protein_
Ta_scaffold_28	380846	Ta1.0_08825:p.Pro187His	AT3G16920.1_Symbols:_CTL2,_ATCTL2_chitinase-like_protein_2_
Ta_scaffold_28	401571	Ta1.0_08832:p.Glu594Lys	AT3G17030.1_Symbols:_Nucleic_acid-binding_proteins_superfamily_
Ta_scaffold_28	489487	Ta1.0_08854:p.Met437Thr	AT3G17240.1_Symbols:_mtLPD2_lipoamide_dehydrogenase_2_
Ta_scaffold_28	511844	Ta1.0_08864:p.Arg2061Lys	AT3G17360.1_Symbols:_POK1_phragmoplast_orienting_kinesin_1_
Ta_scaffold_29	10055	Ta1.0_09907:p.Ala334Ser	AT5G41940.1_Symbols:_Ypt/Rab-GAP_domain_of_gyp1p_superfamily_protein_
Ta_scaffold_29	10088	Ta1.0_09907:p.Thr345Ala	AT5G41940.1_Symbols:_Ypt/Rab-GAP_domain_of_gyp1p_superfamily_protein_
Ta_scaffold_29	42262	Ta1.0_09916:p.Thr123Ile	AT4G11700.1_Symbols:_Protein_of_unknown_function_(DUF626)_
Ta_scaffold_29	275161..275171	Ta1.0_09988:p.Ser168fs	AT3G01430.1_Symbols:_BEST_Arabidopsis_thaliana_protein_match_is:_NHL_domain-containing_protein_(TAIR:AT5G14890.1);_Has_98_Blast_hits_to_98_proteins_in_12_species:_Archae_-_0;_Bacteria_-_0;_Metazo
Ta_scaffold_29	280942	Ta1.0_09990:p.Arg43Ser	AT3G01420.1_Symbols:_ALPHA-DOX1,_DOX1,_DIOX1,_PADOX-1_Peroxidase_superfamily_protein_
Ta_scaffold_29	370577	Ta1.0_10017:p.Ser356Leu	AT3G01175.1_Symbols:_Protein_of_unknown_function_(DUF1666)_
Ta_scaffold_29	390864	Ta1.0_10022:p.Ile279Thr	AT3G01140.1_Symbols:_MYB106,_NOK,_AtMYB106_myb_domain_protein_106_
Ta_scaffold_29	556722	Ta1.0_10055:p.Arg399Trp	AT4G33945.1_Symbols:_ARM_repeat_superfamily_protein_
Ta_scaffold_30	3194	Ta1.0_10328:p.Val106Met	AT4G18870.1_Symbols:_E2F/DP_family_winged-helix_DNA-binding_domain_
Ta_scaffold_30	234726	Ta1.0_10391:p.Asp208Glu	AT5G58130.1_Symbols:_ROS3_RNA-binding_(RRM/RBD/RNP_motifs)_family_protein_
Ta_scaffold_30	238236	Ta1.0_10392:p.Ile357Thr	AT5G58140.2_Symbols:_PHOT2,_NPL1_phototropin_2_
Ta_scaffold_30	242916	Ta1.0_10393:p.Arg433Lys	AT5G58150.1_Symbols:_Leucine-rich_repeat_protein_kinase_family_protein_
Ta_scaffold_30	243115	Ta1.0_10393:p.Gln367Lys	AT5G58150.1_Symbols:_Leucine-rich_repeat_protein_kinase_family_protein_
Ta_scaffold_30	244054..244056	Ta1.0_10393:p.Ser53del	AT5G58150.1_Symbols:_Leucine-rich_repeat_protein_kinase_family_protein_
Ta_scaffold_30	297560	Ta1.0_10409:p.Gly265Arg	AT5G58340.1_Symbols:_myb-like_HTH_transcriptional_regulator_family_protein_
Ta_scaffold_30	333413	Ta1.0_10421:p.Arg8Trp	AT5G58450.1_Symbols:_Tetratricopeptide_repeat_(TPR)-like_superfamily_protein_
Ta_scaffold_30	399266	Ta1.0_10436:p.Asp146Glu	AT3G62050.1_Symbols:_Putative_endonuclease_or_glycosyl_hydrolase_
Ta_scaffold_31	102489	Ta1.0_10692:p.Glu733Lys	AT3G61280.1_Symbols:_Arabidopsis_thaliana_protein_of_unknown_function_(DUF821)_
Ta_scaffold_31	355475	Ta1.0_10758:p.Cys157Arg	AT3G61890.1_Symbols:_ATHB-12,_ATHB12,_HB-12_homeobox_12_
Ta_scaffold_31	382230^382231	Ta1.0_10762:p.Arg20_Gly21insGluArg	AT3G61930.1_Symbols:_unknown_protein;_FUNCTIONS_IN:_molecular_function_unknown;_INVOLVED_IN:_N-terminal_protein_myristoylation;_EXPRESSED_IN:_11_plant_structures;_EXPRESSED_DURING:_4_anthesis,_C_
Ta_scaffold_32	265899	Ta1.0_03258:p.Gly300Arg	AT5G25980.2_Symbols:_TGG2,_BGLU37_glucoside_glucohydrolase_2_
Ta_scaffold_32	444612^444613	Ta1.0_03288:p.Leu71delinsArgArgSerSerSerValVal	AT4G39150.1_Symbols:_DNAJ_heat_shock_N-terminal_domain-containing_protein_
Ta_scaffold_32	444612^444613	Ta1.0_03288:p.Leu71fs	AT4G39150.1_Symbols:_DNAJ_heat_shock_N-terminal_domain-containing_protein_
Ta_scaffold_32	444626^444627	Ta1.0_03288:p.Ser67fs	AT4G39150.1_Symbols:_DNAJ_heat_shock_N-terminal_domain-containing_protein_
Ta_scaffold_32	638347	Ta1.0_03343:p.Ser64Phe	AT3G60280.1_Symbols:_UCC3_uclacyanin_3_
Ta_scaffold_33	79352	Ta1.0_10879:p.Gly541Val	AT5G19010.1_Symbols:_MPK16_mitogen-activated_protein_kinase_16_
Ta_scaffold_33	160708	Ta1.0_10904:p.Val793Met	AT5G18750.1_Symbols:_DNAJ_heat_shock_N-terminal_domain-containing_protein_
Ta_scaffold_33	174437	Ta1.0_10906:p.Ser1073Leu	AT5G18730.1_Symbols:_CONTAINS_InterPro_DOMAIN/s:_Molecular_chaperone,_heat_shock_protein,_Hsp40,_DnaJ_(InterPro:IPR015609);_BEST_Arabidopsis_thaliana_protein_match_is:_Domain_of_unknown_function_
Ta_scaffold_33	177516	Ta1.0_10906:p.Glu425Lys	AT5G18730.1_Symbols:_CONTAINS_InterPro_DOMAIN/s:_Molecular_chaperone,_heat_shock_protein,_Hsp40,_DnaJ_(InterPro:IPR015609);_BEST_Arabidopsis_thaliana_protein_match_is:_Domain_of_unknown_function_
Ta_scaffold_33	177635	Ta1.0_10906:p.Asp385Ala	AT5G18730.1_Symbols:_CONTAINS_InterPro_DOMAIN/s:_Molecular_chaperone,_heat_shock_protein,_Hsp40,_DnaJ_(InterPro:IPR015609);_BEST_Arabidopsis_thaliana_protein_match_is:_Domain_of_unknown_function_
Ta_scaffold_33	243882	Ta1.0_10920:p.Gly663Ala	AT5G18570.1_Symbols:_EMB269,_ATOBGC,_CPSAR1_GTP1/OBG_family_protein_
Ta_scaffold_33	304551	Ta1.0_10932:p.Arg386Gly	AT5G18440.1_Symbols:_CONTAINS_InterPro_DOMAIN/s:_Nuclear_fragile_X_mental_retardation-interacting_protein_1,_conserved_region_(InterPro:IPR019496);_Has_1333_Blast_hits_to_1211_proteins_in_205_spe
Ta_scaffold_33	341137	Ta1.0_10939:p.Arg783Cys	AT5G18360.1_Symbols:_Disease_resistance_protein_(TIR-NBS-LRR_class)_family_
Ta_scaffold_33	341536	Ta1.0_10939:p.Asn826Asp	AT5G18360.1_Symbols:_Disease_resistance_protein_(TIR-NBS-LRR_class)_family_
Ta_scaffold_33	341559^341560	Ta1.0_10939:p.Val833_Ser834insTyrLeuGlyPhePro	AT5G18360.1_Symbols:_Disease_resistance_protein_(TIR-NBS-LRR_class)_family_
Ta_scaffold_33	341562	Ta1.0_10939:p.Ser835fs	AT5G18360.1_Symbols:_Disease_resistance_protein_(TIR-NBS-LRR_class)_family_
Ta_scaffold_33	341566^341567	Ta1.0_10939:p.Arg836fs	AT5G18360.1_Symbols:_Disease_resistance_protein_(TIR-NBS-LRR_class)_family_
Ta_scaffold_33	341570	Ta1.0_10939:p.Thr837fs	AT5G18360.1_Symbols:_Disease_resistance_protein_(TIR-NBS-LRR_class)_family_
Ta_scaffold_33	341572	Ta1.0_10939:p.Ser838Thr	AT5G18360.1_Symbols:_Disease_resistance_protein_(TIR-NBS-LRR_class)_family_
Ta_scaffold_33	341573^341574	Ta1.0_10939:p.Ile839fs	AT5G18360.1_Symbols:_Disease_resistance_protein_(TIR-NBS-LRR_class)_family_
Ta_scaffold_33	341583	Ta1.0_10939:p.Asp841Glu	AT5G18360.1_Symbols:_Disease_resistance_protein_(TIR-NBS-LRR_class)_family_
Ta_scaffold_33	341590	Ta1.0_10939:p.Asp844Asn	AT5G18360.1_Symbols:_Disease_resistance_protein_(TIR-NBS-LRR_class)_family_
Ta_scaffold_33	344019^344020	Ta1.0_10939:p.Asn1506fs	AT5G18360.1_Symbols:_Disease_resistance_protein_(TIR-NBS-LRR_class)_family_
Ta_scaffold_33	344079..344080	Ta1.0_10939:p.Phe1526fs	AT5G18360.1_Symbols:_Disease_resistance_protein_(TIR-NBS-LRR_class)_family_
Ta_scaffold_33	421642	Ta1.0_10958:p.Asp749fs	AT5G18160.1_Symbols:_F-box_and_associated_interaction_domains-containing_protein_
Ta_scaffold_33	426582	Ta1.0_10959:p.Ala24Val	AT5G18150.1_Symbols:_Methyltransferase-related_protein_
Ta_scaffold_33	476496	Ta1.0_10971:p.Asp870Val	AT5G18350.1_Symbols:_Disease_resistance_protein_(TIR-NBS-LRR_class)_family_
Ta_scaffold_33	486387	Ta1.0_10973:p.Leu24Arg	AT5G06330.1_Symbols:_Late_embryogenesis_abundant_(LEA)_hydroxyproline-rich_glycoprotein_family_
Ta_scaffold_33	500066	Ta1.0_10975:p.Val37Ala	AT5G17910.1_Symbols:_unknown_protein;_FUNCTIONS_IN:_molecular_function_unknown;_INVOLVED_IN:_biological_process_unknown;_LOCATED_IN:_mitochondrion;_EXPRESSED_IN:_23_plant_structures;_EXPRESSED_DU
Ta_scaffold_34	166538	Ta1.0_07620:p.Ser33Thr	AT5G22090.1_Symbols:_Protein_of_unknown_function_(DUF3049)_
Ta_scaffold_34	166626..166628	Ta1.0_07620:p.Pro64del	AT5G22090.1_Symbols:_Protein_of_unknown_function_(DUF3049)_
Ta_scaffold_34	193057	Ta1.0_07626:p.Cys143Tyr	AT5G25410.1_Symbols:_Protein_of_Unknown_Function_(DUF239)_
Ta_scaffold_34	317986	Ta1.0_07656:p.Ser972Arg	AT3G56410.2_Symbols:_Protein_of_unknown_function_(DUF3133)_
Ta_scaffold_34	348856	Ta1.0_07664:p.Asn310Ile	AT3G56320.1_Symbols:_PAP/OAS1_substrate-binding_domain_superfamily_
Ta_scaffold_34	348857	Ta1.0_07664:p.Asn310Lys	AT3G56320.1_Symbols:_PAP/OAS1_substrate-binding_domain_superfamily_
Ta_scaffold_34	354765	Ta1.0_07666:p.Ile229Ser	AT5G38830.1_Symbols:_Cysteinyl-tRNA_synthetase,_class_Ia_family_protein_
Ta_scaffold_34	416132	Ta1.0_07685:p.Glu74Lys	AT3G56160.1_Symbols:_Sodium_Bile_acid_symporter_family_
Ta_scaffold_34	452201	Ta1.0_07696:p.Ile202Asn	AT3G56090.1_Symbols:_ATFER3,_FER3_ferritin_3_
Ta_scaffold_35	222731	Ta1.0_10611:p.Ile82Leu	AT4G16670.1_Symbols:_Plant_protein_of_unknown_function_(DUF828)_with_plant_pleckstrin_homology-like_region_
Ta_scaffold_35	222940	Ta1.0_10611:p.Cys12Tyr	AT4G16670.1_Symbols:_Plant_protein_of_unknown_function_(DUF828)_with_plant_pleckstrin_homology-like_region_
Ta_scaffold_35	269917	Ta1.0_10618:p.Asp65fs	AT5G36228.1_Symbols:_nucleic_acid_binding;zinc_ion_binding_
Ta_scaffold_35	298996	Ta1.0_10623:p.Glu514Lys	AT4G16570.1_Symbols:_ATPRMT7,_PRMT7_protein_arginine_methyltransferase_7_
Ta_scaffold_35	322046	Ta1.0_10628:p.Ile233Met	AT4G16550.1_Symbols:_HSP20-like_chaperone_
Ta_scaffold_35	375353	Ta1.0_10637:p.Glu119Lys	AT1G05080.1_Symbols:_F-box/RNI-like/FBD-like_domains-containing_protein_
Ta_scaffold_35	452347	Ta1.0_10657:p.Lys144Arg	AT4G16340.1_Symbols:_SPK1_guanyl-nucleotide_exchange_factors;GTPase_binding;GTP_binding_
Ta_scaffold_35	452534	Ta1.0_10657:p.Thr175Asn	AT4G16340.1_Symbols:_SPK1_guanyl-nucleotide_exchange_factors;GTPase_binding;GTP_binding_
Ta_scaffold_35	467776	Ta1.0_10659:p.Thr1599Ala	AT4G16310.1_Symbols:_LDL3_LSD1-like_3_
Ta_scaffold_35	468338	Ta1.0_10659:p.Cys1449Tyr	AT4G16310.1_Symbols:_LDL3_LSD1-like_3_
Ta_scaffold_35	477097..477099	Ta1.0_10660:p.Arg52del	AT4G16280.2_Symbols:_FCA_RNA_binding;abscisic_acid_binding_
Ta_scaffold_35	482168	Ta1.0_10660:p.Ala576Asp	AT4G16280.2_Symbols:_FCA_RNA_binding;abscisic_acid_binding_
Ta_scaffold_35	489985	Ta1.0_10662:p.Leu2Ile	AT4G16260.1_Symbols:_Glycosyl_hydrolase_superfamily_protein_
Ta_scaffold_35	490272	Ta1.0_10662:p.Ile97Met	AT4G16260.1_Symbols:_Glycosyl_hydrolase_superfamily_protein_
Ta_scaffold_36	234209	Ta1.0_10818:p.Gln330His	AT1G20830.1_Symbols:_MCD1_multiple_chloroplast_division_site_1_
Ta_scaffold_37	75607	Ta1.0_05841:p.Leu920Val	AT5G60170.2_Symbols:_RNA_binding_(RRM/RBD/RNP_motifs)_family_protein_
Ta_scaffold_37	75855	Ta1.0_05841:p.Glu993Gly	AT5G60170.2_Symbols:_RNA_binding_(RRM/RBD/RNP_motifs)_family_protein_
Ta_scaffold_37	106538	Ta1.0_05848:p.Lys203Asn	AT5G60210.1_Symbols:_RIP5_ROP_interactive_partner_5_
Ta_scaffold_37	108716	Ta1.0_05848:p.Ser16Cys	AT5G60210.1_Symbols:_RIP5_ROP_interactive_partner_5_
Ta_scaffold_37	137137	Ta1.0_05851:p.Tyr481Asn	AT5G02350.1_Symbols:_Cysteine/Histidine-rich_C1_domain_family_protein_
Ta_scaffold_37	149653	Ta1.0_05856:p.Ala4Thr	AT5G59845.1_Symbols:_Gibberellin-regulated_family_protein_
Ta_scaffold_37	230847^230848	Ta1.0_05872:p.Glu93_Lys94insGluLysGlu	AT5G60530.1_Symbols:_late_embryogenesis_abundant_protein-related_/_LEA_protein-related_
Ta_scaffold_37	377764..377769	Ta1.0_05899:p.Ser216_Asp217del	AT4G01760.1_Symbols:_Cysteine/Histidine-rich_C1_domain_family_protein_
Ta_scaffold_37	378676	Ta1.0_05899:p.Thr510Lys	AT4G01760.1_Symbols:_Cysteine/Histidine-rich_C1_domain_family_protein_
Ta_scaffold_37	380916	Ta1.0_05900:p.Glu66Lys	AT1G45063.1_Symbols:_copper_ion_binding;electron_carriers_
Ta_scaffold_37	381445	Ta1.0_05900:p.Ala242Val	AT1G45063.1_Symbols:_copper_ion_binding;electron_carriers_
Ta_scaffold_37	416054	Ta1.0_05910:p.His149Gln	AT4G00870.1_Symbols:_basic_helix-loop-helix_(bHLH)_DNA-binding_superfamily_protein_
Ta_scaffold_37	479856	Ta1.0_05919:p.Ile304Ser	AT5G64450.1_Symbols:_BEST_Arabidopsis_thaliana_protein_match_is:_Putative_endonuclease_or_glycosyl_hydrolase_(TAIR:AT3G62200.1);_Has_1807_Blast_hits_to_1807_proteins_in_277_species:_Archae_-_0;_B
Ta_scaffold_37	479950	Ta1.0_05919:p.His273Asp	AT5G64450.1_Symbols:_BEST_Arabidopsis_thaliana_protein_match_is:_Putative_endonuclease_or_glycosyl_hydrolase_(TAIR:AT3G62200.1);_Has_1807_Blast_hits_to_1807_proteins_in_277_species:_Archae_-_0;_B
Ta_scaffold_37	540287	Ta1.0_05935:p.Lys94Thr	AT4G01090.1_Symbols:_Protein_of_unknown_function_(DUF3133)_
Ta_scaffold_37	558941	Ta1.0_05940:p.Val12Leu	AT4G01140.1_Symbols:_Protein_of_unknown_function_(DUF1191)_
Ta_scaffold_37	565235	Ta1.0_05943:p.Val67Ile	AT4G01160.1_Symbols:_BTB/POZ/Kelch-associated_protein_
Ta_scaffold_37	589615	Ta1.0_05951:p.Lys230Asn	AT4G01270.1_Symbols:_RING/U-box_superfamily_protein_
Ta_scaffold_37	660177	Ta1.0_05970:p.Ser505Phe	AT4G00700.1_Symbols:_C2_calcium/lipid-binding_plant_phosphoribosyltransferase_family_protein_
Ta_scaffold_38	5706	Ta1.0_11366:p.Arg404Ile	AT3G13220.1_Symbols:_WBC27,_ABCG26_ABC-2_type_transporter_family_protein_
Ta_scaffold_38	159957	Ta1.0_11401:p.Arg45Lys	AT1G28000.1_Symbols:_Pentatricopeptide_repeat_(PPR)_superfamily_protein_
Ta_scaffold_38	159998	Ta1.0_11401:p.Lys31Asn	AT1G28000.1_Symbols:_Pentatricopeptide_repeat_(PPR)_superfamily_protein_
Ta_scaffold_38	160036	Ta1.0_11401:p.Gln19Glu	AT1G28000.1_Symbols:_Pentatricopeptide_repeat_(PPR)_superfamily_protein_
Ta_scaffold_38	163047	Ta1.0_11402:p.Asp15Tyr	AT1G27940.1_Symbols:_PGP13_P-glycoprotein_13_
Ta_scaffold_38	163634	Ta1.0_11402:p.Phe150Leu	AT1G27940.1_Symbols:_PGP13_P-glycoprotein_13_
Ta_scaffold_38	163812	Ta1.0_11402:p.Ile180Val	AT1G27940.1_Symbols:_PGP13_P-glycoprotein_13_
Ta_scaffold_38	164542	Ta1.0_11402:p.Ala273Pro	AT1G27940.1_Symbols:_PGP13_P-glycoprotein_13_
Ta_scaffold_38	164807	Ta1.0_11402:p.Ile334Val	AT1G27940.1_Symbols:_PGP13_P-glycoprotein_13_
Ta_scaffold_38	164996	Ta1.0_11402:p.Arg397Gly	AT1G27940.1_Symbols:_PGP13_P-glycoprotein_13_
Ta_scaffold_38	165005	Ta1.0_11402:p.Asn400Asp	AT1G27940.1_Symbols:_PGP13_P-glycoprotein_13_
Ta_scaffold_38	165007	Ta1.0_11402:p.Asn400Lys	AT1G27940.1_Symbols:_PGP13_P-glycoprotein_13_
Ta_scaffold_38	165112	Ta1.0_11402:p.Lys435Asn	AT1G27940.1_Symbols:_PGP13_P-glycoprotein_13_
Ta_scaffold_38	166199	Ta1.0_11403:p.Glu102Asp	AT1G28010.1_Symbols:_PGP14,_ATABCB14,_ABCB14_P-glycoprotein_14_
Ta_scaffold_38	166248	Ta1.0_11403:p.Gly119Arg	AT1G28010.1_Symbols:_PGP14,_ATABCB14,_ABCB14_P-glycoprotein_14_
Ta_scaffold_38	166270	Ta1.0_11403:p.Lys127fs	AT1G28010.1_Symbols:_PGP14,_ATABCB14,_ABCB14_P-glycoprotein_14_
Ta_scaffold_38	177633	Ta1.0_11404:p.Lys551Thr	AT1G28020.1_Symbols:_Tetratricopeptide_repeat_(TPR)-like_superfamily_protein_
Ta_scaffold_38	180003	Ta1.0_11405:p.Cys49Arg	AT2G46494.1_Symbols:_RING/U-box_superfamily_protein_
Ta_scaffold_38	181268	Ta1.0_11406:p.Thr390Ser	AT1G28050.1_Symbols:_B-box_type_zinc_finger_protein_with_CCT_domain_
Ta_scaffold_38	181763	Ta1.0_11406:p.Lys328Thr	AT1G28050.1_Symbols:_B-box_type_zinc_finger_protein_with_CCT_domain_
Ta_scaffold_38	182229..182234	Ta1.0_11406:p.Asp209_Gly210del	AT1G28050.1_Symbols:_B-box_type_zinc_finger_protein_with_CCT_domain_
Ta_scaffold_38	185585	Ta1.0_11407:p.Gly62Ser	AT1G28060.1_Symbols:_Pre-mRNA-splicing_factor_3_
Ta_scaffold_38	238638	Ta1.0_11415:p.Ile243Val	AT1G28140.1_Symbols:_unknown_protein;_FUNCTIONS_IN:_molecular_function_unknown;_INVOLVED_IN:_biological_process_unknown;_LOCATED_IN:_chloroplast;_EXPRESSED_IN:_22_plant_structures;_EXPRESSED_DURI
Ta_scaffold_38	321135	Ta1.0_11430:p.Glu244fs	AT5G45570.1_Symbols:_Ulp1_protease_family_protein_
Ta_scaffold_38	341894	Ta1.0_11434:p.Gly109Ala	AT1G28330.5_Symbols:_DYL1_dormancy-associated_protein-like_1_
Ta_scaffold_38	346782	Ta1.0_11435:p.Ser34Pro	AT1G28340.1_Symbols:_AtRLP4,_RLP4_receptor_like_protein_4_
Ta_scaffold_38	347900	Ta1.0_11435:p.Lys375Glu	AT1G28340.1_Symbols:_AtRLP4,_RLP4_receptor_like_protein_4_
Ta_scaffold_38	396102^396103	Ta1.0_11444:p.Asn271_Glu272insAsn	AT1G28400.1_Symbols:_unknown_protein;_FUNCTIONS_IN:_molecular_function_unknown;_INVOLVED_IN:_biological_process_unknown;_LOCATED_IN:_endomembrane_system;_EXPRESSED_IN:_22_plant_structures;_EXPRES
Ta_scaffold_38	423202	Ta1.0_11447:p.Ala53Val	AT1G28410.1_Symbols:_FUNCTIONS_IN:_molecular_function_unknown;_INVOLVED_IN:_biological_process_unknown;_LOCATED_IN:_endomembrane_system;_EXPRESSED_IN:_23_plant_structures;_EXPRESSED_DURING:_15_gr
Ta_scaffold_38	441104	Ta1.0_11449:p.Asp684Gly	AT1G28440.1_Symbols:_HSL1_HAESA-like_1_
Ta_scaffold_38	472124	Ta1.0_11460:p.Glu618Val	AT1G28580.1_Symbols:_GDSL-like_Lipase/Acylhydrolase_superfamily_protein_
Ta_scaffold_38	480226	Ta1.0_11463:p.Val95Ile	AT1G28630.4_Symbols:_unknown_protein;_FUNCTIONS_IN:_molecular_function_unknown;_INVOLVED_IN:_biological_process_unknown;_EXPRESSED_IN:_synergid;_BEST_Arabidopsis_thaliana_protein_match_is:_unknow
Ta_scaffold_38	488613	Ta1.0_11464:p.Ile1451Val	AT1G28640.1_Symbols:_GDSL-like_Lipase/Acylhydrolase_superfamily_protein_
Ta_scaffold_38	499591	Ta1.0_11465:p.Leu25Pro	AT1G28680.1_Symbols:_HXXXD-type_acyl-transferase_family_protein_
Ta_scaffold_39	5090	Ta1.0_09405:p.Arg624Leu	AT1G64820.1_Symbols:_MATE_efflux_family_protein_
Ta_scaffold_39	5117^5118	Ta1.0_09405:p.Tyr615delinsCysAsnAsnAlaAsnAspIleHis	AT1G64820.1_Symbols:_MATE_efflux_family_protein_
Ta_scaffold_39	5235	Ta1.0_09405:p.Arg576Gly	AT1G64820.1_Symbols:_MATE_efflux_family_protein_
Ta_scaffold_39	5390	Ta1.0_09405:p.Val550Ile	AT1G64820.1_Symbols:_MATE_efflux_family_protein_
Ta_scaffold_39	5840	Ta1.0_09405:p.Val537Met	AT1G64820.1_Symbols:_MATE_efflux_family_protein_
Ta_scaffold_39	6800	Ta1.0_09405:p.Lys277Ile	AT1G64820.1_Symbols:_MATE_efflux_family_protein_
Ta_scaffold_39	7839	Ta1.0_09405:p.Ser181Ile	AT1G64820.1_Symbols:_MATE_efflux_family_protein_
Ta_scaffold_39	7846	Ta1.0_09405:p.Val179Ile	AT1G64820.1_Symbols:_MATE_efflux_family_protein_
Ta_scaffold_39	7987	Ta1.0_09405:p.Val132Ile	AT1G64820.1_Symbols:_MATE_efflux_family_protein_
Ta_scaffold_39	7995	Ta1.0_09405:p.Ala129Val	AT1G64820.1_Symbols:_MATE_efflux_family_protein_
Ta_scaffold_39	11999	Ta1.0_09405:p.Gly67Arg	AT1G64820.1_Symbols:_MATE_efflux_family_protein_
Ta_scaffold_39	12025	Ta1.0_09405:p.Arg58Leu	AT1G64820.1_Symbols:_MATE_efflux_family_protein_
Ta_scaffold_39	127931	Ta1.0_09427:p.Val161Leu	AT3G57570.2_Symbols:_ARM_repeat_superfamily_protein_
Ta_scaffold_39	127935	Ta1.0_09427:p.Glu162Gly	AT3G57570.2_Symbols:_ARM_repeat_superfamily_protein_
Ta_scaffold_39	128177	Ta1.0_09427:p.Val202Ile	AT3G57570.2_Symbols:_ARM_repeat_superfamily_protein_
Ta_scaffold_39	128231	Ta1.0_09427:p.Ser220Pro	AT3G57570.2_Symbols:_ARM_repeat_superfamily_protein_
Ta_scaffold_39	128270	Ta1.0_09427:p.Ser233Pro	AT3G57570.2_Symbols:_ARM_repeat_superfamily_protein_
Ta_scaffold_39	128369	Ta1.0_09427:p.Gly266Arg	AT3G57570.2_Symbols:_ARM_repeat_superfamily_protein_
Ta_scaffold_39	146220	Ta1.0_09430:p.Val241Ile	AT3G57640.1_Symbols:_Protein_kinase_superfamily_protein_
Ta_scaffold_39	146239	Ta1.0_09430:p.Glu234Asp	AT3G57640.1_Symbols:_Protein_kinase_superfamily_protein_
Ta_scaffold_39	246365	Ta1.0_09455:p.Asp446Asn	AT4G11900.1_Symbols:_S-locus_lectin_protein_kinase_family_protein_
Ta_scaffold_39	247094	Ta1.0_09455:p.Ser313Phe	AT4G11900.1_Symbols:_S-locus_lectin_protein_kinase_family_protein_
Ta_scaffold_39	265199	Ta1.0_09462:p.Ile317Leu	AT1G61790.1_Symbols:_Oligosaccharyltransferase_complex/magnesium_transporter_family_protein_
Ta_scaffold_39	273385	Ta1.0_09465:p.Leu81Gln	AT1G11530.1_Symbols:_ATCXXS1,_CXXS1_C-terminal_cysteine_residue_is_changed_to_a_serine_1_
Ta_scaffold_39	278838	Ta1.0_09468:p.Phe328Tyr	AT1G11490.1_Symbols:_zinc_finger_(C2H2_type)_family_protein_
Ta_scaffold_39	286611	Ta1.0_09471:p.Arg35Leu	AT1G10980.1_Symbols:_Lung_seven_transmembrane_receptor_family_protein_
Ta_scaffold_39	287399	Ta1.0_09472:p.Arg326Ser	AT1G11440.1_Symbols:_BEST_Arabidopsis_thaliana_protein_match_is:_glycine-rich_protein_(TAIR:AT3G29075.1);_Has_19337_Blast_hits_to_8589_proteins_in_488_species:_Archae_-_26;_Bacteria_-_641;_Metazo
Ta_scaffold_39	289471	Ta1.0_09473:p.Ile450Phe	AT5G41190.1_Symbols:_CONTAINS_InterPro_DOMAIN/s:_Nin_one_binding_(NOB1)_Zn-ribbon_like_(InterPro:IPR014881),_D-site_20S_pre-rRNA_nuclease_(InterPro:IPR017117);_Has_1807_Blast_hits_to_1807_protein
Ta_scaffold_39	290851	Ta1.0_09473:p.Ser83Cys	AT5G41190.1_Symbols:_CONTAINS_InterPro_DOMAIN/s:_Nin_one_binding_(NOB1)_Zn-ribbon_like_(InterPro:IPR014881),_D-site_20S_pre-rRNA_nuclease_(InterPro:IPR017117);_Has_1807_Blast_hits_to_1807_protein
Ta_scaffold_39	291081	Ta1.0_09473:p.Lys6Asn	AT5G41190.1_Symbols:_CONTAINS_InterPro_DOMAIN/s:_Nin_one_binding_(NOB1)_Zn-ribbon_like_(InterPro:IPR014881),_D-site_20S_pre-rRNA_nuclease_(InterPro:IPR017117);_Has_1807_Blast_hits_to_1807_protein
Ta_scaffold_39	296195	Ta1.0_09476:p.Asn231Ser	AT1G11410.1_Symbols:_S-locus_lectin_protein_kinase_family_protein_
Ta_scaffold_39	364101^364102	Ta1.0_09494:p.Leu310fs	AT1G11270.1_Symbols:_F-box_and_associated_interaction_domains-containing_protein_
Ta_scaffold_39	400580	Ta1.0_09505:p.Phe207Ser	AT1G11180.2_Symbols:_Secretory_carrier_membrane_protein_(SCAMP)_family_protein_
Ta_scaffold_39	422035	Ta1.0_09511:p.Arg286Lys	AT3G09110.1_Symbols:_Protein_of_unknown_function_(DUF674)_
Ta_scaffold_39	436813	Ta1.0_09515:p.Asp50Asn	AT1G11112.1_Symbols:_unknown_protein;_FUNCTIONS_IN:_molecular_function_unknown;_INVOLVED_IN:_biological_process_unknown;_LOCATED_IN:_cellular_component_unknown;_Has_30201_Blast_hits_to_17322_prot
Ta_scaffold_39	545190..545192	Ta1.0_09539:p.Ile129del	AT1G10830.1_Symbols:_Z-ISO,_Z-ISO1.1_15-cis-zeta-carotene_isomerase_
Ta_scaffold_40	129906..129909	Ta1.0_11607:p.Arg164fs	AT4G24190.1_Symbols:_SHD,_HSP90.7,_AtHsp90.7,_AtHsp90-7_Chaperone_protein_htpG_family_protein_
Ta_scaffold_40	129995	Ta1.0_11607:p.Lys153*	AT4G24190.1_Symbols:_SHD,_HSP90.7,_AtHsp90.7,_AtHsp90-7_Chaperone_protein_htpG_family_protein_
Ta_scaffold_40	129997^129998	Ta1.0_11607:p.Tyr152fs	AT4G24190.1_Symbols:_SHD,_HSP90.7,_AtHsp90.7,_AtHsp90-7_Chaperone_protein_htpG_family_protein_
Ta_scaffold_40	130001	Ta1.0_11607:p.Phe151Ile	AT4G24190.1_Symbols:_SHD,_HSP90.7,_AtHsp90.7,_AtHsp90-7_Chaperone_protein_htpG_family_protein_
Ta_scaffold_40	130022	Ta1.0_11607:p.Glu144Gln	AT4G24190.1_Symbols:_SHD,_HSP90.7,_AtHsp90.7,_AtHsp90-7_Chaperone_protein_htpG_family_protein_
Ta_scaffold_40	130023^130024	Ta1.0_11607:p.Glu144fs	AT4G24190.1_Symbols:_SHD,_HSP90.7,_AtHsp90.7,_AtHsp90-7_Chaperone_protein_htpG_family_protein_
Ta_scaffold_40	132917	Ta1.0_11608:p.Pro631Leu	AT4G24200.1_Symbols:_Transcription_elongation_factor_(TFIIS)_family_protein_
Ta_scaffold_40	156754	Ta1.0_11615:p.Gly346Arg	AT4G24260.1_Symbols:_ATGH9A3,_KOR3,_GH9A3_glycosyl_hydrolase_9A3_
Ta_scaffold_40	183438	Ta1.0_11622:p.Gln83His	AT4G24330.1_Symbols:_Protein_of_unknown_function_(DUF1682)_
Ta_scaffold_40	183691	Ta1.0_11622:p.Val47Ile	AT4G24330.1_Symbols:_Protein_of_unknown_function_(DUF1682)_
Ta_scaffold_40	184707	Ta1.0_11623:p.Ile18Thr	AT4G24330.1_Symbols:_Protein_of_unknown_function_(DUF1682)_
Ta_scaffold_40	186089	Ta1.0_11625:p.Phe84Tyr	AT4G24320.1_Symbols:_Ubiquitin_carboxyl-terminal_hydrolase_family_protein_
Ta_scaffold_40	197082	Ta1.0_11628:p.Pro50Ala	AT4G24390.2_Symbols:_RNI-like_superfamily_protein_
Ta_scaffold_40	284554	Ta1.0_11649:p.Ile381Met	AT4G24560.1_Symbols:_UBP16_ubiquitin-specific_protease_16_
Ta_scaffold_40	284948	Ta1.0_11649:p.Asn250Ser	AT4G24560.1_Symbols:_UBP16_ubiquitin-specific_protease_16_
Ta_scaffold_41	75732^75733	Ta1.0_09305:p.Ser755fs	AT5G04860.1_Symbols:_unknown_protein;_BEST_Arabidopsis_thaliana_protein_match_is:_unknown_protein_(TAIR:AT3G11760.1);_Has_1807_Blast_hits_to_1807_proteins_in_277_species:_Archae_-_0;_Bacteria_-_0
Ta_scaffold_41	75747	Ta1.0_09305:p.Lys750Thr	AT5G04860.1_Symbols:_unknown_protein;_BEST_Arabidopsis_thaliana_protein_match_is:_unknown_protein_(TAIR:AT3G11760.1);_Has_1807_Blast_hits_to_1807_proteins_in_277_species:_Archae_-_0;_Bacteria_-_0
Ta_scaffold_41	76931	Ta1.0_09305:p.Asp420Gly	AT5G04860.1_Symbols:_unknown_protein;_BEST_Arabidopsis_thaliana_protein_match_is:_unknown_protein_(TAIR:AT3G11760.1);_Has_1807_Blast_hits_to_1807_proteins_in_277_species:_Archae_-_0;_Bacteria_-_0
Ta_scaffold_41	78503	Ta1.0_09305:p.Val72Leu	AT5G04860.1_Symbols:_unknown_protein;_BEST_Arabidopsis_thaliana_protein_match_is:_unknown_protein_(TAIR:AT3G11760.1);_Has_1807_Blast_hits_to_1807_proteins_in_277_species:_Archae_-_0;_Bacteria_-_0
Ta_scaffold_41	145677	Ta1.0_09320:p.Val353Ala	AT5G04990.1_Symbols:_SUN1,_ATSUN1_SAD1/UNC-84_domain_protein_1_
Ta_scaffold_41	229958	Ta1.0_09349:p.Arg1141Lys	AT3G10010.1_Symbols:_DML2_demeter-like_2_
Ta_scaffold_41	231707	Ta1.0_09349:p.Leu788*	AT3G10010.1_Symbols:_DML2_demeter-like_2_
Ta_scaffold_41	232638	Ta1.0_09349:p.Ser592Cys	AT3G10010.1_Symbols:_DML2_demeter-like_2_
Ta_scaffold_41	232778	Ta1.0_09349:p.Ile545Asn	AT3G10010.1_Symbols:_DML2_demeter-like_2_
Ta_scaffold_41	233244	Ta1.0_09349:p.Arg452Cys	AT3G10010.1_Symbols:_DML2_demeter-like_2_
Ta_scaffold_41	233808	Ta1.0_09349:p.Arg278Ser	AT3G10010.1_Symbols:_DML2_demeter-like_2_
Ta_scaffold_41	234808	Ta1.0_09349:p.Ser13Leu	AT3G10010.1_Symbols:_DML2_demeter-like_2_
Ta_scaffold_41	301899	Ta1.0_09371:p.Val566Met	AT1G53090.1_Symbols:_SPA4_SPA1-related_4_
Ta_scaffold_41	356529..356531	Ta1.0_09382:p.Ser48del	AT1G53180.1_Symbols:_unknown_protein;_FUNCTIONS_IN:_molecular_function_unknown;_INVOLVED_IN:_biological_process_unknown;_LOCATED_IN:_cellular_component_unknown;_EXPRESSED_IN:_13_plant_structures;
Ta_scaffold_41	385417	Ta1.0_09388:p.Thr310Lys	AT3G15010.1_Symbols:_RNA-binding_(RRM/RBD/RNP_motifs)_family_protein_
Ta_scaffold_42	354885	Ta1.0_09588:p.Glu85Lys	AT3G21350.2_Symbols:_MED6_RNA_polymerase_transcriptional_regulation_mediator-related_
Ta_scaffold_42	427922	Ta1.0_09608:p.Ile603Leu	AT3G21480.1_Symbols:_BRCT_domain-containing_DNA_repair_protein_
Ta_scaffold_42	464893	Ta1.0_09615:p.Thr109Ile	AT3G21510.1_Symbols:_AHP1_histidine-containing_phosphotransmitter_1_
Ta_scaffold_42	565156^565157	Ta1.0_09637:p.His283delinsLeuPro*Asp	AT3G21690.1_Symbols:_MATE_efflux_family_protein_
Ta_scaffold_42	565158^565159	Ta1.0_09637:p.Gly284fs	AT3G21690.1_Symbols:_MATE_efflux_family_protein_
Ta_scaffold_43	21686	Ta1.0_11857:p.Leu118Ile	AT1G14130.1_Symbols:_2-oxoglutarate_(2OG)_and_Fe(II)-dependent_oxygenase_superfamily_protein_
Ta_scaffold_43	23215	Ta1.0_11858:p.Arg546Thr	AT1G71060.1_Symbols:_Tetratricopeptide_repeat_(TPR)-like_superfamily_protein_
Ta_scaffold_43	24155	Ta1.0_11858:p.Ile233Val	AT1G71060.1_Symbols:_Tetratricopeptide_repeat_(TPR)-like_superfamily_protein_
Ta_scaffold_43	28390	Ta1.0_11860:p.Gly98Ser	AT1G71080.1_Symbols:_RNA_polymerase_II_transcription_elongation_factor_
Ta_scaffold_43	36718	Ta1.0_11863:p.Gln215Glu	AT1G71110.1_Symbols:_unknown_protein;_FUNCTIONS_IN:_molecular_function_unknown;_INVOLVED_IN:_biological_process_unknown;_LOCATED_IN:_endomembrane_system;_BEST_Arabidopsis_thaliana_protein_match_i
Ta_scaffold_43	70805	Ta1.0_11873:p.Tyr263Phe	AT1G71190.1_Symbols:_SAG18_senescence_associated_gene_18_
Ta_scaffold_43	92150	Ta1.0_11878:p.Asn185His	AT1G71240.1_Symbols:_Plant_protein_of_unknown_function_(DUF639)_
Ta_scaffold_43	92667	Ta1.0_11878:p.Gln263His	AT1G71240.1_Symbols:_Plant_protein_of_unknown_function_(DUF639)_
Ta_scaffold_43	93757	Ta1.0_11878:p.Asn425Lys	AT1G71240.1_Symbols:_Plant_protein_of_unknown_function_(DUF639)_
Ta_scaffold_43	93923	Ta1.0_11878:p.Ile481Val	AT1G71240.1_Symbols:_Plant_protein_of_unknown_function_(DUF639)_
Ta_scaffold_43	94083	Ta1.0_11878:p.Arg534Lys	AT1G71240.1_Symbols:_Plant_protein_of_unknown_function_(DUF639)_
Ta_scaffold_43	94199	Ta1.0_11878:p.Val573Ile	AT1G71240.1_Symbols:_Plant_protein_of_unknown_function_(DUF639)_
Ta_scaffold_43	94772	Ta1.0_11878:p.Leu661Phe	AT1G71240.1_Symbols:_Plant_protein_of_unknown_function_(DUF639)_
Ta_scaffold_43	99925	Ta1.0_11881:p.Glu81Gln	AT1G71270.1_Symbols:_POK,_TTD8,_ATVPS52_Vps52_/_Sac2_family_
Ta_scaffold_43	107790	Ta1.0_11882:p.Pro149Leu	AT2G07760.1_Symbols:_Zinc_knuckle_(CCHC-type)_family_protein_
Ta_scaffold_43	107915	Ta1.0_11882:p.Asp191Asn	AT2G07760.1_Symbols:_Zinc_knuckle_(CCHC-type)_family_protein_
Ta_scaffold_43	108032	Ta1.0_11882:p.Pro230Ser	AT2G07760.1_Symbols:_Zinc_knuckle_(CCHC-type)_family_protein_
Ta_scaffold_43	108272	Ta1.0_11882:p.Ala310Thr	AT2G07760.1_Symbols:_Zinc_knuckle_(CCHC-type)_family_protein_
Ta_scaffold_43	115061	Ta1.0_11883:p.Gln78His	AT1G71270.1_Symbols:_POK,_TTD8,_ATVPS52_Vps52_/_Sac2_family_
Ta_scaffold_43	121513	Ta1.0_11886:p.Thr324Met	AT5G42240.1_Symbols:_scpl42_serine_carboxypeptidase-like_42_
Ta_scaffold_43	121571	Ta1.0_11886:p.Val305Ile	AT5G42240.1_Symbols:_scpl42_serine_carboxypeptidase-like_42_
Ta_scaffold_43	121832	Ta1.0_11886:p.Asp269Asn	AT5G42240.1_Symbols:_scpl42_serine_carboxypeptidase-like_42_
Ta_scaffold_43	122297	Ta1.0_11886:p.Val177Met	AT5G42240.1_Symbols:_scpl42_serine_carboxypeptidase-like_42_
Ta_scaffold_43	140408	Ta1.0_11890:p.Leu331fs	AT5G41690.1_Symbols:_RNA-binding_(RRM/RBD/RNP_motifs)_family_protein_
Ta_scaffold_43	214660	Ta1.0_11913:p.Val393fs	AT1G71691.2_Symbols:_GDSL-like_Lipase/Acylhydrolase_superfamily_protein_
Ta_scaffold_44	331253	Ta1.0_11996:p.Phe272Leu	AT1G62670.1_Symbols:_RPF2_rna_processing_factor_2_
Ta_scaffold_44	331963	Ta1.0_11996:p.His509Arg	AT1G62670.1_Symbols:_RPF2_rna_processing_factor_2_
Ta_scaffold_44	349845	Ta1.0_12002:p.Asn346His	AT1G62960.1_Symbols:_ACS10_ACC_synthase_10_
Ta_scaffold_44	357399	Ta1.0_12003:p.Glu644Lys	AT1G62970.1_Symbols:_Chaperone_DnaJ-domain_superfamily_protein_
Ta_scaffold_44	447119	Ta1.0_12016:p.Ile683Thr	AT1G31690.1_Symbols:_Copper_amine_oxidase_family_protein_
Ta_scaffold_44	479378	Ta1.0_12020:p.Val33Met	AT5G42430.1_Symbols:_F-box_and_associated_interaction_domains-containing_protein_
Ta_scaffold_44	479814	Ta1.0_12021:p.Pro83Leu	AT2G16450.1_Symbols:_F-box_and_associated_interaction_domains-containing_protein_
Ta_scaffold_45	41484..41486	Ta1.0_11683:p.Glu213del	AT5G55230.2_Symbols:_MAP65-1_microtubule-associated_proteins_65-1_
Ta_scaffold_45	308496	Ta1.0_11757:p.Lys80Asn	AT5G19300.1_Symbols:_CONTAINS_InterPro_DOMAIN/s:_Nucleic_acid-binding,_OB-fold-like_(InterPro:IPR016027),_Protein_of_unknown_function_DUF171_(InterPro:IPR003750);_Has_3649_Blast_hits_to_1964_prot
Ta_scaffold_45	396274	Ta1.0_11779:p.Lys50Asn	AT5G19485.1_Symbols:_transferases;nucleotidyltransferases_
Ta_scaffold_46	47811	Ta1.0_11477:p.Glu88Val	AT3G52610.1_Symbols:_unknown_protein;_Has_68_Blast_hits_to_67_proteins_in_21_species:_Archae_-_0;_Bacteria_-_11;_Metazoa_-_0;_Fungi_-_0;_Plants_-_55;_Viruses_-_0;_Other_Eukaryotes_-_2_(source:_NC
Ta_scaffold_46	49123	Ta1.0_11478:p.Ala103Ser	AT3G26782.1_Symbols:_Tetratricopeptide_repeat_(TPR)-like_superfamily_protein_
Ta_scaffold_46	340646	Ta1.0_11552:p.Ile485Leu	AT3G51850.1_Symbols:_CPK13_calcium-dependent_protein_kinase_13_
Ta_scaffold_46	394892	Ta1.0_11563:p.Leu28Val	AT3G51740.1_Symbols:_IMK2_inflorescence_meristem_receptor-like_kinase_2_
Ta_scaffold_47	54084	Ta1.0_08265:p.Ile533Val	AT2G32640.1_Symbols:_Lycopene_beta/epsilon_cyclase_protein_
Ta_scaffold_47	128054	Ta1.0_08278:p.Ala246Ser	AT2G32440.1_Symbols:_KAO2,_CYP88A4,_ATKAO2_ent-kaurenoic_acid_hydroxylase_2_
Ta_scaffold_47	157002	Ta1.0_08282:p.Val1549fs	AT2G32400.1_Symbols:_GLR5,_GLR3.7,_ATGLR3.7_glutamate_receptor_5_
Ta_scaffold_47	279204	Ta1.0_08306:p.Phe13Val	AT2G32100.1_Symbols:_ATOFP16,_OFP16_ovate_family_protein_16_
Ta_scaffold_47	335721	Ta1.0_08322:p.Gln963Leu	AT2G31970.1_Symbols:_RAD50,_ATRAD50_DNA_repair-recombination_protein_(RAD50)_
Ta_scaffold_47	361458	Ta1.0_08324:p.Pro32Ser	AT2G07760.1_Symbols:_Zinc_knuckle_(CCHC-type)_family_protein_
Ta_scaffold_47	361471	Ta1.0_08324:p.Pro36Leu	AT2G07760.1_Symbols:_Zinc_knuckle_(CCHC-type)_family_protein_
Ta_scaffold_47	361921	Ta1.0_08324:p.Lys186Arg	AT2G07760.1_Symbols:_Zinc_knuckle_(CCHC-type)_family_protein_
Ta_scaffold_47	362071	Ta1.0_08324:p.Arg236Thr	AT2G07760.1_Symbols:_Zinc_knuckle_(CCHC-type)_family_protein_
Ta_scaffold_47	362236	Ta1.0_08324:p.Asp291Val	AT2G07760.1_Symbols:_Zinc_knuckle_(CCHC-type)_family_protein_
Ta_scaffold_47	458801	Ta1.0_08350:p.Ser69Leu	AT1G03680.1_Symbols:_ATHM1,_TRX-M1,_ATM1,_THM1_thioredoxin_M-type_1_
Ta_scaffold_47	474503	Ta1.0_08353:p.Asp719Asn	AT1G03740.1_Symbols:_Protein_kinase_superfamily_protein_
Ta_scaffold_47	522164	Ta1.0_08364:p.Asp65Glu	AT1G03890.1_Symbols:_RmlC-like_cupins_superfamily_protein_
Ta_scaffold_47	522386	Ta1.0_08364:p.Asn108Lys	AT1G03890.1_Symbols:_RmlC-like_cupins_superfamily_protein_
Ta_scaffold_47	522684	Ta1.0_08364:p.Ile208Val	AT1G03890.1_Symbols:_RmlC-like_cupins_superfamily_protein_
Ta_scaffold_47	523105	Ta1.0_08364:p.Leu302Ile	AT1G03890.1_Symbols:_RmlC-like_cupins_superfamily_protein_
Ta_scaffold_47	523860	Ta1.0_08365:p.Glu473Gln	AT1G65660.1_Symbols:_SMP1_Pre-mRNA_splicing_Prp18-interacting_factor_
Ta_scaffold_47	595899	Ta1.0_08390:p.Phe39Leu	AT1G04110.1_Symbols:_SDD1_Subtilase_family_protein_
Ta_scaffold_47	617716	Ta1.0_08394:p.Leu179Phe	AT1G04150.1_Symbols:_C2_calcium/lipid-binding_plant_phosphoribosyltransferase_family_protein_
Ta_scaffold_48	70390..70392	Ta1.0_12115:p.Gly247del	AT1G24650.1_Symbols:_Leucine-rich_repeat_protein_kinase_family_protein_
Ta_scaffold_48	82295	Ta1.0_12117:p.Ser116Leu	AT1G25240.1_Symbols:_ENTH/VHS/GAT_family_protein_
Ta_scaffold_48	85188	Ta1.0_12118:p.Ser3Pro	AT1G25230.1_Symbols:_Calcineurin-like_metallo-phosphoesterase_superfamily_protein_
Ta_scaffold_48	85203	Ta1.0_12118:p.Gly8Ser	AT1G25230.1_Symbols:_Calcineurin-like_metallo-phosphoesterase_superfamily_protein_
Ta_scaffold_48	85981	Ta1.0_12118:p.Phe169Leu	AT1G25230.1_Symbols:_Calcineurin-like_metallo-phosphoesterase_superfamily_protein_
Ta_scaffold_48	91852	Ta1.0_12120:p.Leu104His	AT1G24880.1_Symbols:_UDP-3-O-acyl_N-acetylglycosamine_deacetylase_family_protein_
Ta_scaffold_48	100401	Ta1.0_12122:p.Pro222Ala	AT1G67980.1_Symbols:_CCOAMT_caffeoyl-CoA_3-O-methyltransferase_
Ta_scaffold_48	100817	Ta1.0_12122:p.Glu127Lys	AT1G67980.1_Symbols:_CCOAMT_caffeoyl-CoA_3-O-methyltransferase_
Ta_scaffold_48	100957	Ta1.0_12122:p.His115Arg	AT1G67980.1_Symbols:_CCOAMT_caffeoyl-CoA_3-O-methyltransferase_
Ta_scaffold_48	121800	Ta1.0_12124:p.Leu39Met	AT1G24650.1_Symbols:_Leucine-rich_repeat_protein_kinase_family_protein_
Ta_scaffold_48	121910	Ta1.0_12124:p.Gln2Arg	AT1G24650.1_Symbols:_Leucine-rich_repeat_protein_kinase_family_protein_
Ta_scaffold_48	145080	Ta1.0_12130:p.Ala7Thr	AT1G24577.1_Symbols:_unknown_protein;_BEST_Arabidopsis_thaliana_protein_match_is:_unknown_protein_(TAIR:AT1G67910.2);_Has_115_Blast_hits_to_115_proteins_in_17_species:_Archae_-_0;_Bacteria_-_0;_M
Ta_scaffold_48	149384..149403	Ta1.0_12132:p.Thr344fs	AT1G24570.1_Symbols:_Protein_of_unknown_function_(DUF707)_
Ta_scaffold_48	196501	Ta1.0_12144:p.Glu1534Gly	AT1G24460.1_Symbols:_unknown_protein;_FUNCTIONS_IN:_molecular_function_unknown;_INVOLVED_IN:_biological_process_unknown;_LOCATED_IN:_cellular_component_unknown;_EXPRESSED_IN:_23_plant_structures;
Ta_scaffold_48	220578	Ta1.0_12150:p.Val27Leu	AT1G24360.1_Symbols:_NAD(P)-binding_Rossmann-fold_superfamily_protein_
Ta_scaffold_48	227137	Ta1.0_12152:p.Ser656Arg	AT1G24340.1_Symbols:_EMB260,_EMB2421_FAD/NAD(P)-binding_oxidoreductase_family_protein_
Ta_scaffold_48	227217	Ta1.0_12152:p.Asp630Asn	AT1G24340.1_Symbols:_EMB260,_EMB2421_FAD/NAD(P)-binding_oxidoreductase_family_protein_
Ta_scaffold_48	227347	Ta1.0_12152:p.Glu586Asp	AT1G24340.1_Symbols:_EMB260,_EMB2421_FAD/NAD(P)-binding_oxidoreductase_family_protein_
Ta_scaffold_48	228742	Ta1.0_12152:p.Asp339Asn	AT1G24340.1_Symbols:_EMB260,_EMB2421_FAD/NAD(P)-binding_oxidoreductase_family_protein_
Ta_scaffold_48	228905	Ta1.0_12152:p.Phe318Tyr	AT1G24340.1_Symbols:_EMB260,_EMB2421_FAD/NAD(P)-binding_oxidoreductase_family_protein_
Ta_scaffold_48	228909	Ta1.0_12152:p.Asp317Asn	AT1G24340.1_Symbols:_EMB260,_EMB2421_FAD/NAD(P)-binding_oxidoreductase_family_protein_
Ta_scaffold_48	229312	Ta1.0_12152:p.Gly218Val	AT1G24340.1_Symbols:_EMB260,_EMB2421_FAD/NAD(P)-binding_oxidoreductase_family_protein_
Ta_scaffold_48	229339	Ta1.0_12152:p.Val209Ala	AT1G24340.1_Symbols:_EMB260,_EMB2421_FAD/NAD(P)-binding_oxidoreductase_family_protein_
Ta_scaffold_48	229391	Ta1.0_12152:p.Lys192Gln	AT1G24340.1_Symbols:_EMB260,_EMB2421_FAD/NAD(P)-binding_oxidoreductase_family_protein_
Ta_scaffold_48	229432	Ta1.0_12152:p.Lys178Arg	AT1G24340.1_Symbols:_EMB260,_EMB2421_FAD/NAD(P)-binding_oxidoreductase_family_protein_
Ta_scaffold_48	229436	Ta1.0_12152:p.Ser177Pro	AT1G24340.1_Symbols:_EMB260,_EMB2421_FAD/NAD(P)-binding_oxidoreductase_family_protein_
Ta_scaffold_48	240970	Ta1.0_12155:p.Gly651Glu	AT1G24320.1_Symbols:_Six-hairpin_glycosidases_superfamily_protein_
Ta_scaffold_48	257463	Ta1.0_12159:p.Ser836Asn	AT1G64960.1_Symbols:_ARM_repeat_superfamily_protein_
Ta_scaffold_48	301176	Ta1.0_12172:p.Thr157Ser	AT1G27340.1_Symbols:_Galactose_oxidase/kelch_repeat_superfamily_protein_
Ta_scaffold_48	321080	Ta1.0_12180:p.Leu105Pro	AT1G27420.1_Symbols:_Galactose_oxidase/kelch_repeat_superfamily_protein_
Ta_scaffold_48	339739	Ta1.0_12187:p.Ile306Phe	AT1G27460.1_Symbols:_NPGR1_no_pollen_germination_related_1_
Ta_scaffold_48	342726	Ta1.0_12188:p.Ser226Pro	AT1G27461.1_Symbols:_unknown_protein;_Has_30201_Blast_hits_to_17322_proteins_in_780_species:_Archae_-_12;_Bacteria_-_1396;_Metazoa_-_17338;_Fungi_-_3422;_Plants_-_5037;_Viruses_-_0;_Other_Eukaryo
Ta_scaffold_48	342828	Ta1.0_12188:p.Thr192Ala	AT1G27461.1_Symbols:_unknown_protein;_Has_30201_Blast_hits_to_17322_proteins_in_780_species:_Archae_-_12;_Bacteria_-_1396;_Metazoa_-_17338;_Fungi_-_3422;_Plants_-_5037;_Viruses_-_0;_Other_Eukaryo
Ta_scaffold_48	349892	Ta1.0_12190:p.Asp51His	AT1G27480.1_Symbols:_alpha/beta-Hydrolases_superfamily_protein_
Ta_scaffold_48	361497	Ta1.0_12192:p.Val8Phe	AT1G27510.1_Symbols:_Protein_of_unknown_function_(DUF3506)_
Ta_scaffold_48	368961	Ta1.0_12195:p.Leu100Ile	AT1G27595.1_Symbols:_CONTAINS_InterPro_DOMAIN/s:_Symplekin_tight_junction_protein_C-terminal_(InterPro:IPR022075);_BEST_Arabidopsis_thaliana_protein_match_is:_HEAT_repeat-containing_protein_(TAIR
Ta_scaffold_48	373198	Ta1.0_12195:p.Leu495Phe	AT1G27595.1_Symbols:_CONTAINS_InterPro_DOMAIN/s:_Symplekin_tight_junction_protein_C-terminal_(InterPro:IPR022075);_BEST_Arabidopsis_thaliana_protein_match_is:_HEAT_repeat-containing_protein_(TAIR
Ta_scaffold_48	373246	Ta1.0_12195:p.Phe511Leu	AT1G27595.1_Symbols:_CONTAINS_InterPro_DOMAIN/s:_Symplekin_tight_junction_protein_C-terminal_(InterPro:IPR022075);_BEST_Arabidopsis_thaliana_protein_match_is:_HEAT_repeat-containing_protein_(TAIR
Ta_scaffold_48	373602	Ta1.0_12195:p.Tyr605Cys	AT1G27595.1_Symbols:_CONTAINS_InterPro_DOMAIN/s:_Symplekin_tight_junction_protein_C-terminal_(InterPro:IPR022075);_BEST_Arabidopsis_thaliana_protein_match_is:_HEAT_repeat-containing_protein_(TAIR
Ta_scaffold_48	377839	Ta1.0_12195:p.Lys1208Thr	AT1G27595.1_Symbols:_CONTAINS_InterPro_DOMAIN/s:_Symplekin_tight_junction_protein_C-terminal_(InterPro:IPR022075);_BEST_Arabidopsis_thaliana_protein_match_is:_HEAT_repeat-containing_protein_(TAIR
Ta_scaffold_48	379427..379428	Ta1.0_12196:p.Val403fs	AT1G27600.1_Symbols:_IRX9-L,_I9H_Nucleotide-diphospho-sugar_transferases_superfamily_protein_
Ta_scaffold_48	384571	Ta1.0_12197:p.Ala320Thr	AT1G27620.1_Symbols:_HXXXD-type_acyl-transferase_family_protein_
Ta_scaffold_48	403213	Ta1.0_12200:p.Val465Ile	AT1G27850.1_Symbols:_unknown_protein;_FUNCTIONS_IN:_molecular_function_unknown;_INVOLVED_IN:_biological_process_unknown;_LOCATED_IN:_plasma_membrane;_EXPRESSED_IN:_22_plant_structures;_EXPRESSED_
Ta_scaffold_49	42425	Ta1.0_06000:p.Pro47Ser	AT3G09380.1_Symbols:_Protein_of_unknown_function_(DUF59)_
Ta_scaffold_49	65626	Ta1.0_06006:p.Glu171Lys	AT3G09490.1_Symbols:_Tetratricopeptide_repeat_(TPR)-like_superfamily_protein_
Ta_scaffold_49	72802	Ta1.0_06008:p.Lys358Thr	AT3G09530.1_Symbols:_ATEXO70H3,_EXO70H3_exocyst_subunit_exo70_family_protein_H3_
Ta_scaffold_49	75441	Ta1.0_06008:p.Ala806Glu	AT3G09530.1_Symbols:_ATEXO70H3,_EXO70H3_exocyst_subunit_exo70_family_protein_H3_
Ta_scaffold_49	78388	Ta1.0_06009:p.Gly232Cys	AT3G09540.1_Symbols:_Pectin_lyase-like_superfamily_protein_
Ta_scaffold_49	151931	Ta1.0_06031:p.Ile258Met	AT5G27260.1_Symbols:_unknown_protein;_BEST_Arabidopsis_thaliana_protein_match_is:_unknown_protein_(TAIR:AT2G29880.1);_Has_1807_Blast_hits_to_1807_proteins_in_277_species:_Archae_-_0;_Bacteria_-_0
Ta_scaffold_49	152435	Ta1.0_06031:p.Arg123Gly	AT5G27260.1_Symbols:_unknown_protein;_BEST_Arabidopsis_thaliana_protein_match_is:_unknown_protein_(TAIR:AT2G29880.1);_Has_1807_Blast_hits_to_1807_proteins_in_277_species:_Archae_-_0;_Bacteria_-_0
Ta_scaffold_49	177462	Ta1.0_06038:p.Arg328Gln	AT3G09810.1_Symbols:_IDH-VI_isocitrate_dehydrogenase_VI_
Ta_scaffold_49	187581	Ta1.0_06041:p.His229Tyr	AT4G23580.1_Symbols:_Galactose_oxidase/kelch_repeat_superfamily_protein_
Ta_scaffold_49	208324	Ta1.0_06046:p.Val211Gly	AT3G09850.1_Symbols:_D111/G-patch_domain-containing_protein_
Ta_scaffold_49	256491	Ta1.0_06061:p.Asn7Lys	AT3G10000.1_Symbols:_EDA31_Homeodomain-like_superfamily_protein_
Ta_scaffold_49	308451	Ta1.0_06078:p.Gln904Arg	AT3G10180.1_Symbols:_P-loop_containing_nucleoside_triphosphate_hydrolases_superfamily_protein_
Ta_scaffold_49	309430	Ta1.0_06078:p.Pro707Ser	AT3G10180.1_Symbols:_P-loop_containing_nucleoside_triphosphate_hydrolases_superfamily_protein_
Ta_scaffold_49	330999	Ta1.0_06085:p.Ala198Thr	AT3G10250.1_Symbols:_Plant_protein_1589_of_unknown_function_
Ta_scaffold_49	364748	Ta1.0_06093:p.Pro279Ser	AT3G10330.1_Symbols:_Cyclin-like_family_protein_
Ta_scaffold_49	364914	Ta1.0_06093:p.Arg305Leu	AT3G10330.1_Symbols:_Cyclin-like_family_protein_
Ta_scaffold_49	377811	Ta1.0_06096:p.Glu382Lys	AT3G10360.1_Symbols:_APUM4,_PUM4_pumilio_4_
Ta_scaffold_49	400262	Ta1.0_06099:p.Ile821Val	AT3G10390.1_Symbols:_FLD_Flavin_containing_amine_oxidoreductase_family_protein_
Ta_scaffold_49	400668	Ta1.0_06099:p.Ser898Arg	AT3G10390.1_Symbols:_FLD_Flavin_containing_amine_oxidoreductase_family_protein_
Ta_scaffold_49	410512	Ta1.0_06103:p.Glu512Gln	AT3G10420.2_Symbols:_SPD1_P-loop_containing_nucleoside_triphosphate_hydrolases_superfamily_protein_
Ta_scaffold_49	425231	Ta1.0_06107:p.Asn168Lys	AT3G10470.1_Symbols:_C2H2-type_zinc_finger_family_protein_
Ta_scaffold_49	431645	Ta1.0_06108:p.Lys269Glu	AT3G10500.1_Symbols:_anac053,_NAC053_NAC_domain_containing_protein_53_
Ta_scaffold_49	432026	Ta1.0_06108:p.Glu396Lys	AT3G10500.1_Symbols:_anac053,_NAC053_NAC_domain_containing_protein_53_
Ta_scaffold_49	438286	Ta1.0_06108:p.Pro806His	AT3G10500.1_Symbols:_anac053,_NAC053_NAC_domain_containing_protein_53_
Ta_scaffold_49	500556	Ta1.0_06121:p.Gly62Glu	AT3G10595.1_Symbols:_Duplicated_homeodomain-like_superfamily_protein_
Ta_scaffold_49	576528	Ta1.0_06141:p.Gly491Arg	AT3G10810.1_Symbols:_zinc_finger_(C3HC4-type_RING_finger)_family_protein_
Ta_scaffold_49	586877	Ta1.0_06144:p.Gly186Glu	AT3G23860.1_Symbols:_GTP-binding_protein-related_
Ta_scaffold_49	588238	Ta1.0_06145:p.Asn273Tyr	AT3G10840.1_Symbols:_alpha/beta-Hydrolases_superfamily_protein_
Ta_scaffold_49	593748	Ta1.0_06148:p.Pro187Ala	AT3G10870.1_Symbols:_MES17,_ATMES17_methyl_esterase_17_
Ta_scaffold_49	594064	Ta1.0_06148:p.Ser162Pro	AT3G10870.1_Symbols:_MES17,_ATMES17_methyl_esterase_17_
Ta_scaffold_49	603854	Ta1.0_06149:p.Leu25Gln	AT3G10880.1_Symbols:_unknown_protein;_BEST_Arabidopsis_thaliana_protein_match_is:_unknown_protein_(TAIR:AT5G05180.1);_Has_15699_Blast_hits_to_11378_proteins_in_1134_species:_Archae_-_391;_Bacteri
Ta_scaffold_49	603986	Ta1.0_06149:p.Lys37Gln	AT3G10880.1_Symbols:_unknown_protein;_BEST_Arabidopsis_thaliana_protein_match_is:_unknown_protein_(TAIR:AT5G05180.1);_Has_15699_Blast_hits_to_11378_proteins_in_1134_species:_Archae_-_391;_Bacteri
Ta_scaffold_49	604136	Ta1.0_06149:p.His87Asn	AT3G10880.1_Symbols:_unknown_protein;_BEST_Arabidopsis_thaliana_protein_match_is:_unknown_protein_(TAIR:AT5G05180.1);_Has_15699_Blast_hits_to_11378_proteins_in_1134_species:_Archae_-_391;_Bacteri
Ta_scaffold_49	604142	Ta1.0_06149:p.Asp89Asn	AT3G10880.1_Symbols:_unknown_protein;_BEST_Arabidopsis_thaliana_protein_match_is:_unknown_protein_(TAIR:AT5G05180.1);_Has_15699_Blast_hits_to_11378_proteins_in_1134_species:_Archae_-_391;_Bacteri
Ta_scaffold_49	604212	Ta1.0_06149:p.Val112Glu	AT3G10880.1_Symbols:_unknown_protein;_BEST_Arabidopsis_thaliana_protein_match_is:_unknown_protein_(TAIR:AT5G05180.1);_Has_15699_Blast_hits_to_11378_proteins_in_1134_species:_Archae_-_391;_Bacteri
Ta_scaffold_49	604227	Ta1.0_06149:p.Pro117Leu	AT3G10880.1_Symbols:_unknown_protein;_BEST_Arabidopsis_thaliana_protein_match_is:_unknown_protein_(TAIR:AT5G05180.1);_Has_15699_Blast_hits_to_11378_proteins_in_1134_species:_Archae_-_391;_Bacteri
Ta_scaffold_49	604270	Ta1.0_06149:p.Ser131Arg	AT3G10880.1_Symbols:_unknown_protein;_BEST_Arabidopsis_thaliana_protein_match_is:_unknown_protein_(TAIR:AT5G05180.1);_Has_15699_Blast_hits_to_11378_proteins_in_1134_species:_Archae_-_391;_Bacteri
Ta_scaffold_49	610608	Ta1.0_06151:p.Asp169Gly	AT3G10910.1_Symbols:_RING/U-box_superfamily_protein_
Ta_scaffold_49	614275	Ta1.0_06152:p.Lys17Asn	AT3G11060.1_Symbols:_unknown_protein;_FUNCTIONS_IN:_molecular_function_unknown;_INVOLVED_IN:_biological_process_unknown;_LOCATED_IN:_endomembrane_system;_EXPRESSED_IN:_flower;_EXPRESSED_DURING:_p
Ta_scaffold_49	614289	Ta1.0_06152:p.Thr13Ser	AT3G11060.1_Symbols:_unknown_protein;_FUNCTIONS_IN:_molecular_function_unknown;_INVOLVED_IN:_biological_process_unknown;_LOCATED_IN:_endomembrane_system;_EXPRESSED_IN:_flower;_EXPRESSED_DURING:_p
Ta_scaffold_49	614321^614322	Ta1.0_06152:p.Asp2fs	AT3G11060.1_Symbols:_unknown_protein;_FUNCTIONS_IN:_molecular_function_unknown;_INVOLVED_IN:_biological_process_unknown;_LOCATED_IN:_endomembrane_system;_EXPRESSED_IN:_flower;_EXPRESSED_DURING:_p
Ta_scaffold_49	618910	Ta1.0_06153:p.Phe92Leu	AT3G10915.5_Symbols:_Reticulon_family_protein_
Ta_scaffold_49	622779	Ta1.0_06155:p.Arg39Gly	AT5G05300.1_Symbols:_unknown_protein;_FUNCTIONS_IN:_molecular_function_unknown;_INVOLVED_IN:_biological_process_unknown;_LOCATED_IN:_endomembrane_system;_EXPRESSED_IN:_10_plant_structures;_EXPRES
Ta_scaffold_49	624499	Ta1.0_06156:p.Asn261Ser	AT3G10940.1_Symbols:_dual_specificity_protein_phosphatase_(DsPTP1)_family_protein_
Ta_scaffold_49	642846	Ta1.0_06161:p.Gln40fs	AT4G33290.1_Symbols:_F-box_and_associated_interaction_domains-containing_protein_
Ta_scaffold_49	660519	Ta1.0_06163:p.Glu704Gly	AT1G48490.1_Symbols:_Protein_kinase_superfamily_protein_
Ta_scaffold_49	660690	Ta1.0_06163:p.His647Arg	AT1G48490.1_Symbols:_Protein_kinase_superfamily_protein_
Ta_scaffold_49	661221	Ta1.0_06163:p.Glu470Ala	AT1G48490.1_Symbols:_Protein_kinase_superfamily_protein_
Ta_scaffold_49	661248	Ta1.0_06163:p.Leu461Ser	AT1G48490.1_Symbols:_Protein_kinase_superfamily_protein_
Ta_scaffold_49	661779	Ta1.0_06163:p.Val284Ala	AT1G48490.1_Symbols:_Protein_kinase_superfamily_protein_
Ta_scaffold_49	662067	Ta1.0_06163:p.Pro188Leu	AT1G48490.1_Symbols:_Protein_kinase_superfamily_protein_
Ta_scaffold_49	662707	Ta1.0_06163:p.Thr69Ala	AT1G48490.1_Symbols:_Protein_kinase_superfamily_protein_
Ta_scaffold_49	662799	Ta1.0_06163:p.Ile38Thr	AT1G48490.1_Symbols:_Protein_kinase_superfamily_protein_
Ta_scaffold_49	672666	Ta1.0_06164:p.Leu192Phe	AT1G48540.1_Symbols:_Outer_arm_dynein_light_chain_1_protein_
Ta_scaffold_49	673040	Ta1.0_06164:p.Ala278Thr	AT1G48540.1_Symbols:_Outer_arm_dynein_light_chain_1_protein_
Ta_scaffold_49	673608	Ta1.0_06164:p.Gly381Glu	AT1G48540.1_Symbols:_Outer_arm_dynein_light_chain_1_protein_
Ta_scaffold_49	674304	Ta1.0_06164:p.Ile613Thr	AT1G48540.1_Symbols:_Outer_arm_dynein_light_chain_1_protein_
Ta_scaffold_49	678194	Ta1.0_06165:p.Val116Ile	AT1G48550.1_Symbols:_Vacuolar_protein_sorting-associated_protein_26_
Ta_scaffold_49	679402	Ta1.0_06166:p.Pro110Arg	AT1G48560.2_Symbols:_unknown_protein;_FUNCTIONS_IN:_molecular_function_unknown;_INVOLVED_IN:_biological_process_unknown;_LOCATED_IN:_cellular_component_unknown;_EXPRESSED_IN:_12_plant_structures;
Ta_scaffold_49	680118	Ta1.0_06166:p.Ser270Pro	AT1G48560.2_Symbols:_unknown_protein;_FUNCTIONS_IN:_molecular_function_unknown;_INVOLVED_IN:_biological_process_unknown;_LOCATED_IN:_cellular_component_unknown;_EXPRESSED_IN:_12_plant_structures;
Ta_scaffold_49	680397	Ta1.0_06166:p.Lys363Glu	AT1G48560.2_Symbols:_unknown_protein;_FUNCTIONS_IN:_molecular_function_unknown;_INVOLVED_IN:_biological_process_unknown;_LOCATED_IN:_cellular_component_unknown;_EXPRESSED_IN:_12_plant_structures;
Ta_scaffold_49	682268	Ta1.0_06167:p.Asp307Val	AT1G48570.1_Symbols:_zinc_finger_(Ran-binding)_family_protein_
Ta_scaffold_49	688790	Ta1.0_06168:p.Glu296Ala	AT1G48580.1_Symbols:_unknown_protein;_Has_91_Blast_hits_to_91_proteins_in_40_species:_Archae_-_0;_Bacteria_-_0;_Metazoa_-_49;_Fungi_-_0;_Plants_-_28;_Viruses_-_0;_Other_Eukaryotes_-_14_(source:_N
Ta_scaffold_49	690414	Ta1.0_06168:p.Arg25Cys	AT1G48580.1_Symbols:_unknown_protein;_Has_91_Blast_hits_to_91_proteins_in_40_species:_Archae_-_0;_Bacteria_-_0;_Metazoa_-_49;_Fungi_-_0;_Plants_-_28;_Viruses_-_0;_Other_Eukaryotes_-_14_(source:_N
Ta_scaffold_49	718819	Ta1.0_06170:p.Glu428Gly	AT1G48600.2_Symbols:_PMEAMT,_AtPMEAMT_S-adenosyl-L-methionine-dependent_methyltransferases_superfamily_protein_
Ta_scaffold_49	722407	Ta1.0_06171:p.Phe129Leu	AT4G02750.1_Symbols:_Tetratricopeptide_repeat_(TPR)-like_superfamily_protein_
Ta_scaffold_49	749477	Ta1.0_06175:p.Ile20Leu	AT2G41930.1_Symbols:_Protein_kinase_superfamily_protein_
Ta_scaffold_49	749577	Ta1.0_06175:p.Thr53Ile	AT2G41930.1_Symbols:_Protein_kinase_superfamily_protein_
Ta_scaffold_50	256307	Ta1.0_10212:p.Gln196Arg	AT1G76150.1_Symbols:_ECH2,_ATECH2_enoyl-CoA_hydratase_2_
Ta_scaffold_50	271809	Ta1.0_10214:p.His153Gln	AT1G76130.1_Symbols:_ATAMY2,_AMY2_alpha-amylase-like_2_
Ta_scaffold_50	421752	Ta1.0_10252:p.Arg96Pro	AT1G75720.1_Symbols:_Plant_protein_of_unknown_function_(DUF827)_
Ta_scaffold_50	544070	Ta1.0_10278:p.Glu10Lys	AT3G26922.1_Symbols:_F-box/RNI-like_superfamily_protein_
Ta_scaffold_50	544131	Ta1.0_10278:p.Thr30Ile	AT3G26922.1_Symbols:_F-box/RNI-like_superfamily_protein_
Ta_scaffold_50	544553	Ta1.0_10278:p.Glu171Lys	AT3G26922.1_Symbols:_F-box/RNI-like_superfamily_protein_
Ta_scaffold_50	546370	Ta1.0_10279:p.Cys133Phe	AT3G26922.1_Symbols:_F-box/RNI-like_superfamily_protein_
Ta_scaffold_50	546587	Ta1.0_10279:p.Gly61Arg	AT3G26922.1_Symbols:_F-box/RNI-like_superfamily_protein_
Ta_scaffold_50	553124	Ta1.0_10280:p.Ser200Asn	AT1G55030.1_Symbols:_RNI-like_superfamily_protein_
Ta_scaffold_51	173206^173207	Ta1.0_12262:p.Glu83_Tyr84insGluGluGlu	AT5G44600.1_Symbols:_S-adenosyl-L-methionine-dependent_methyltransferases_superfamily_protein_
Ta_scaffold_52	40815	Ta1.0_10070:p.Asn479Ser	AT1G74580.1_Symbols:_Pentatricopeptide_repeat_(PPR)_superfamily_protein_
Ta_scaffold_52	65312	Ta1.0_10077:p.Ile233Leu	AT1G74650.1_Symbols:_ATY13,_ATMYB31,_MYB31_myb_domain_protein_31_
Ta_scaffold_52	79488	Ta1.0_10081:p.Thr91Ile	AT4G20095.3_Symbols:_Protein_of_unknown_function_(DUF626)_
Ta_scaffold_52	242757	Ta1.0_10125:p.Met376Leu	AT1G75130.1_Symbols:_CYP721A1_cytochrome_P450,_family_721,_subfamily_A,_polypeptide_1_
Ta_scaffold_52	279199	Ta1.0_10134:p.Ala122Pro	AT1G75210.1_Symbols:_HAD-superfamily_hydrolase,_subfamily_IG,_5'-nucleotidase_
Ta_scaffold_52	350651	Ta1.0_10156:p.Arg59Trp	AT3G42950.1_Symbols:_Pectin_lyase-like_superfamily_protein_
Ta_scaffold_53	262421	Ta1.0_12380:p.Pro107Ser	AT4G28710.1_Symbols:_XIH,_ATXIH_Myosin_family_protein_with_Dil_domain_
Ta_scaffold_53	271582	Ta1.0_12383:p.Asn498Thr	AT4G28700.1_Symbols:_AMT1;4_ammonium_transporter_1;4_
Ta_scaffold_53	309541	Ta1.0_12392:p.Lys287Asn	AT4G28590.1_Symbols:_FUNCTIONS_IN:_molecular_function_unknown;_INVOLVED_IN:_biological_process_unknown;_LOCATED_IN:_chloroplast;_EXPRESSED_IN:_21_plant_structures;_EXPRESSED_DURING:_10_growth_sta
Ta_scaffold_54	46639	Ta1.0_09167:p.Ser484Asn	AT3G28930.1_Symbols:_AIG2_AIG2-like_(avirulence_induced_gene)_family_protein_
Ta_scaffold_54	46734	Ta1.0_09167:p.Leu516Phe	AT3G28930.1_Symbols:_AIG2_AIG2-like_(avirulence_induced_gene)_family_protein_
Ta_scaffold_54	46864	Ta1.0_09167:p.Lys527Arg	AT3G28930.1_Symbols:_AIG2_AIG2-like_(avirulence_induced_gene)_family_protein_
Ta_scaffold_54	46902	Ta1.0_09167:p.Lys540Glu	AT3G28930.1_Symbols:_AIG2_AIG2-like_(avirulence_induced_gene)_family_protein_
Ta_scaffold_54	46908	Ta1.0_09167:p.Gly542Arg	AT3G28930.1_Symbols:_AIG2_AIG2-like_(avirulence_induced_gene)_family_protein_
Ta_scaffold_54	58363	Ta1.0_09169:p.Ala188Val	AT1G25150.1_Symbols:_F-box_family_protein_
Ta_scaffold_54	103084	Ta1.0_09171:p.Trp14*	AT1G64350.1_Symbols:_SEH1H_Transducin/WD40_repeat-like_superfamily_protein_
Ta_scaffold_54	217840	Ta1.0_09198:p.Gly66Arg	AT4G30620.1_Symbols:_Uncharacterised_BCR,_YbaB_family_COG0718_
Ta_scaffold_54	217841	Ta1.0_09198:p.Gly66Glu	AT4G30620.1_Symbols:_Uncharacterised_BCR,_YbaB_family_COG0718_
Ta_scaffold_54	326521	Ta1.0_09228:p.Arg171Trp	AT4G30350.1_Symbols:_Double_Clp-N_motif-containing_P-loop_nucleoside_triphosphate_hydrolases_superfamily_protein_
Ta_scaffold_54	471285	Ta1.0_09262:p.Ala1553Val	AT4G30150.1_Symbols:_CONTAINS_InterPro_DOMAIN/s:_Nucleolar_27S_pre-rRNA_processing,_Urb2/Npa2_(InterPro:IPR018849);_Has_58_Blast_hits_to_49_proteins_in_21_species:_Archae_-_0;_Bacteria_-_2;_Metaz
Ta_scaffold_54	471408	Ta1.0_09262:p.Arg1512Thr	AT4G30150.1_Symbols:_CONTAINS_InterPro_DOMAIN/s:_Nucleolar_27S_pre-rRNA_processing,_Urb2/Npa2_(InterPro:IPR018849);_Has_58_Blast_hits_to_49_proteins_in_21_species:_Archae_-_0;_Bacteria_-_2;_Metaz
Ta_scaffold_54	471987	Ta1.0_09262:p.Leu1319Trp	AT4G30150.1_Symbols:_CONTAINS_InterPro_DOMAIN/s:_Nucleolar_27S_pre-rRNA_processing,_Urb2/Npa2_(InterPro:IPR018849);_Has_58_Blast_hits_to_49_proteins_in_21_species:_Archae_-_0;_Bacteria_-_2;_Metaz
Ta_scaffold_54	500616	Ta1.0_09267:p.Tyr161Asn	AT2G19110.1_Symbols:_HMA4,_ATHMA4_heavy_metal_atpase_4_
Ta_scaffold_54	517926	Ta1.0_09268:p.Ile579Leu	AT4G30110.1_Symbols:_HMA2,_ATHMA2_heavy_metal_atpase_2_
Ta_scaffold_55	132711	Ta1.0_12026:p.Asn695Lys	AT1G09620.1_Symbols:_ATP_binding;leucine-tRNA_ligases;aminoacyl-tRNA_ligases;nucleotide_binding;ATP_binding;aminoacyl-tRNA_ligases_
Ta_scaffold_55	176496	Ta1.0_12030:p.Ser480Asn	AT4G20820.1_Symbols:_FAD-binding_Berberine_family_protein_
Ta_scaffold_55	186059	Ta1.0_12031:p.Glu2Lys	AT1G31150.1_Symbols:_Domain_of_unknown_function_(DUF1985)_
Ta_scaffold_55	204602	Ta1.0_12038:p.Ile284Leu	AT4G20460.1_Symbols:_NAD(P)-binding_Rossmann-fold_superfamily_protein_
Ta_scaffold_55	209426	Ta1.0_12040:p.Tyr177Cys	AT4G20430.1_Symbols:_Subtilase_family_protein_
Ta_scaffold_55	211176	Ta1.0_12040:p.Ala617Thr	AT4G20430.1_Symbols:_Subtilase_family_protein_
Ta_scaffold_55	212375	Ta1.0_12041:p.Ile607Val	AT4G37380.1_Symbols:_Tetratricopeptide_repeat_(TPR)-like_superfamily_protein_
Ta_scaffold_55	212383	Ta1.0_12041:p.Ile604Thr	AT4G37380.1_Symbols:_Tetratricopeptide_repeat_(TPR)-like_superfamily_protein_
Ta_scaffold_55	212542	Ta1.0_12041:p.Asn551Ser	AT4G37380.1_Symbols:_Tetratricopeptide_repeat_(TPR)-like_superfamily_protein_
Ta_scaffold_55	212572	Ta1.0_12041:p.Thr541Ile	AT4G37380.1_Symbols:_Tetratricopeptide_repeat_(TPR)-like_superfamily_protein_
Ta_scaffold_55	212621	Ta1.0_12041:p.Pro525Ser	AT4G37380.1_Symbols:_Tetratricopeptide_repeat_(TPR)-like_superfamily_protein_
Ta_scaffold_55	212654	Ta1.0_12041:p.Phe514Val	AT4G37380.1_Symbols:_Tetratricopeptide_repeat_(TPR)-like_superfamily_protein_
Ta_scaffold_55	212828	Ta1.0_12041:p.Ile456Val	AT4G37380.1_Symbols:_Tetratricopeptide_repeat_(TPR)-like_superfamily_protein_
Ta_scaffold_55	213311	Ta1.0_12041:p.Ile295Val	AT4G37380.1_Symbols:_Tetratricopeptide_repeat_(TPR)-like_superfamily_protein_
Ta_scaffold_55	213380	Ta1.0_12041:p.Thr272Ser	AT4G37380.1_Symbols:_Tetratricopeptide_repeat_(TPR)-like_superfamily_protein_
Ta_scaffold_55	213400	Ta1.0_12041:p.Arg265Ile	AT4G37380.1_Symbols:_Tetratricopeptide_repeat_(TPR)-like_superfamily_protein_
Ta_scaffold_55	213401	Ta1.0_12041:p.Arg265Gly	AT4G37380.1_Symbols:_Tetratricopeptide_repeat_(TPR)-like_superfamily_protein_
Ta_scaffold_55	213447	Ta1.0_12041:p.Ile249Met	AT4G37380.1_Symbols:_Tetratricopeptide_repeat_(TPR)-like_superfamily_protein_
Ta_scaffold_55	213469	Ta1.0_12041:p.Glu242Gly	AT4G37380.1_Symbols:_Tetratricopeptide_repeat_(TPR)-like_superfamily_protein_
Ta_scaffold_55	213524	Ta1.0_12041:p.Gly224Cys	AT4G37380.1_Symbols:_Tetratricopeptide_repeat_(TPR)-like_superfamily_protein_
Ta_scaffold_55	213632	Ta1.0_12041:p.Val188Leu	AT4G37380.1_Symbols:_Tetratricopeptide_repeat_(TPR)-like_superfamily_protein_
Ta_scaffold_55	213706	Ta1.0_12041:p.Glu163Gly	AT4G37380.1_Symbols:_Tetratricopeptide_repeat_(TPR)-like_superfamily_protein_
Ta_scaffold_55	213715	Ta1.0_12041:p.Cys160Phe	AT4G37380.1_Symbols:_Tetratricopeptide_repeat_(TPR)-like_superfamily_protein_
Ta_scaffold_55	213731	Ta1.0_12041:p.Ala155Thr	AT4G37380.1_Symbols:_Tetratricopeptide_repeat_(TPR)-like_superfamily_protein_
Ta_scaffold_55	213966	Ta1.0_12041:p.Gln76His	AT4G37380.1_Symbols:_Tetratricopeptide_repeat_(TPR)-like_superfamily_protein_
Ta_scaffold_55	213998..214000	Ta1.0_12041:p.Leu65del	AT4G37380.1_Symbols:_Tetratricopeptide_repeat_(TPR)-like_superfamily_protein_
Ta_scaffold_55	214682	Ta1.0_12042:p.Ala76Val	AT4G20420.1_Symbols:_Tapetum_specific_protein_TAP35/TAP44_
Ta_scaffold_55	225613	Ta1.0_12046:p.Pro141Leu	AT4G20380.8_Symbols:_LSD1_LSD1_zinc_finger_family_protein_
Ta_scaffold_55	335819	Ta1.0_12068:p.Thr55Ile	AT4G20140.1_Symbols:_GSO1_Leucine-rich_repeat_transmembrane_protein_kinase_
Ta_scaffold_55	339503..339504	Ta1.0_12069:p.Ile100fs	AT1G21990.1_Symbols:_F-box/RNI-like/FBD-like_domains-containing_protein_
Ta_scaffold_55	420689..420691	Ta1.0_12087:p.Gly217del	AT4G20020.1_Symbols:_unknown_protein;_BEST_Arabidopsis_thaliana_protein_match_is:_unknown_protein_(TAIR:AT5G44780.1);_Has_28928_Blast_hits_to_16023_proteins_in_1033_species:_Archae_-_4;_Bacteria_
Ta_scaffold_56	74716..74719	Ta1.0_08552:p.Cys189fs	AT5G45730.1_Symbols:_Cysteine/Histidine-rich_C1_domain_family_protein_
Ta_scaffold_56	100069	Ta1.0_08557:p.Thr617Ala	AT5G45470.1_Symbols:_Protein_of_unknown_function_(DUF594)_
Ta_scaffold_56	102178	Ta1.0_08558:p.Gly343Ser	AT5G45430.1_Symbols:_Protein_kinase_superfamily_protein_
Ta_scaffold_56	103916	Ta1.0_08558:p.Ile22Val	AT5G45430.1_Symbols:_Protein_kinase_superfamily_protein_
Ta_scaffold_56	106956	Ta1.0_08559:p.Val70Ala	AT1G13120.1_Symbols:_
Ta_scaffold_56	131495^131496	Ta1.0_08562:p.Phe34fs	AT1G77980.1_Symbols:_AGL66_AGAMOUS-like_66_
Ta_scaffold_56	136363	Ta1.0_08563:p.Phe34Leu	AT5G45410.1_Symbols:_unknown_protein;_BEST_Arabidopsis_thaliana_protein_match_is:_unknown_protein_(TAIR:AT4G25030.2);_Has_124_Blast_hits_to_124_proteins_in_34_species:_Archae_-_2;_Bacteria_-_31;_
Ta_scaffold_56	136987	Ta1.0_08564:p.Ala50Val	AT5G45410.1_Symbols:_unknown_protein;_BEST_Arabidopsis_thaliana_protein_match_is:_unknown_protein_(TAIR:AT4G25030.2);_Has_124_Blast_hits_to_124_proteins_in_34_species:_Archae_-_2;_Bacteria_-_31;_
Ta_scaffold_56	137999	Ta1.0_08565:p.Leu76Ile	AT5G45400.1_Symbols:_RPA70C,_ATRPA70C_Replication_factor-A_protein_1-related_
Ta_scaffold_56	138505	Ta1.0_08566:p.Gln436Lys	AT5G45400.1_Symbols:_RPA70C,_ATRPA70C_Replication_factor-A_protein_1-related_
Ta_scaffold_56	138588	Ta1.0_08566:p.Arg408Thr	AT5G45400.1_Symbols:_RPA70C,_ATRPA70C_Replication_factor-A_protein_1-related_
Ta_scaffold_56	139421^139422	Ta1.0_08566:p.Pro131fs	AT5G45400.1_Symbols:_RPA70C,_ATRPA70C_Replication_factor-A_protein_1-related_
Ta_scaffold_56	243150	Ta1.0_08573:p.Met13Lys	AT3G25770.1_Symbols:_AOC2_allene_oxide_cyclase_2_
Ta_scaffold_56	255490	Ta1.0_08578:p.Phe99Tyr	AT2G14100.1_Symbols:_CYP705A13_cytochrome_P450,_family_705,_subfamily_A,_polypeptide_13_
Ta_scaffold_56	421611	Ta1.0_08610:p.Pro60Leu	AT2G04925.1_Symbols:_Putative_membrane_lipoprotein_
Ta_scaffold_56	471613	Ta1.0_08625:p.Asp25Gly	AT2G03880.1_Symbols:_REME1_Pentatricopeptide_repeat_(PPR)_superfamily_protein_
Ta_scaffold_56	571522^571523	Ta1.0_08646:p.Gln755fs	AT2G03590.1_Symbols:_ATUPS1,_UPS1_ureide_permease_1_
Ta_scaffold_56	575735	Ta1.0_08646:p.Ala215Asp	AT2G03590.1_Symbols:_ATUPS1,_UPS1_ureide_permease_1_
Ta_scaffold_56	576026	Ta1.0_08646:p.Glu163Gln	AT2G03590.1_Symbols:_ATUPS1,_UPS1_ureide_permease_1_
Ta_scaffold_56	576060	Ta1.0_08646:p.Glu151Asp	AT2G03590.1_Symbols:_ATUPS1,_UPS1_ureide_permease_1_
Ta_scaffold_56	576351	Ta1.0_08646:p.Glu139Lys	AT2G03590.1_Symbols:_ATUPS1,_UPS1_ureide_permease_1_
Ta_scaffold_56	577259	Ta1.0_08646:p.Arg36Cys	AT2G03590.1_Symbols:_ATUPS1,_UPS1_ureide_permease_1_
Ta_scaffold_56	631024	Ta1.0_08658:p.Glu551Asp	AT2G03380.1_Symbols:_Pentatricopeptide_repeat_(PPR)_superfamily_protein_
Ta_scaffold_56	631066	Ta1.0_08658:p.Asp537Glu	AT2G03380.1_Symbols:_Pentatricopeptide_repeat_(PPR)_superfamily_protein_
Ta_scaffold_56	631358	Ta1.0_08658:p.Asn440Ile	AT2G03380.1_Symbols:_Pentatricopeptide_repeat_(PPR)_superfamily_protein_
Ta_scaffold_56	631453	Ta1.0_08658:p.Glu408Asp	AT2G03380.1_Symbols:_Pentatricopeptide_repeat_(PPR)_superfamily_protein_
Ta_scaffold_56	631487	Ta1.0_08658:p.Gln397Arg	AT2G03380.1_Symbols:_Pentatricopeptide_repeat_(PPR)_superfamily_protein_
Ta_scaffold_56	631565	Ta1.0_08658:p.His371Leu	AT2G03380.1_Symbols:_Pentatricopeptide_repeat_(PPR)_superfamily_protein_
Ta_scaffold_56	632265	Ta1.0_08658:p.Gly138Ser	AT2G03380.1_Symbols:_Pentatricopeptide_repeat_(PPR)_superfamily_protein_
Ta_scaffold_56	632453	Ta1.0_08658:p.Asn75Thr	AT2G03380.1_Symbols:_Pentatricopeptide_repeat_(PPR)_superfamily_protein_
Ta_scaffold_56	632469	Ta1.0_08658:p.Ala70Ser	AT2G03380.1_Symbols:_Pentatricopeptide_repeat_(PPR)_superfamily_protein_
Ta_scaffold_56	632493	Ta1.0_08658:p.Thr62Ala	AT2G03380.1_Symbols:_Pentatricopeptide_repeat_(PPR)_superfamily_protein_
Ta_scaffold_56	632543	Ta1.0_08658:p.Phe45Ser	AT2G03380.1_Symbols:_Pentatricopeptide_repeat_(PPR)_superfamily_protein_
Ta_scaffold_56	665324	Ta1.0_08667:p.Ala115Val	AT2G03030.1_Symbols:_Toll-Interleukin-Resistance_(TIR)_domain_family_protein_
Ta_scaffold_56	668889..668894	Ta1.0_08667:p.Glu268_Gln269del	AT2G03030.1_Symbols:_Toll-Interleukin-Resistance_(TIR)_domain_family_protein_
Ta_scaffold_57	233416	Ta1.0_06624:p.Met188Lys	AT1G68740.1_Symbols:_PHO1;H1_EXS_(ERD1/XPR1/SYG1)_family_protein_
Ta_scaffold_57	255491	Ta1.0_06629:p.Val593Phe	AT1G68790.1_Symbols:_LINC3_little_nuclei3_
Ta_scaffold_57	449994	Ta1.0_06656:p.Ala47Thr	AT2G42590.3_Symbols:_GRF9,_GF14_MU_general_regulatory_factor_9_
Ta_scaffold_57	456067	Ta1.0_06658:p.Met426Thr	AT1G68980.1_Symbols:_Tetratricopeptide_repeat_(TPR)-like_superfamily_protein_
Ta_scaffold_57	593569	Ta1.0_06679:p.Arg255Lys	AT1G69200.1_Symbols:_FLN2_fructokinase-like_2_
Ta_scaffold_57	597823	Ta1.0_06681:p.Ser71Pro	AT1G69220.1_Symbols:_SIK1_Protein_kinase_superfamily_protein_
Ta_scaffold_57	612288	Ta1.0_06685:p.Ala269Ser	AT1G69250.1_Symbols:_Nuclear_transport_factor_2_(NTF2)_family_protein_with_RNA_binding_(RRM-RBD-RNP_motifs)_domain_
Ta_scaffold_57	631620	Ta1.0_06689:p.Ser199Thr	AT1G69290.1_Symbols:_Pentatricopeptide_repeat_(PPR)_superfamily_protein_
Ta_scaffold_57	653225	Ta1.0_06695:p.Asp133Val	AT1G69350.1_Symbols:_Tetratricopeptide_repeat_(TPR)-like_superfamily_protein_
Ta_scaffold_57	674785	Ta1.0_06701:p.Ser44Trp	AT1G69400.1_Symbols:_Transducin/WD40_repeat-like_superfamily_protein_
Ta_scaffold_57	677700	Ta1.0_06702:p.Glu43Asp	AT1G69410.1_Symbols:_ATELF5A-3,_ELF5A-3_eukaryotic_elongation_factor_5A-3_
Ta_scaffold_57	733488	Ta1.0_06717:p.Ala228Thr	AT1G69500.1_Symbols:_CYP704B1_cytochrome_P450,_family_704,_subfamily_B,_polypeptide_1_
Ta_scaffold_57	733588	Ta1.0_06717:p.Ser261Asn	AT1G69500.1_Symbols:_CYP704B1_cytochrome_P450,_family_704,_subfamily_B,_polypeptide_1_
Ta_scaffold_58	37312	Ta1.0_05496:p.Lys836Arg	AT3G05040.1_Symbols:_HST,_HST1_ARM_repeat_superfamily_protein_
Ta_scaffold_58	54576	Ta1.0_05501:p.Ala131Gly	AT3G05000.1_Symbols:_Transport_protein_particle_(TRAPP)_component_
Ta_scaffold_58	57232	Ta1.0_05502:p.Ile404Thr	AT5G27220.1_Symbols:_Frigida-like_protein_
Ta_scaffold_58	67888	Ta1.0_05505:p.Glu171Gly	AT3G04960.3_Symbols:_Domain_of_unknown_function_(DUF3444)_
Ta_scaffold_58	113971	Ta1.0_05518:p.Gly354Ser	AT3G04820.1_Symbols:_Pseudouridine_synthase_family_protein_
Ta_scaffold_58	163120	Ta1.0_05529:p.Gly410Val	AT3G04740.1_Symbols:_SWP,_MED14,_ATMED14_RNA_polymerase_II_transcription_mediators_
Ta_scaffold_58	412961	Ta1.0_05594:p.Leu234Phe	AT3G03980.1_Symbols:_NAD(P)-binding_Rossmann-fold_superfamily_protein_
Ta_scaffold_58	433168	Ta1.0_05599:p.Lys247Asn	AT1G70970.1_Symbols:_F-box_and_associated_interaction_domains-containing_protein_
Ta_scaffold_58	701239	Ta1.0_05663:p.Asp288Gly	AT3G55480.2_Symbols:_PAT2_protein_affected_traf&#64257;cking_2_
Ta_scaffold_58	701250	Ta1.0_05663:p.Leu292Phe	AT3G55480.2_Symbols:_PAT2_protein_affected_traf&#64257;cking_2_
Ta_scaffold_58	701331	Ta1.0_05663:p.Asn319Asp	AT3G55480.2_Symbols:_PAT2_protein_affected_traf&#64257;cking_2_
Ta_scaffold_58	723378	Ta1.0_05668:p.Ala377Val	AT3G55430.1_Symbols:_O-Glycosyl_hydrolases_family_17_protein_
Ta_scaffold_59	29626	Ta1.0_12468:p.Leu469Ser	AT3G11890.2_Symbols:_Sterile_alpha_motif_(SAM)_domain-containing_protein_
Ta_scaffold_59	153820	Ta1.0_12500:p.Thr3Ala	AT3G12150.1_Symbols:_unknown_protein;_CONTAINS_InterPro_DOMAIN/s:_Protein_of_unknown_function_DUF2048_(InterPro:IPR019149);_Has_421_Blast_hits_to_334_proteins_in_155_species:_Archae_-_2;_Bacteria
Ta_scaffold_59	195764	Ta1.0_12513:p.Glu71Asp	AT3G12320.1_Symbols:_unknown_protein;_BEST_Arabidopsis_thaliana_protein_match_is:_unknown_protein_(TAIR:AT5G06980.4);_Has_102_Blast_hits_to_102_proteins_in_16_species:_Archae_-_0;_Bacteria_-_0;_M
Ta_scaffold_59	214433	Ta1.0_12520:p.Glu56fs	AT3G12410.1_Symbols:_Polynucleotidyl_transferase,_ribonuclease_H-like_superfamily_protein_
Ta_scaffold_59	214533	Ta1.0_12520:p.Gln28*	AT3G12410.1_Symbols:_Polynucleotidyl_transferase,_ribonuclease_H-like_superfamily_protein_
Ta_scaffold_59	214567^214568	Ta1.0_12520:p.Ile17fs	AT3G12410.1_Symbols:_Polynucleotidyl_transferase,_ribonuclease_H-like_superfamily_protein_
Ta_scaffold_59	214570	Ta1.0_12520:p.Trp15Cys	AT3G12410.1_Symbols:_Polynucleotidyl_transferase,_ribonuclease_H-like_superfamily_protein_
Ta_scaffold_59	219322	Ta1.0_12522:p.Ala131Ser	AT3G12490.2_Symbols:_ATCYSB,_ATCYS6,_CYSB_cystatin_B_
Ta_scaffold_59	224872	Ta1.0_12524:p.Ser27Phe	AT3G12510.1_Symbols:_MADS-box_family_protein_
Ta_scaffold_59	225388	Ta1.0_12524:p.Phe92Cys	AT3G12510.1_Symbols:_MADS-box_family_protein_
Ta_scaffold_59	225402	Ta1.0_12524:p.Glu97Gln	AT3G12510.1_Symbols:_MADS-box_family_protein_
Ta_scaffold_59	261482	Ta1.0_12535:p.Val286Ala	AT3G12590.1_Symbols:_unknown_protein;_INVOLVED_IN:_biological_process_unknown;_LOCATED_IN:_chloroplast;_Has_50_Blast_hits_to_41_proteins_in_15_species:_Archae_-_0;_Bacteria_-_0;_Metazoa_-_2;_Fung
Ta_scaffold_59	273202	Ta1.0_12539:p.Asp84Asn	AT3G12630.1_Symbols:_A20/AN1-like_zinc_finger_family_protein_
Ta_scaffold_59	275778	Ta1.0_12540:p.Gln163Leu	AT3G12640.1_Symbols:_RNA_binding_(RRM/RBD/RNP_motifs)_family_protein_
Ta_scaffold_59	361680	Ta1.0_12562:p.Val87Ile	AT3G26560.1_Symbols:_ATP-dependent_RNA_helicase,_putative_
Ta_scaffold_59	389210	Ta1.0_12569:p.Gln39Arg	AT3G12920.1_Symbols:_SBP_(S-ribonuclease_binding_protein)_family_protein_
Ta_scaffold_60	234288	Ta1.0_12602:p.Ala81Thr	AT5G43690.1_Symbols:_P-loop_containing_nucleoside_triphosphate_hydrolases_superfamily_protein_
Ta_scaffold_60	248395	Ta1.0_12606:p.Asn122Asp	AT3G10450.1_Symbols:_SCPL7_serine_carboxypeptidase-like_7_
Ta_scaffold_60	308051..308091	Ta1.0_12612:p.Ser247fs	AT1G32030.1_Symbols:_Domain_of_unknown_function_(DUF313)_
Ta_scaffold_60	330920	Ta1.0_12617:p.Ile544Thr	AT1G31920.1_Symbols:_Tetratricopeptide_repeat_(TPR)-like_superfamily_protein_
Ta_scaffold_60	408118	Ta1.0_12634:p.Leu200Arg	AT1G31814.1_Symbols:_FRL2_FRIGIDA_like_2_
Ta_scaffold_61	58697	Ta1.0_10464:p.Ile43Val	AT2G48060.1_Symbols:_unknown_protein;_FUNCTIONS_IN:_molecular_function_unknown;_INVOLVED_IN:_biological_process_unknown;_LOCATED_IN:_endomembrane_system;_EXPRESSED_IN:_shoot,_sperm_cell;_CONTAINS
Ta_scaffold_61	108318	Ta1.0_10479:p.His25Tyr	AT2G47870.1_Symbols:_Thioredoxin_superfamily_protein_
Ta_scaffold_61	112571^112572	Ta1.0_10480:p.Leu380fs	AT2G47850.1_Symbols:_Zinc_finger_C-x8-C-x5-C-x3-H_type_family_protein_
Ta_scaffold_61	117211	Ta1.0_10482:p.Gly136Ala	AT2G47830.1_Symbols:_Cation_efflux_family_protein_
Ta_scaffold_61	118902	Ta1.0_10482:p.Lys379Asn	AT2G47830.1_Symbols:_Cation_efflux_family_protein_
Ta_scaffold_61	130705	Ta1.0_10485:p.Trp93Arg	AT2G47790.1_Symbols:_Transducin/WD40_repeat-like_superfamily_protein_
Ta_scaffold_61	170706	Ta1.0_10494:p.Val667Ala	AT2G47680.1_Symbols:_zinc_finger_(CCCH_type)_helicase_family_protein_
Ta_scaffold_61	276434^276435	Ta1.0_10520:p.Val538_Leu539insValVal	AT2G47430.1_Symbols:_CKI1_Signal_transduction_histidine_kinase_
Ta_scaffold_61	362997	Ta1.0_10541:p.Glu410Lys	AT2G46900.1_Symbols:_CONTAINS_InterPro_DOMAIN/s:_Basic_helix-loop-helix,_Nulp1-type_(InterPro:IPR006994);_Has_2929_Blast_hits_to_2464_proteins_in_333_species:_Archae_-_2;_Bacteria_-_151;_Metazoa_
Ta_scaffold_61	393467	Ta1.0_10550:p.Lys265Asn	AT2G46810.1_Symbols:_basic_helix-loop-helix_(bHLH)_DNA-binding_superfamily_protein_
Ta_scaffold_61	399418	Ta1.0_10552:p.Ile353Met	AT2G46790.1_Symbols:_APRR9,_PRR9,_TL1_pseudo-response_regulator_9_
Ta_scaffold_61	491594^491595	Ta1.0_10568:p.Val140_Ala141insValVal	AT2G46640.3_Symbols:_unknown_protein;_FUNCTIONS_IN:_molecular_function_unknown;_INVOLVED_IN:_biological_process_unknown;_LOCATED_IN:_cellular_component_unknown;_EXPRESSED_IN:_20_plant_structures;
Ta_scaffold_61	519929	Ta1.0_10575:p.Pro958Leu	AT2G46560.1_Symbols:_transducin_family_protein_/_WD-40_repeat_family_protein_
Ta_scaffold_61	533291	Ta1.0_10577:p.Leu92Phe	AT2G46540.1_Symbols:_unknown_protein;_FUNCTIONS_IN:_molecular_function_unknown;_INVOLVED_IN:_biological_process_unknown;_LOCATED_IN:_mitochondrion,_membrane;_EXPRESSED_IN:_25_plant_structures;_EX
Ta_scaffold_61	540685	Ta1.0_10579:p.Ala216Ser	AT2G46530.3_Symbols:_ARF11_auxin_response_factor_11_
Ta_scaffold_62	41154	Ta1.0_06479:p.Thr15Met	AT1G15530.1_Symbols:_Concanavalin_A-like_lectin_protein_kinase_family_protein_
Ta_scaffold_62	734037	Ta1.0_06568:p.Thr56Ile	AT2G01810.1_Symbols:_RING/FYVE/PHD_zinc_finger_superfamily_protein_
Ta_scaffold_62	740548	Ta1.0_06570:p.Met188Leu	AT2G01770.1_Symbols:_VIT1,_ATVIT1_vacuolar_iron_transporter_1_
Ta_scaffold_62	741372	Ta1.0_06571:p.Phe314Leu	AT2G01760.1_Symbols:_ARR14,_RR14_response_regulator_14_
Ta_scaffold_62	741377	Ta1.0_06571:p.Asn312Ser	AT2G01760.1_Symbols:_ARR14,_RR14_response_regulator_14_
Ta_scaffold_62	745066	Ta1.0_06572:p.Thr805Asn	AT2G01750.2_Symbols:_MAP70-3_microtubule-associated_proteins_70-3_
Ta_scaffold_62	749467	Ta1.0_06572:p.Val18Ala	AT2G01750.2_Symbols:_MAP70-3_microtubule-associated_proteins_70-3_
Ta_scaffold_63	83748	Ta1.0_12837:p.Ser895Thr	AT4G19490.1_Symbols:_ATVPS54,_VPS54_VPS54_
Ta_scaffold_63	94080	Ta1.0_12838:p.Glu523Asp	AT4G19500.1_Symbols:_nucleoside-triphosphatases;transmembrane_receptors;nucleotide_binding;ATP_binding_
Ta_scaffold_63	94081	Ta1.0_12838:p.Glu523Gly	AT4G19500.1_Symbols:_nucleoside-triphosphatases;transmembrane_receptors;nucleotide_binding;ATP_binding_
Ta_scaffold_63	94091	Ta1.0_12838:p.Thr520Ser	AT4G19500.1_Symbols:_nucleoside-triphosphatases;transmembrane_receptors;nucleotide_binding;ATP_binding_
Ta_scaffold_63	94099	Ta1.0_12838:p.Lys517Arg	AT4G19500.1_Symbols:_nucleoside-triphosphatases;transmembrane_receptors;nucleotide_binding;ATP_binding_
Ta_scaffold_63	94120..94123	Ta1.0_12838:p.Arg509fs	AT4G19500.1_Symbols:_nucleoside-triphosphatases;transmembrane_receptors;nucleotide_binding;ATP_binding_
Ta_scaffold_63	103676	Ta1.0_12841:p.Asp508Glu	AT4G19450.1_Symbols:_Major_facilitator_superfamily_protein_
Ta_scaffold_63	113952	Ta1.0_12842:p.Gln93Leu	AT4G19440.1_Symbols:_Tetratricopeptide_repeat_(TPR)-like_superfamily_protein_
Ta_scaffold_63	115103..115104	Ta1.0_12842:p.Leu397fs	AT4G19440.1_Symbols:_Tetratricopeptide_repeat_(TPR)-like_superfamily_protein_
Ta_scaffold_63	115106^115107	Ta1.0_12842:p.Leu398fs	AT4G19440.1_Symbols:_Tetratricopeptide_repeat_(TPR)-like_superfamily_protein_
Ta_scaffold_63	115215	Ta1.0_12842:p.Arg434Lys	AT4G19440.1_Symbols:_Tetratricopeptide_repeat_(TPR)-like_superfamily_protein_
Ta_scaffold_63	115317	Ta1.0_12842:p.Gly468Glu	AT4G19440.1_Symbols:_Tetratricopeptide_repeat_(TPR)-like_superfamily_protein_
Ta_scaffold_63	173148..173165	Ta1.0_12852:p.Leu281_Pro286del	AT4G38940.1_Symbols:_Galactose_oxidase/kelch_repeat_superfamily_protein_
Ta_scaffold_63	400560	Ta1.0_12909:p.Asp207Asn	AT5G57560.1_Symbols:_TCH4,_XTH22_Xyloglucan_endotransglucosylase/hydrolase_family_protein_
Ta_scaffold_64	193718	Ta1.0_09810:p.Lys70Glu	AT4G02020.1_Symbols:_EZA1,_SWN,_SDG10_SET_domain-containing_protein_
Ta_scaffold_64	197673	Ta1.0_09811:p.Ser143Phe	AT4G02010.1_Symbols:_Protein_kinase_superfamily_protein_
Ta_scaffold_64	232003	Ta1.0_09820:p.Leu96His	AT3G62850.1_Symbols:_zinc_finger_protein-related_
Ta_scaffold_64	321414	Ta1.0_09839:p.Glu133Lys	AT4G34210.1_Symbols:_ASK11,_SK11_SKP1-like_11_
Ta_scaffold_64	332654	Ta1.0_09841:p.Asp659Glu	AT1G51538.1_Symbols:_Aminotransferase-like,_plant_mobile_domain_family_protein_
Ta_scaffold_64	479557	Ta1.0_09863:p.Glu670Ala	AT5G54160.1_Symbols:_ATOMT1,_OMT1_O-methyltransferase_1_
Ta_scaffold_64	512585	Ta1.0_09871:p.Arg186His	AT5G54200.1_Symbols:_Transducin/WD40_repeat-like_superfamily_protein_
Ta_scaffold_64	575560	Ta1.0_09880:p.Pro222Ala	AT3G47090.1_Symbols:_Leucine-rich_repeat_protein_kinase_family_protein_
Ta_scaffold_64	576268	Ta1.0_09880:p.Gly458Arg	AT3G47090.1_Symbols:_Leucine-rich_repeat_protein_kinase_family_protein_
Ta_scaffold_64	577644	Ta1.0_09881:p.Arg267Gln	AT3G47570.1_Symbols:_Leucine-rich_repeat_protein_kinase_family_protein_
Ta_scaffold_65	266894..266905	Ta1.0_09093:p.Ser276_Ser279del	AT3G62800.1_Symbols:_DRB4_double-stranded-RNA-binding_protein_4_
Ta_scaffold_65	292276	Ta1.0_09102:p.Ala270Ser	AT3G62710.1_Symbols:_Glycosyl_hydrolase_family_protein_
Ta_scaffold_65	299019	Ta1.0_09103:p.Val1025Phe	AT3G62700.1_Symbols:_ATMRP10,_MRP10,_ABCC14_multidrug_resistance-associated_protein_10_
Ta_scaffold_65	300100	Ta1.0_09103:p.Thr1298Ser	AT3G62700.1_Symbols:_ATMRP10,_MRP10,_ABCC14_multidrug_resistance-associated_protein_10_
Ta_scaffold_65	351964	Ta1.0_09118:p.Tyr38Phe	AT3G62470.1_Symbols:_Pentatricopeptide_repeat_(PPR)_superfamily_protein_
Ta_scaffold_65	362488	Ta1.0_09124:p.Lys271Asn	AT3G62390.1_Symbols:_TBL6_TRICHOME_BIREFRINGENCE-LIKE_6_
Ta_scaffold_65	369866	Ta1.0_09126:p.Asp387Gly	AT3G62360.1_Symbols:_Carbohydrate-binding-like_fold_
Ta_scaffold_65	506627	Ta1.0_09146:p.Ala323Glu	AT1G47920.1_Symbols:_RNI-like_superfamily_protein_
Ta_scaffold_66	88885	Ta1.0_13123:p.Val65Leu	AT2G33590.1_Symbols:_NAD(P)-binding_Rossmann-fold_superfamily_protein_
Ta_scaffold_66	264528	Ta1.0_13164:p.Glu405Gly	AT2G33210.1_Symbols:_HSP60-2_heat_shock_protein_60-2_
Ta_scaffold_66	302152	Ta1.0_13173:p.Thr247Ile	AT1G04750.1_Symbols:_VAMP7B,_VAMP721,_ATVAMP721,_AT_VAMP7B_vesicle-associated_membrane_protein_721_
Ta_scaffold_66	303196^303197	Ta1.0_13174:p.Gly93_Asp94insGlyGlyGly	AT2G33100.1_Symbols:_ATCSLD1,_CSLD1_cellulose_synthase-like_D1_
Ta_scaffold_66	303215	Ta1.0_13174:p.Ala96Ser	AT2G33100.1_Symbols:_ATCSLD1,_CSLD1_cellulose_synthase-like_D1_
Ta_scaffold_66	308236	Ta1.0_13176:p.Gln2886fs	AT2G33050.1_Symbols:_AtRLP26,_RLP26_receptor_like_protein_26_
Ta_scaffold_66	308259	Ta1.0_13176:p.Pro2878Ser	AT2G33050.1_Symbols:_AtRLP26,_RLP26_receptor_like_protein_26_
Ta_scaffold_66	333633	Ta1.0_13181:p.Asn31Ser	AT2G33060.1_Symbols:_AtRLP27,_RLP27_receptor_like_protein_27_
Ta_scaffold_66	334653	Ta1.0_13181:p.Ser371Leu	AT2G33060.1_Symbols:_AtRLP27,_RLP27_receptor_like_protein_27_
Ta_scaffold_66	335406	Ta1.0_13181:p.Ser551Phe	AT2G33060.1_Symbols:_AtRLP27,_RLP27_receptor_like_protein_27_
Ta_scaffold_67	6806	Ta1.0_13194:p.Met1?	AT1G34860.1_Symbols:_Plant_thionin_family_protein_
Ta_scaffold_67	235950	Ta1.0_13215:p.Asp244Glu	AT1G64330.1_Symbols:_myosin_heavy_chain-related_
Ta_scaffold_67	236507	Ta1.0_13215:p.Ala430Val	AT1G64330.1_Symbols:_myosin_heavy_chain-related_
Ta_scaffold_67	236516	Ta1.0_13215:p.Glu433Val	AT1G64330.1_Symbols:_myosin_heavy_chain-related_
Ta_scaffold_67	240380	Ta1.0_13216:p.Lys81Asn	AT1G64330.1_Symbols:_myosin_heavy_chain-related_
Ta_scaffold_67	240384	Ta1.0_13216:p.Met83Val	AT1G64330.1_Symbols:_myosin_heavy_chain-related_
Ta_scaffold_67	240424	Ta1.0_13216:p.Leu96Ser	AT1G64330.1_Symbols:_myosin_heavy_chain-related_
Ta_scaffold_67	240427	Ta1.0_13216:p.Arg97Lys	AT1G64330.1_Symbols:_myosin_heavy_chain-related_
Ta_scaffold_67	240585	Ta1.0_13216:p.Val150Ile	AT1G64330.1_Symbols:_myosin_heavy_chain-related_
Ta_scaffold_67	244846	Ta1.0_13217:p.Ile76Thr	AT1G64340.1_Symbols:_unknown_protein;_BEST_Arabidopsis_thaliana_protein_match_is:_unknown_protein_(TAIR:AT5G41810.1);_Has_30201_Blast_hits_to_17322_proteins_in_780_species:_Archae_-_12;_Bacteria_
Ta_scaffold_67	245437	Ta1.0_13217:p.Asp199Asn	AT1G64340.1_Symbols:_unknown_protein;_BEST_Arabidopsis_thaliana_protein_match_is:_unknown_protein_(TAIR:AT5G41810.1);_Has_30201_Blast_hits_to_17322_proteins_in_780_species:_Archae_-_12;_Bacteria_
Ta_scaffold_67	262603	Ta1.0_13220:p.Asn97Ser	AT1G64370.1_Symbols:_unknown_protein;_Has_773_Blast_hits_to_375_proteins_in_118_species:_Archae_-_0;_Bacteria_-_97;_Metazoa_-_421;_Fungi_-_108;_Plants_-_31;_Viruses_-_0;_Other_Eukaryotes_-_116_(s
Ta_scaffold_67	289257	Ta1.0_13224:p.Pro70Ser	AT1G64400.1_Symbols:_LACS3_AMP-dependent_synthetase_and_ligase_family_protein_
Ta_scaffold_67	311107	Ta1.0_13230:p.Arg217Leu	AT4G36840.1_Symbols:_Galactose_oxidase/kelch_repeat_superfamily_protein_
Ta_scaffold_67	311202	Ta1.0_13230:p.Phe249Leu	AT4G36840.1_Symbols:_Galactose_oxidase/kelch_repeat_superfamily_protein_
Ta_scaffold_67	312269	Ta1.0_13231:p.Lys479Arg	AT2G46500.1_Symbols:_ATPI4K_GAMMA_4,_UBDK_GAMMA_4,_PI4K_GAMMA_4_phosphoinositide_4-kinase_gamma_4_
Ta_scaffold_67	312828	Ta1.0_13231:p.Gly293Arg	AT2G46500.1_Symbols:_ATPI4K_GAMMA_4,_UBDK_GAMMA_4,_PI4K_GAMMA_4_phosphoinositide_4-kinase_gamma_4_
Ta_scaffold_67	323932	Ta1.0_13233:p.Phe31Cys	AT3G27900.1_Symbols:_Protein_of_unknown_function_(DUF1184)_
Ta_scaffold_67	324261	Ta1.0_13234:p.Met10Ile	AT1G64490.1_Symbols:_DEK,_chromatin_associated_protein_
Ta_scaffold_67	332577	Ta1.0_13238:p.Arg339Lys	AT1G64530.1_Symbols:_Plant_regulator_RWP-RK_family_protein_
Ta_scaffold_67	333063	Ta1.0_13238:p.Leu501Pro	AT1G64530.1_Symbols:_Plant_regulator_RWP-RK_family_protein_
Ta_scaffold_67	334081	Ta1.0_13238:p.Thr782Ala	AT1G64530.1_Symbols:_Plant_regulator_RWP-RK_family_protein_
Ta_scaffold_67	337550	Ta1.0_13239:p.Thr22Ile	AT5G28540.1_Symbols:_BIP1_heat_shock_protein_70_(Hsp_70)_family_protein_
Ta_scaffold_67	337555	Ta1.0_13239:p.Val24Met	AT5G28540.1_Symbols:_BIP1_heat_shock_protein_70_(Hsp_70)_family_protein_
Ta_scaffold_67	351133	Ta1.0_13241:p.Cys845Gly	AT1G64570.1_Symbols:_DUO3_Homeodomain-like_superfamily_protein_
Ta_scaffold_67	351684	Ta1.0_13241:p.Glu1028Asp	AT1G64570.1_Symbols:_DUO3_Homeodomain-like_superfamily_protein_
Ta_scaffold_67	372974	Ta1.0_13247:p.Arg617Lys	AT1G64610.1_Symbols:_Transducin/WD40_repeat-like_superfamily_protein_
Ta_scaffold_67	372988	Ta1.0_13247:p.Glu612Asp	AT1G64610.1_Symbols:_Transducin/WD40_repeat-like_superfamily_protein_
Ta_scaffold_67	373109	Ta1.0_13247:p.Ser572Phe	AT1G64610.1_Symbols:_Transducin/WD40_repeat-like_superfamily_protein_
Ta_scaffold_67	373212	Ta1.0_13247:p.Ser538Ala	AT1G64610.1_Symbols:_Transducin/WD40_repeat-like_superfamily_protein_
Ta_scaffold_67	373438	Ta1.0_13247:p.Thr496Ile	AT1G64610.1_Symbols:_Transducin/WD40_repeat-like_superfamily_protein_
Ta_scaffold_67	373592	Ta1.0_13247:p.Arg470Cys	AT1G64610.1_Symbols:_Transducin/WD40_repeat-like_superfamily_protein_
Ta_scaffold_67	374708	Ta1.0_13247:p.Ser149Cys	AT1G64610.1_Symbols:_Transducin/WD40_repeat-like_superfamily_protein_
Ta_scaffold_67	374918	Ta1.0_13247:p.Glu79Gly	AT1G64610.1_Symbols:_Transducin/WD40_repeat-like_superfamily_protein_
Ta_scaffold_67	374954	Ta1.0_13247:p.Ala67Val	AT1G64610.1_Symbols:_Transducin/WD40_repeat-like_superfamily_protein_
Ta_scaffold_68	48232	Ta1.0_12942:p.Val132Leu	AT4G18390.1_Symbols:_TCP2_TEOSINTE_BRANCHED_1,_cycloidea_and_PCF_transcription_factor_2_
Ta_scaffold_68	82633	Ta1.0_12948:p.Leu56Pro	AT1G36280.1_Symbols:_L-Aspartase-like_family_protein_
Ta_scaffold_68	349079	Ta1.0_13005:p.Ser287Cys	AT3G33530.3_Symbols:_Transducin_family_protein_/_WD-40_repeat_family_protein_
Ta_scaffold_68	386573	Ta1.0_13015:p.Ala59Val	AT1G56200.1_Symbols:_emb1303_embryo_defective_1303_
Ta_scaffold_69	152735	Ta1.0_04831:p.Pro794Ser	AT1G70290.1_Symbols:_ATTPS8,_TPS8,_ATTPSC_trehalose-6-phosphatase_synthase_S8_
Ta_scaffold_69	171503	Ta1.0_04835:p.Val368Met	AT1G70230.1_Symbols:_TBL27_TRICHOME_BIREFRINGENCE-LIKE_27_
Ta_scaffold_69	206930	Ta1.0_04839:p.Leu80Phe	AT3G22380.2_Symbols:_TIC_time_for_coffee_
Ta_scaffold_69	307389	Ta1.0_04860:p.Ile349Phe	AT3G27220.1_Symbols:_Galactose_oxidase/kelch_repeat_superfamily_protein_
Ta_scaffold_69	322836	Ta1.0_04865:p.Ser112Asn	AT3G27180.1_Symbols:_S-adenosyl-L-methionine-dependent_methyltransferases_superfamily_protein_
Ta_scaffold_69	322838^322839	Ta1.0_04865:p.Ser113delinsPheThr	AT3G27180.1_Symbols:_S-adenosyl-L-methionine-dependent_methyltransferases_superfamily_protein_
Ta_scaffold_69	322852^322853	Ta1.0_04865:p.Ser117_Tyr118insSer	AT3G27180.1_Symbols:_S-adenosyl-L-methionine-dependent_methyltransferases_superfamily_protein_
Ta_scaffold_69	322857..322865	Ta1.0_04865:p.Trp120_Leu122del	AT3G27180.1_Symbols:_S-adenosyl-L-methionine-dependent_methyltransferases_superfamily_protein_
Ta_scaffold_69	322870	Ta1.0_04865:p.Met123Ile	AT3G27180.1_Symbols:_S-adenosyl-L-methionine-dependent_methyltransferases_superfamily_protein_
Ta_scaffold_69	322874	Ta1.0_04865:p.Leu125Met	AT3G27180.1_Symbols:_S-adenosyl-L-methionine-dependent_methyltransferases_superfamily_protein_
Ta_scaffold_69	322895	Ta1.0_04865:p.Asp132Tyr	AT3G27180.1_Symbols:_S-adenosyl-L-methionine-dependent_methyltransferases_superfamily_protein_
Ta_scaffold_69	322900	Ta1.0_04865:p.Lys133Asn	AT3G27180.1_Symbols:_S-adenosyl-L-methionine-dependent_methyltransferases_superfamily_protein_
Ta_scaffold_69	322908	Ta1.0_04865:p.Asp136Gly	AT3G27180.1_Symbols:_S-adenosyl-L-methionine-dependent_methyltransferases_superfamily_protein_
Ta_scaffold_69	564145	Ta1.0_04930:p.His21Pro	AT3G26540.1_Symbols:_Tetratricopeptide_repeat_(TPR)-like_superfamily_protein_
Ta_scaffold_69	564210	Ta1.0_04930:p.Ser43Thr	AT3G26540.1_Symbols:_Tetratricopeptide_repeat_(TPR)-like_superfamily_protein_
Ta_scaffold_69	564258	Ta1.0_04930:p.Trp59Arg	AT3G26540.1_Symbols:_Tetratricopeptide_repeat_(TPR)-like_superfamily_protein_
Ta_scaffold_69	589505	Ta1.0_04935:p.Glu568Lys	AT2G17980.1_Symbols:_ATSLY1_Sec1/munc18-like_(SM)_proteins_superfamily_
Ta_scaffold_69	593760	Ta1.0_04936:p.Gly577Asp	AT4G04910.1_Symbols:_NSF_AAA-type_ATPase_family_protein_
Ta_scaffold_69	744715	Ta1.0_04966:p.Pro41Arg	AT3G26000.1_Symbols:_Ribonuclease_inhibitor_
Ta_scaffold_69	833384	Ta1.0_04987:p.Asn30His	AT3G25800.1_Symbols:_PDF1,_PR_65,_PP2AA2_protein_phosphatase_2A_subunit_A2_
Ta_scaffold_70	105746	Ta1.0_13453:p.Leu56His	AT1G23240.1_Symbols:_Caleosin-related_family_protein_
Ta_scaffold_70	387603	Ta1.0_13504:p.Phe32Leu	AT5G27240.1_Symbols:_DNAJ_heat_shock_N-terminal_domain-containing_protein_
Ta_scaffold_70	387686	Ta1.0_13504:p.Lys5Glu	AT5G27240.1_Symbols:_DNAJ_heat_shock_N-terminal_domain-containing_protein_
Ta_scaffold_70	387917	Ta1.0_13505:p.Ala512Thr	AT1G49920.1_Symbols:_MuDR_family_transposase_
Ta_scaffold_70	387941	Ta1.0_13505:p.Asp504Tyr	AT1G49920.1_Symbols:_MuDR_family_transposase_
Ta_scaffold_70	388734	Ta1.0_13505:p.Arg479Ile	AT1G49920.1_Symbols:_MuDR_family_transposase_
Ta_scaffold_70	388969	Ta1.0_13505:p.Asn401Asp	AT1G49920.1_Symbols:_MuDR_family_transposase_
Ta_scaffold_70	396334	Ta1.0_13505:p.Gly119Asp	AT1G49920.1_Symbols:_MuDR_family_transposase_
Ta_scaffold_70	396352	Ta1.0_13505:p.His113Arg	AT1G49920.1_Symbols:_MuDR_family_transposase_
Ta_scaffold_70	396370	Ta1.0_13505:p.Asn107Ser	AT1G49920.1_Symbols:_MuDR_family_transposase_
Ta_scaffold_70	396377	Ta1.0_13505:p.Thr105Ala	AT1G49920.1_Symbols:_MuDR_family_transposase_
Ta_scaffold_70	396386	Ta1.0_13505:p.Glu102Lys	AT1G49920.1_Symbols:_MuDR_family_transposase_
Ta_scaffold_70	396455	Ta1.0_13505:p.Val79Ile	AT1G49920.1_Symbols:_MuDR_family_transposase_
Ta_scaffold_70	396487	Ta1.0_13505:p.Ala68Val	AT1G49920.1_Symbols:_MuDR_family_transposase_
Ta_scaffold_70	396497	Ta1.0_13505:p.Val65Ile	AT1G49920.1_Symbols:_MuDR_family_transposase_
Ta_scaffold_71	25517	Ta1.0_08146:p.Tyr104Cys	AT4G38940.1_Symbols:_Galactose_oxidase/kelch_repeat_superfamily_protein_
Ta_scaffold_71	27713..27725	Ta1.0_08146:p.Ser565fs	AT4G38940.1_Symbols:_Galactose_oxidase/kelch_repeat_superfamily_protein_
Ta_scaffold_71	51054	Ta1.0_08150:p.Val218Met	AT2G30220.1_Symbols:_GDSL-like_Lipase/Acylhydrolase_family_protein_
Ta_scaffold_71	181320	Ta1.0_08173:p.Ile968Val	AT4G38940.1_Symbols:_Galactose_oxidase/kelch_repeat_superfamily_protein_
Ta_scaffold_71	186658	Ta1.0_08173:p.Ile614Thr	AT4G38940.1_Symbols:_Galactose_oxidase/kelch_repeat_superfamily_protein_
Ta_scaffold_71	189303	Ta1.0_08173:p.Cys277Arg	AT4G38940.1_Symbols:_Galactose_oxidase/kelch_repeat_superfamily_protein_
Ta_scaffold_71	226666	Ta1.0_08182:p.Ser3Ala	AT1G51070.2_Symbols:_bHLH115_basic_helix-loop-helix_(bHLH)_DNA-binding_superfamily_protein_
Ta_scaffold_71	320335	Ta1.0_08203:p.Met304Thr	AT5G26000.1_Symbols:_TGG1,_BGLU38_thioglucoside_glucohydrolase_1_
Ta_scaffold_71	324056	Ta1.0_08204:p.Gly201Asp	AT1G50830.1_Symbols:_Aminotransferase-like,_plant_mobile_domain_family_protein_
Ta_scaffold_71	324488	Ta1.0_08204:p.Tyr347fs	AT1G50830.1_Symbols:_Aminotransferase-like,_plant_mobile_domain_family_protein_
Ta_scaffold_71	514656	Ta1.0_08236:p.Glu185Ala	AT4G20380.8_Symbols:_LSD1_LSD1_zinc_finger_family_protein_
Ta_scaffold_71	585806	Ta1.0_08239:p.Asn408His	AT1G50450.1_Symbols:_Saccharopine_dehydrogenase_
Ta_scaffold_71	619074	Ta1.0_08245:p.Gly409Ser	AT1G50400.1_Symbols:_Eukaryotic_porin_family_protein_
Ta_scaffold_71	624929	Ta1.0_08245:p.His60Leu	AT1G50400.1_Symbols:_Eukaryotic_porin_family_protein_
Ta_scaffold_72	4038	Ta1.0_13672:p.Ser514Gly	AT5G41690.1_Symbols:_RNA-binding_(RRM/RBD/RNP_motifs)_family_protein_
Ta_scaffold_72	118386	Ta1.0_13695:p.Gln164*	AT2G22440.1_Symbols:_BEST_Arabidopsis_thaliana_protein_match_is:_Ribonuclease_H-like_superfamily_protein_(TAIR:AT4G29090.1);_Has_208_Blast_hits_to_191_proteins_in_10_species:_Archae_-_0;_Bacteria
Ta_scaffold_72	118455	Ta1.0_13695:p.Gln141*	AT2G22440.1_Symbols:_BEST_Arabidopsis_thaliana_protein_match_is:_Ribonuclease_H-like_superfamily_protein_(TAIR:AT4G29090.1);_Has_208_Blast_hits_to_191_proteins_in_10_species:_Archae_-_0;_Bacteria
Ta_scaffold_72	216309	Ta1.0_13717:p.Val239Met	AT2G39810.1_Symbols:_HOS1_ubiquitin-protein_ligases_
Ta_scaffold_72	256708	Ta1.0_13725:p.Pro662Ser	AT2G39750.1_Symbols:_S-adenosyl-L-methionine-dependent_methyltransferases_superfamily_protein_
Ta_scaffold_73	134144	Ta1.0_05194:p.Ile174Val	AT1G53450.1_Symbols:_unknown_protein;_BEST_Arabidopsis_thaliana_protein_match_is:_unknown_protein_(TAIR:AT3G14830.2);_Has_71_Blast_hits_to_71_proteins_in_12_species:_Archae_-_0;_Bacteria_-_0;_Met
Ta_scaffold_73	222614	Ta1.0_05215:p.Lys95Thr	AT2G35140.1_Symbols:_DCD_(Development_and_Cell_Death)_domain_protein_
Ta_scaffold_73	223451	Ta1.0_05215:p.Met272Leu	AT2G35140.1_Symbols:_DCD_(Development_and_Cell_Death)_domain_protein_
Ta_scaffold_73	223578	Ta1.0_05215:p.His314Arg	AT2G35140.1_Symbols:_DCD_(Development_and_Cell_Death)_domain_protein_
Ta_scaffold_73	225027	Ta1.0_05215:p.Val797Ala	AT2G35140.1_Symbols:_DCD_(Development_and_Cell_Death)_domain_protein_
Ta_scaffold_73	233407	Ta1.0_05218:p.Ser173Thr	AT2G35160.1_Symbols:_SUVH5,_SGD9_SU(VAR)3-9_homolog_5_
Ta_scaffold_73	354489	Ta1.0_05247:p.Ile98Val	AT2G35480.1_Symbols:_unknown_protein;_FUNCTIONS_IN:_molecular_function_unknown;_INVOLVED_IN:_biological_process_unknown;_LOCATED_IN:_mitochondrion;_EXPRESSED_IN:_13_plant_structures;_EXPRESSED_DU
Ta_scaffold_73	399386	Ta1.0_05262:p.Arg260Lys	AT1G31650.1_Symbols:_ATROPGEF14,_ROPGEF14_RHO_guanyl-nucleotide_exchange_factor_14_
Ta_scaffold_73	399865	Ta1.0_05262:p.Gln393Leu	AT1G31650.1_Symbols:_ATROPGEF14,_ROPGEF14_RHO_guanyl-nucleotide_exchange_factor_14_
Ta_scaffold_73	469978	Ta1.0_05275:p.Pro505Leu	AT2G35720.1_Symbols:_OWL1_DNAJ_heat_shock_N-terminal_domain-containing_protein_
Ta_scaffold_73	478596	Ta1.0_05277:p.Val94Ile	AT2G35760.1_Symbols:_Uncharacterised_protein_family_(UPF0497)_
Ta_scaffold_73	486179	Ta1.0_05279:p.Asn211His	AT2G35770.1_Symbols:_scpl28_serine_carboxypeptidase-like_28_
Ta_scaffold_73	486371	Ta1.0_05279:p.Lys178Glu	AT2G35770.1_Symbols:_scpl28_serine_carboxypeptidase-like_28_
Ta_scaffold_73	487984..487995	Ta1.0_05280:p.Thr30_Ser33del	AT2G35790.1_Symbols:_unknown_protein;_CONTAINS_InterPro_DOMAIN/s:_Protein_of_unknown_function_DUF1301_(InterPro:IPR009724);_Has_116_Blast_hits_to_116_proteins_in_49_species:_Archae_-_0;_Bacteria_
Ta_scaffold_73	488148	Ta1.0_05280:p.Arg81Gly	AT2G35790.1_Symbols:_unknown_protein;_CONTAINS_InterPro_DOMAIN/s:_Protein_of_unknown_function_DUF1301_(InterPro:IPR009724);_Has_116_Blast_hits_to_116_proteins_in_49_species:_Archae_-_0;_Bacteria_
Ta_scaffold_73	488560	Ta1.0_05280:p.Pro218His	AT2G35790.1_Symbols:_unknown_protein;_CONTAINS_InterPro_DOMAIN/s:_Protein_of_unknown_function_DUF1301_(InterPro:IPR009724);_Has_116_Blast_hits_to_116_proteins_in_49_species:_Archae_-_0;_Bacteria_
Ta_scaffold_73	491773	Ta1.0_05282:p.Asn112Thr	AT2G35800.1_Symbols:_mitochondrial_substrate_carrier_family_protein_
Ta_scaffold_73	491983	Ta1.0_05282:p.Val182Ala	AT2G35800.1_Symbols:_mitochondrial_substrate_carrier_family_protein_
Ta_scaffold_73	491998	Ta1.0_05282:p.Arg187Lys	AT2G35800.1_Symbols:_mitochondrial_substrate_carrier_family_protein_
Ta_scaffold_73	492001	Ta1.0_05282:p.Glu188Val	AT2G35800.1_Symbols:_mitochondrial_substrate_carrier_family_protein_
Ta_scaffold_73	492015	Ta1.0_05282:p.Pro193Ser	AT2G35800.1_Symbols:_mitochondrial_substrate_carrier_family_protein_
Ta_scaffold_73	492078	Ta1.0_05282:p.Val214Ile	AT2G35800.1_Symbols:_mitochondrial_substrate_carrier_family_protein_
Ta_scaffold_73	492177	Ta1.0_05282:p.Ser247Cys	AT2G35800.1_Symbols:_mitochondrial_substrate_carrier_family_protein_
Ta_scaffold_73	492314	Ta1.0_05282:p.Asp292Glu	AT2G35800.1_Symbols:_mitochondrial_substrate_carrier_family_protein_
Ta_scaffold_73	492337	Ta1.0_05282:p.Asn300Ser	AT2G35800.1_Symbols:_mitochondrial_substrate_carrier_family_protein_
Ta_scaffold_73	495230	Ta1.0_05282:p.*819fs	AT2G35800.1_Symbols:_mitochondrial_substrate_carrier_family_protein_
Ta_scaffold_73	495810	Ta1.0_05283:p.Val58Gly	AT3G52300.1_Symbols:_ATPQ_ATP_synthase_D_chain,_mitochondrial_
Ta_scaffold_73	495811	Ta1.0_05283:p.Val58Leu	AT3G52300.1_Symbols:_ATPQ_ATP_synthase_D_chain,_mitochondrial_
Ta_scaffold_73	495831	Ta1.0_05283:p.Met51Lys	AT3G52300.1_Symbols:_ATPQ_ATP_synthase_D_chain,_mitochondrial_
Ta_scaffold_73	496071	Ta1.0_05283:p.Val4Met	AT3G52300.1_Symbols:_ATPQ_ATP_synthase_D_chain,_mitochondrial_
Ta_scaffold_73	496515..496538	Ta1.0_05283:p.Met1?	AT3G52300.1_Symbols:_ATPQ_ATP_synthase_D_chain,_mitochondrial_
Ta_scaffold_73	497507	Ta1.0_05284:p.Asp39Asn	AT2G35820.1_Symbols:_ureidoglycolate_hydrolases_
Ta_scaffold_73	497935	Ta1.0_05284:p.Gly104Asp	AT2G35820.1_Symbols:_ureidoglycolate_hydrolases_
Ta_scaffold_73	497968	Ta1.0_05284:p.Tyr115Phe	AT2G35820.1_Symbols:_ureidoglycolate_hydrolases_
Ta_scaffold_73	498531	Ta1.0_05285:p.Val244Leu	AT2G20142.1_Symbols:_Toll-Interleukin-Resistance_(TIR)_domain_family_protein_
Ta_scaffold_73	517468	Ta1.0_05290:p.Thr478Ser	AT2G35890.1_Symbols:_CPK25_calcium-dependent_protein_kinase_25_
Ta_scaffold_73	537068	Ta1.0_05294:p.Ile25Met	AT2G35930.1_Symbols:_PUB23_plant_U-box_23_
Ta_scaffold_73	616040	Ta1.0_05301:p.Lys7*	AT5G45570.1_Symbols:_Ulp1_protease_family_protein_
Ta_scaffold_73	696999	Ta1.0_05306:p.Ser42Leu	AT1G47220.1_Symbols:_CYCA3;3_Cyclin_A3;3_
Ta_scaffold_74	183719	Ta1.0_13750:p.Arg37Cys	AT4G03590.1_Symbols:_Cystatin/monellin_superfamily_protein_
Ta_scaffold_74	184090	Ta1.0_13750:p.Lys129Ile	AT4G03590.1_Symbols:_Cystatin/monellin_superfamily_protein_
Ta_scaffold_74	184091	Ta1.0_13750:p.Lys129Asn	AT4G03590.1_Symbols:_Cystatin/monellin_superfamily_protein_
Ta_scaffold_74	281744	Ta1.0_13768:p.Gln67*	AT5G12070.1_Symbols:_Plant_self-incompatibility_protein_S1_family_
Ta_scaffold_74	281749	Ta1.0_13768:p.Trp65*	AT5G12070.1_Symbols:_Plant_self-incompatibility_protein_S1_family_
Ta_scaffold_74	281780	Ta1.0_13768:p.Gly55Arg	AT5G12070.1_Symbols:_Plant_self-incompatibility_protein_S1_family_
Ta_scaffold_74	281843	Ta1.0_13768:p.Leu34Phe	AT5G12070.1_Symbols:_Plant_self-incompatibility_protein_S1_family_
Ta_scaffold_74	288301	Ta1.0_13770:p.Val21Ala	AT5G12070.1_Symbols:_Plant_self-incompatibility_protein_S1_family_
Ta_scaffold_74	288358	Ta1.0_13770:p.Val2Ala	AT5G12070.1_Symbols:_Plant_self-incompatibility_protein_S1_family_
Ta_scaffold_74	375104	Ta1.0_13793:p.Thr404Ile	AT4G03090.1_Symbols:_sequence-specific_DNA_binding;sequence-specific_DNA_binding_transcription_factors_
Ta_scaffold_74	395952^395953	Ta1.0_13796:p.Thr156_Ser157insAsnThr	AT4G03070.1_Symbols:_AOP1,_AOP,_AOP1.1_2-oxoglutarate_(2OG)_and_Fe(II)-dependent_oxygenase_superfamily_protein_
Ta_scaffold_75	17847^17848	Ta1.0_13799:p.Leu475fs	AT3G17620.1_Symbols:_F-box_and_associated_interaction_domains-containing_protein_
Ta_scaffold_75	18049	Ta1.0_13799:p.His408Tyr	AT3G17620.1_Symbols:_F-box_and_associated_interaction_domains-containing_protein_
Ta_scaffold_75	71672	Ta1.0_13817:p.Arg501Lys	AT3G15550.1_Symbols:_unknown_protein;_Has_25732_Blast_hits_to_16979_proteins_in_961_species:_Archae_-_144;_Bacteria_-_1801;_Metazoa_-_12681;_Fungi_-_1868;_Plants_-_912;_Viruses_-_94;_Other_Eukary
Ta_scaffold_75	71713^71714	Ta1.0_13817:p.Glu487_Gln488insGluGlu	AT3G15550.1_Symbols:_unknown_protein;_Has_25732_Blast_hits_to_16979_proteins_in_961_species:_Archae_-_144;_Bacteria_-_1801;_Metazoa_-_12681;_Fungi_-_1868;_Plants_-_912;_Viruses_-_94;_Other_Eukary
Ta_scaffold_75	71759	Ta1.0_13817:p.Val472Ala	AT3G15550.1_Symbols:_unknown_protein;_Has_25732_Blast_hits_to_16979_proteins_in_961_species:_Archae_-_144;_Bacteria_-_1801;_Metazoa_-_12681;_Fungi_-_1868;_Plants_-_912;_Viruses_-_94;_Other_Eukary
Ta_scaffold_75	71853	Ta1.0_13817:p.Arg441Gly	AT3G15550.1_Symbols:_unknown_protein;_Has_25732_Blast_hits_to_16979_proteins_in_961_species:_Archae_-_144;_Bacteria_-_1801;_Metazoa_-_12681;_Fungi_-_1868;_Plants_-_912;_Viruses_-_94;_Other_Eukary
Ta_scaffold_75	72022	Ta1.0_13817:p.Leu384Phe	AT3G15550.1_Symbols:_unknown_protein;_Has_25732_Blast_hits_to_16979_proteins_in_961_species:_Archae_-_144;_Bacteria_-_1801;_Metazoa_-_12681;_Fungi_-_1868;_Plants_-_912;_Viruses_-_94;_Other_Eukary
Ta_scaffold_75	72476	Ta1.0_13817:p.Arg260Lys	AT3G15550.1_Symbols:_unknown_protein;_Has_25732_Blast_hits_to_16979_proteins_in_961_species:_Archae_-_144;_Bacteria_-_1801;_Metazoa_-_12681;_Fungi_-_1868;_Plants_-_912;_Viruses_-_94;_Other_Eukary
Ta_scaffold_75	72654	Ta1.0_13817:p.Arg235Lys	AT3G15550.1_Symbols:_unknown_protein;_Has_25732_Blast_hits_to_16979_proteins_in_961_species:_Archae_-_144;_Bacteria_-_1801;_Metazoa_-_12681;_Fungi_-_1868;_Plants_-_912;_Viruses_-_94;_Other_Eukary
Ta_scaffold_75	72687	Ta1.0_13817:p.Tyr224Phe	AT3G15550.1_Symbols:_unknown_protein;_Has_25732_Blast_hits_to_16979_proteins_in_961_species:_Archae_-_144;_Bacteria_-_1801;_Metazoa_-_12681;_Fungi_-_1868;_Plants_-_912;_Viruses_-_94;_Other_Eukary
Ta_scaffold_75	185668	Ta1.0_13844:p.Thr91Ile	AT3G16530.1_Symbols:_Legume_lectin_family_protein_
Ta_scaffold_75	393713	Ta1.0_13899:p.Ala247Val	AT3G14840.2_Symbols:_Leucine-rich_repeat_transmembrane_protein_kinase_
Ta_scaffold_76	18189	Ta1.0_09883:p.Ile76Thr	AT4G11000.1_Symbols:_Ankyrin_repeat_family_protein_
Ta_scaffold_76	18236	Ta1.0_09883:p.Leu92Phe	AT4G11000.1_Symbols:_Ankyrin_repeat_family_protein_
Ta_scaffold_76	18255	Ta1.0_09883:p.Tyr98Phe	AT4G11000.1_Symbols:_Ankyrin_repeat_family_protein_
Ta_scaffold_76	18283	Ta1.0_09883:p.Gln105Arg	AT4G11000.1_Symbols:_Ankyrin_repeat_family_protein_
Ta_scaffold_76	90169..90180	Ta1.0_09884:p.Pro67_Ile70del	AT4G11000.1_Symbols:_Ankyrin_repeat_family_protein_
Ta_scaffold_76	90184	Ta1.0_09884:p.Ala72fs	AT4G11000.1_Symbols:_Ankyrin_repeat_family_protein_
Ta_scaffold_76	90186..90204	Ta1.0_09884:p.Glu73fs	AT4G11000.1_Symbols:_Ankyrin_repeat_family_protein_
Ta_scaffold_76	90209..90211	Ta1.0_09884:p.Ala80_Met81delinsVal	AT4G11000.1_Symbols:_Ankyrin_repeat_family_protein_
Ta_scaffold_76	90213..90214	Ta1.0_09884:p.Met81fs	AT4G11000.1_Symbols:_Ankyrin_repeat_family_protein_
Ta_scaffold_76	265967	Ta1.0_09890:p.Val275Leu	AT4G11010.1_Symbols:_NDPK3_nucleoside_diphosphate_kinase_3_
Ta_scaffold_76	265979	Ta1.0_09890:p.Met271Val	AT4G11010.1_Symbols:_NDPK3_nucleoside_diphosphate_kinase_3_
Ta_scaffold_76	265988	Ta1.0_09890:p.Pro268Thr	AT4G11010.1_Symbols:_NDPK3_nucleoside_diphosphate_kinase_3_
Ta_scaffold_76	266003	Ta1.0_09890:p.Leu263Phe	AT4G11010.1_Symbols:_NDPK3_nucleoside_diphosphate_kinase_3_
Ta_scaffold_76	266008	Ta1.0_09890:p.Arg261His	AT4G11010.1_Symbols:_NDPK3_nucleoside_diphosphate_kinase_3_
Ta_scaffold_76	266179	Ta1.0_09890:p.Cys251Tyr	AT4G11010.1_Symbols:_NDPK3_nucleoside_diphosphate_kinase_3_
Ta_scaffold_76	266186	Ta1.0_09890:p.Ser249Gly	AT4G11010.1_Symbols:_NDPK3_nucleoside_diphosphate_kinase_3_
Ta_scaffold_76	266201	Ta1.0_09890:p.Trp244Arg	AT4G11010.1_Symbols:_NDPK3_nucleoside_diphosphate_kinase_3_
Ta_scaffold_76	266209	Ta1.0_09890:p.Ala241Val	AT4G11010.1_Symbols:_NDPK3_nucleoside_diphosphate_kinase_3_
Ta_scaffold_76	266216	Ta1.0_09890:p.Phe239Leu	AT4G11010.1_Symbols:_NDPK3_nucleoside_diphosphate_kinase_3_
Ta_scaffold_76	266230	Ta1.0_09890:p.Ser234Leu	AT4G11010.1_Symbols:_NDPK3_nucleoside_diphosphate_kinase_3_
Ta_scaffold_76	266243	Ta1.0_09890:p.Val230Met	AT4G11010.1_Symbols:_NDPK3_nucleoside_diphosphate_kinase_3_
Ta_scaffold_76	266338	Ta1.0_09890:p.Gly198Asp	AT4G11010.1_Symbols:_NDPK3_nucleoside_diphosphate_kinase_3_
Ta_scaffold_76	266342	Ta1.0_09890:p.Leu197Ile	AT4G11010.1_Symbols:_NDPK3_nucleoside_diphosphate_kinase_3_
Ta_scaffold_76	266357	Ta1.0_09890:p.Ile192Val	AT4G11010.1_Symbols:_NDPK3_nucleoside_diphosphate_kinase_3_
Ta_scaffold_76	266372	Ta1.0_09890:p.Ser187Pro	AT4G11010.1_Symbols:_NDPK3_nucleoside_diphosphate_kinase_3_
Ta_scaffold_76	266382	Ta1.0_09890:p.Ile184fs	AT4G11010.1_Symbols:_NDPK3_nucleoside_diphosphate_kinase_3_
Ta_scaffold_76	266386	Ta1.0_09890:p.Ser182Phe	AT4G11010.1_Symbols:_NDPK3_nucleoside_diphosphate_kinase_3_
Ta_scaffold_76	266407	Ta1.0_09890:p.Ile175Thr	AT4G11010.1_Symbols:_NDPK3_nucleoside_diphosphate_kinase_3_
Ta_scaffold_76	266410	Ta1.0_09890:p.Ala174Val	AT4G11010.1_Symbols:_NDPK3_nucleoside_diphosphate_kinase_3_
Ta_scaffold_76	266419	Ta1.0_09890:p.Ser171Leu	AT4G11010.1_Symbols:_NDPK3_nucleoside_diphosphate_kinase_3_
Ta_scaffold_76	266429	Ta1.0_09890:p.Glu168Lys	AT4G11010.1_Symbols:_NDPK3_nucleoside_diphosphate_kinase_3_
Ta_scaffold_76	266432	Ta1.0_09890:p.Arg167Cys	AT4G11010.1_Symbols:_NDPK3_nucleoside_diphosphate_kinase_3_
Ta_scaffold_76	266437	Ta1.0_09890:p.Gly165Asp	AT4G11010.1_Symbols:_NDPK3_nucleoside_diphosphate_kinase_3_
Ta_scaffold_76	266441	Ta1.0_09890:p.Pro164Ser	AT4G11010.1_Symbols:_NDPK3_nucleoside_diphosphate_kinase_3_
Ta_scaffold_76	266474	Ta1.0_09890:p.Gly153Arg	AT4G11010.1_Symbols:_NDPK3_nucleoside_diphosphate_kinase_3_
Ta_scaffold_76	266479	Ta1.0_09890:p.Ser151Phe	AT4G11010.1_Symbols:_NDPK3_nucleoside_diphosphate_kinase_3_
Ta_scaffold_76	266485	Ta1.0_09890:p.Gly149Asp	AT4G11010.1_Symbols:_NDPK3_nucleoside_diphosphate_kinase_3_
Ta_scaffold_76	266495	Ta1.0_09890:p.Arg146Gly	AT4G11010.1_Symbols:_NDPK3_nucleoside_diphosphate_kinase_3_
Ta_scaffold_76	266498	Ta1.0_09890:p.Thr145Ser	AT4G11010.1_Symbols:_NDPK3_nucleoside_diphosphate_kinase_3_
Ta_scaffold_76	266504	Ta1.0_09890:p.Ala143Thr	AT4G11010.1_Symbols:_NDPK3_nucleoside_diphosphate_kinase_3_
Ta_scaffold_76	266524	Ta1.0_09890:p.Ser136Leu	AT4G11010.1_Symbols:_NDPK3_nucleoside_diphosphate_kinase_3_
Ta_scaffold_76	266540	Ta1.0_09890:p.Ala131Ser	AT4G11010.1_Symbols:_NDPK3_nucleoside_diphosphate_kinase_3_
Ta_scaffold_76	266542	Ta1.0_09890:p.Ala130Val	AT4G11010.1_Symbols:_NDPK3_nucleoside_diphosphate_kinase_3_
Ta_scaffold_76	296943	Ta1.0_09891:p.Val16Ala	AT4G11000.1_Symbols:_Ankyrin_repeat_family_protein_
Ta_scaffold_76	296945	Ta1.0_09891:p.Gln17*	AT4G11000.1_Symbols:_Ankyrin_repeat_family_protein_
Ta_scaffold_76	297296	Ta1.0_09891:p.Thr134Ala	AT4G11000.1_Symbols:_Ankyrin_repeat_family_protein_
Ta_scaffold_76	297311	Ta1.0_09891:p.Lys139*	AT4G11000.1_Symbols:_Ankyrin_repeat_family_protein_
Ta_scaffold_76	297311^297312	Ta1.0_09891:p.Lys139fs	AT4G11000.1_Symbols:_Ankyrin_repeat_family_protein_
Ta_scaffold_76	320198	Ta1.0_09894:p.Ser55Ala	AT1G31150.1_Symbols:_Domain_of_unknown_function_(DUF1985)_
Ta_scaffold_76	320235	Ta1.0_09894:p.Gly67Val	AT1G31150.1_Symbols:_Domain_of_unknown_function_(DUF1985)_
Ta_scaffold_76	320254	Ta1.0_09894:p.Ile73Met	AT1G31150.1_Symbols:_Domain_of_unknown_function_(DUF1985)_
Ta_scaffold_76	320304	Ta1.0_09894:p.Ser90Phe	AT1G31150.1_Symbols:_Domain_of_unknown_function_(DUF1985)_
Ta_scaffold_76	320320	Ta1.0_09894:p.Met95Ile	AT1G31150.1_Symbols:_Domain_of_unknown_function_(DUF1985)_
Ta_scaffold_76	324950	Ta1.0_09895:p.Glu285Lys	AT3G32960.1_Symbols:_Domain_of_unknown_function_(DUF1985)_
Ta_scaffold_76	324978	Ta1.0_09895:p.Gly294Val	AT3G32960.1_Symbols:_Domain_of_unknown_function_(DUF1985)_
Ta_scaffold_76	325009	Ta1.0_09895:p.Leu304Phe	AT3G32960.1_Symbols:_Domain_of_unknown_function_(DUF1985)_
Ta_scaffold_76	325032	Ta1.0_09895:p.Ile312Thr	AT3G32960.1_Symbols:_Domain_of_unknown_function_(DUF1985)_
Ta_scaffold_76	325198	Ta1.0_09895:p.Pro369fs	AT3G32960.1_Symbols:_Domain_of_unknown_function_(DUF1985)_
Ta_scaffold_76	325202	Ta1.0_09895:p.Pro369Ser	AT3G32960.1_Symbols:_Domain_of_unknown_function_(DUF1985)_
Ta_scaffold_76	325496	Ta1.0_09895:p.Ile407Thr	AT3G32960.1_Symbols:_Domain_of_unknown_function_(DUF1985)_
Ta_scaffold_76	325527	Ta1.0_09895:p.Asp417Glu	AT3G32960.1_Symbols:_Domain_of_unknown_function_(DUF1985)_
Ta_scaffold_76	325534^325535	Ta1.0_09895:p.Phe420fs	AT3G32960.1_Symbols:_Domain_of_unknown_function_(DUF1985)_
Ta_scaffold_76	325596	Ta1.0_09895:p.Phe440Leu	AT3G32960.1_Symbols:_Domain_of_unknown_function_(DUF1985)_
Ta_scaffold_76	325597	Ta1.0_09895:p.Glu441Lys	AT3G32960.1_Symbols:_Domain_of_unknown_function_(DUF1985)_
Ta_scaffold_76	325612	Ta1.0_09895:p.Tyr446His	AT3G32960.1_Symbols:_Domain_of_unknown_function_(DUF1985)_
Ta_scaffold_76	333348	Ta1.0_09896:p.Gly666Ala	AT3G32960.1_Symbols:_Domain_of_unknown_function_(DUF1985)_
Ta_scaffold_76	333362	Ta1.0_09896:p.Pro671Ser	AT3G32960.1_Symbols:_Domain_of_unknown_function_(DUF1985)_
Ta_scaffold_76	333597	Ta1.0_09896:p.Thr715Ile	AT3G32960.1_Symbols:_Domain_of_unknown_function_(DUF1985)_
Ta_scaffold_76	333603	Ta1.0_09896:p.Gln717Leu	AT3G32960.1_Symbols:_Domain_of_unknown_function_(DUF1985)_
Ta_scaffold_77	117437	Ta1.0_14046:p.Ala237Thr	AT3G02970.1_Symbols:_EXL6_EXORDIUM_like_6_
Ta_scaffold_77	180001	Ta1.0_14064:p.Gly240Arg	AT3G02810.1_Symbols:_Protein_kinase_superfamily_protein_
Ta_scaffold_77	335376	Ta1.0_14114:p.Gly1862Val	AT3G02260.1_Symbols:_BIG,_DOC1,_TIR3,_UMB1,_ASA1,_LPR1,_CRM1_auxin_transport_protein_(BIG)_
Ta_scaffold_77	367008	Ta1.0_14120:p.Ser638Asn	AT5G45200.1_Symbols:_Disease_resistance_protein_(TIR-NBS-LRR_class)_family_
Ta_scaffold_78	312598	Ta1.0_11322:p.Tyr467Ser	AT5G25860.1_Symbols:_F-box/RNI-like_superfamily_protein_
Ta_scaffold_78	312602^312603	Ta1.0_11322:p.Ala466fs	AT5G25860.1_Symbols:_F-box/RNI-like_superfamily_protein_
Ta_scaffold_78	372933	Ta1.0_11335:p.Thr278Ile	AT2G36970.1_Symbols:_UDP-Glycosyltransferase_superfamily_protein_
Ta_scaffold_78	390091	Ta1.0_11338:p.Pro1008Ser	AT2G37010.1_Symbols:_ATNAP12,_NAP12_non-intrinsic_ABC_protein_12_
Ta_scaffold_78	395420	Ta1.0_11340:p.Ser207Ala	AT2G37025.1_Symbols:_TRFL8_TRF-like_8_
Ta_scaffold_78	396077	Ta1.0_11340:p.Gly344Arg	AT2G37025.1_Symbols:_TRFL8_TRF-like_8_
Ta_scaffold_78	398089	Ta1.0_11341:p.Met1?	AT4G07390.1_Symbols:_Mannose-P-dolichol_utilization_defect_1_protein_
Ta_scaffold_79	66186	Ta1.0_08672:p.Gly60Glu	AT2G07190.1_Symbols:_Domain_of_unknown_function_(DUF1985)_
Ta_scaffold_79	230551	Ta1.0_08684:p.Ser10Thr	AT4G23900.1_Symbols:_Nucleoside_diphosphate_kinase_family_protein_
Ta_scaffold_79	234216	Ta1.0_08686:p.Arg12Gln	AT4G23890.1_Symbols:_unknown_protein;_FUNCTIONS_IN:_molecular_function_unknown;_INVOLVED_IN:_biological_process_unknown;_LOCATED_IN:_chloroplast_thylakoid_membrane,_chloroplast;_EXPRESSED_IN:_22_
Ta_scaffold_79	274511	Ta1.0_08695:p.Tyr285Cys	AT4G23810.1_Symbols:_WRKY53,_ATWRKY53_WRKY_family_transcription_factor_
Ta_scaffold_79	274621	Ta1.0_08695:p.Thr322Ser	AT4G23810.1_Symbols:_WRKY53,_ATWRKY53_WRKY_family_transcription_factor_
Ta_scaffold_79	433557	Ta1.0_08726:p.Met393Ile	AT4G23510.1_Symbols:_Disease_resistance_protein_(TIR-NBS-LRR_class)_family_
Ta_scaffold_79	461634	Ta1.0_08733:p.Lys92Glu	AT4G23450.2_Symbols:_AIRP1,_AtAIRP1_RING/U-box_superfamily_protein_
Ta_scaffold_79	476959	Ta1.0_08736:p.Asn264Tyr	AT4G23250.1_Symbols:_EMB1290,_DUF26-21,_RKC1,_CRK17_kinases;protein_kinases_
Ta_scaffold_79	487538	Ta1.0_08739:p.Thr230Ala	AT4G23380.1_Symbols:_Protein_of_Unknown_Function_(DUF239)_
Ta_scaffold_79	495005	Ta1.0_08740:p.Thr524Arg	AT4G23360.1_Symbols:_unknown_protein;_FUNCTIONS_IN:_molecular_function_unknown;_INVOLVED_IN:_biological_process_unknown;_LOCATED_IN:_endomembrane_system;_CONTAINS_InterPro_DOMAIN/s:_Protein_of_un
Ta_scaffold_79	495933	Ta1.0_08740:p.Ala686Thr	AT4G23360.1_Symbols:_unknown_protein;_FUNCTIONS_IN:_molecular_function_unknown;_INVOLVED_IN:_biological_process_unknown;_LOCATED_IN:_endomembrane_system;_CONTAINS_InterPro_DOMAIN/s:_Protein_of_un
Ta_scaffold_79	496147	Ta1.0_08740:p.Asn757Ser	AT4G23360.1_Symbols:_unknown_protein;_FUNCTIONS_IN:_molecular_function_unknown;_INVOLVED_IN:_biological_process_unknown;_LOCATED_IN:_endomembrane_system;_CONTAINS_InterPro_DOMAIN/s:_Protein_of_un
Ta_scaffold_79	498940	Ta1.0_08740:p.Glu866Val	AT4G23360.1_Symbols:_unknown_protein;_FUNCTIONS_IN:_molecular_function_unknown;_INVOLVED_IN:_biological_process_unknown;_LOCATED_IN:_endomembrane_system;_CONTAINS_InterPro_DOMAIN/s:_Protein_of_un
Ta_scaffold_79	500134	Ta1.0_08740:p.Gly1125Glu	AT4G23360.1_Symbols:_unknown_protein;_FUNCTIONS_IN:_molecular_function_unknown;_INVOLVED_IN:_biological_process_unknown;_LOCATED_IN:_endomembrane_system;_CONTAINS_InterPro_DOMAIN/s:_Protein_of_un
Ta_scaffold_79	501782	Ta1.0_08741:p.Pro76Ser	AT4G23350.1_Symbols:_Protein_of_Unknown_Function_(DUF239)_
Ta_scaffold_79	505986	Ta1.0_08743:p.Asp634Asn	AT4G11420.1_Symbols:_EIF3A,_ATEIF3A-1,_EIF3A-1,_ATTIF3A1,_TIF3A1_eukaryotic_translation_initiation_factor_3A_
Ta_scaffold_79	505988	Ta1.0_08743:p.Val633Gly	AT4G11420.1_Symbols:_EIF3A,_ATEIF3A-1,_EIF3A-1,_ATTIF3A1,_TIF3A1_eukaryotic_translation_initiation_factor_3A_
Ta_scaffold_79	506078	Ta1.0_08743:p.Val603Ala	AT4G11420.1_Symbols:_EIF3A,_ATEIF3A-1,_EIF3A-1,_ATTIF3A1,_TIF3A1_eukaryotic_translation_initiation_factor_3A_
Ta_scaffold_79	506252	Ta1.0_08743:p.Asn579Ser	AT4G11420.1_Symbols:_EIF3A,_ATEIF3A-1,_EIF3A-1,_ATTIF3A1,_TIF3A1_eukaryotic_translation_initiation_factor_3A_
Ta_scaffold_79	506292	Ta1.0_08743:p.Ser566Pro	AT4G11420.1_Symbols:_EIF3A,_ATEIF3A-1,_EIF3A-1,_ATTIF3A1,_TIF3A1_eukaryotic_translation_initiation_factor_3A_
Ta_scaffold_79	507675	Ta1.0_08743:p.Val223Ala	AT4G11420.1_Symbols:_EIF3A,_ATEIF3A-1,_EIF3A-1,_ATTIF3A1,_TIF3A1_eukaryotic_translation_initiation_factor_3A_
Ta_scaffold_79	507827	Ta1.0_08743:p.Gln172His	AT4G11420.1_Symbols:_EIF3A,_ATEIF3A-1,_EIF3A-1,_ATTIF3A1,_TIF3A1_eukaryotic_translation_initiation_factor_3A_
Ta_scaffold_79	508123	Ta1.0_08743:p.Ala156Val	AT4G11420.1_Symbols:_EIF3A,_ATEIF3A-1,_EIF3A-1,_ATTIF3A1,_TIF3A1_eukaryotic_translation_initiation_factor_3A_
Ta_scaffold_79	508177..508183	Ta1.0_08743:p.Phe136fs	AT4G11420.1_Symbols:_EIF3A,_ATEIF3A-1,_EIF3A-1,_ATTIF3A1,_TIF3A1_eukaryotic_translation_initiation_factor_3A_
Ta_scaffold_79	515960^515961	Ta1.0_08744:p.[Gly656_Gly657insValGlyGlyGlyAsp]; Ta1.0_08745:p.[Pro1020_Pro1021insSerProProProThr]	AT4G23250.1_Symbols:_EMB1290,_DUF26-21,_RKC1,_CRK17_kinases;protein_kinases_
Ta_scaffold_79	515975^515976	Ta1.0_08745:p.[Ser1015_Pro1016insValPro]; Ta1.0_08744:p.[Gly661_Glu662insGlyThr]	AT4G23250.1_Symbols:_EMB1290,_DUF26-21,_RKC1,_CRK17_kinases;protein_kinases_
Ta_scaffold_79	515999..516007	Ta1.0_08744:p.[Gly670_Gly672del]; Ta1.0_08745:p.[Pro1005_Pro1007del]	AT4G23250.1_Symbols:_EMB1290,_DUF26-21,_RKC1,_CRK17_kinases;protein_kinases_
Ta_scaffold_79	516022	Ta1.0_08744:p.[Val677Phe]; Ta1.0_08745:p.[Thr1000Asn]	AT4G23250.1_Symbols:_EMB1290,_DUF26-21,_RKC1,_CRK17_kinases;protein_kinases_
Ta_scaffold_79	516025	Ta1.0_08744:p.[Ser678Pro]; Ta1.0_08745:p.[Glu999Gly]	AT4G23250.1_Symbols:_EMB1290,_DUF26-21,_RKC1,_CRK17_kinases;protein_kinases_
Ta_scaffold_79	516037	Ta1.0_08745:p.Ala995Glu	AT4G23250.1_Symbols:_EMB1290,_DUF26-21,_RKC1,_CRK17_kinases;protein_kinases_
Ta_scaffold_79	516040	Ta1.0_08745:p.Tyr994Phe	AT4G23250.1_Symbols:_EMB1290,_DUF26-21,_RKC1,_CRK17_kinases;protein_kinases_
Ta_scaffold_79	516090	Ta1.0_08745:p.Asn977Lys	AT4G23250.1_Symbols:_EMB1290,_DUF26-21,_RKC1,_CRK17_kinases;protein_kinases_
Ta_scaffold_79	516094	Ta1.0_08745:p.Glu976Gly	AT4G23250.1_Symbols:_EMB1290,_DUF26-21,_RKC1,_CRK17_kinases;protein_kinases_
Ta_scaffold_79	516109	Ta1.0_08745:p.Asn971Ser	AT4G23250.1_Symbols:_EMB1290,_DUF26-21,_RKC1,_CRK17_kinases;protein_kinases_
Ta_scaffold_79	516121	Ta1.0_08745:p.Gln967Arg	AT4G23250.1_Symbols:_EMB1290,_DUF26-21,_RKC1,_CRK17_kinases;protein_kinases_
Ta_scaffold_79	516133	Ta1.0_08745:p.Leu963Ser	AT4G23250.1_Symbols:_EMB1290,_DUF26-21,_RKC1,_CRK17_kinases;protein_kinases_
Ta_scaffold_79	516142	Ta1.0_08745:p.Gln960Leu	AT4G23250.1_Symbols:_EMB1290,_DUF26-21,_RKC1,_CRK17_kinases;protein_kinases_
Ta_scaffold_79	516144	Ta1.0_08745:p.Arg959Ser	AT4G23250.1_Symbols:_EMB1290,_DUF26-21,_RKC1,_CRK17_kinases;protein_kinases_
Ta_scaffold_79	516182	Ta1.0_08745:p.Leu947Val	AT4G23250.1_Symbols:_EMB1290,_DUF26-21,_RKC1,_CRK17_kinases;protein_kinases_
Ta_scaffold_79	516185	Ta1.0_08745:p.Thr946Ser	AT4G23250.1_Symbols:_EMB1290,_DUF26-21,_RKC1,_CRK17_kinases;protein_kinases_
Ta_scaffold_79	516199	Ta1.0_08745:p.Tyr941Phe	AT4G23250.1_Symbols:_EMB1290,_DUF26-21,_RKC1,_CRK17_kinases;protein_kinases_
Ta_scaffold_79	516218	Ta1.0_08745:p.Asp935Tyr	AT4G23250.1_Symbols:_EMB1290,_DUF26-21,_RKC1,_CRK17_kinases;protein_kinases_
Ta_scaffold_79	516683	Ta1.0_08745:p.Gln780Glu	AT4G23250.1_Symbols:_EMB1290,_DUF26-21,_RKC1,_CRK17_kinases;protein_kinases_
Ta_scaffold_79	516685	Ta1.0_08745:p.Val779Ala	AT4G23250.1_Symbols:_EMB1290,_DUF26-21,_RKC1,_CRK17_kinases;protein_kinases_
Ta_scaffold_79	516697	Ta1.0_08745:p.Gly775fs	AT4G23250.1_Symbols:_EMB1290,_DUF26-21,_RKC1,_CRK17_kinases;protein_kinases_
Ta_scaffold_79	516700..516704	Ta1.0_08745:p.Ser773fs	AT4G23250.1_Symbols:_EMB1290,_DUF26-21,_RKC1,_CRK17_kinases;protein_kinases_
Ta_scaffold_79	516721	Ta1.0_08745:p.Ile767Thr	AT4G23250.1_Symbols:_EMB1290,_DUF26-21,_RKC1,_CRK17_kinases;protein_kinases_
Ta_scaffold_79	516736	Ta1.0_08745:p.Phe762Tyr	AT4G23250.1_Symbols:_EMB1290,_DUF26-21,_RKC1,_CRK17_kinases;protein_kinases_
Ta_scaffold_79	516741	Ta1.0_08745:p.Met760Ile	AT4G23250.1_Symbols:_EMB1290,_DUF26-21,_RKC1,_CRK17_kinases;protein_kinases_
Ta_scaffold_79	516769	Ta1.0_08745:p.Asn751Thr	AT4G23250.1_Symbols:_EMB1290,_DUF26-21,_RKC1,_CRK17_kinases;protein_kinases_
Ta_scaffold_79	516813	Ta1.0_08745:p.Asp736Glu	AT4G23250.1_Symbols:_EMB1290,_DUF26-21,_RKC1,_CRK17_kinases;protein_kinases_
Ta_scaffold_79	516832	Ta1.0_08745:p.Leu730Arg	AT4G23250.1_Symbols:_EMB1290,_DUF26-21,_RKC1,_CRK17_kinases;protein_kinases_
Ta_scaffold_79	516887	Ta1.0_08745:p.Lys712Glu	AT4G23250.1_Symbols:_EMB1290,_DUF26-21,_RKC1,_CRK17_kinases;protein_kinases_
Ta_scaffold_79	516898	Ta1.0_08745:p.Ser708Phe	AT4G23250.1_Symbols:_EMB1290,_DUF26-21,_RKC1,_CRK17_kinases;protein_kinases_
Ta_scaffold_79	534915..534928	Ta1.0_08744:p.Gly2404fs	AT4G23250.1_Symbols:_EMB1290,_DUF26-21,_RKC1,_CRK17_kinases;protein_kinases_
Ta_scaffold_79	537574..537576	Ta1.0_08746:p.Ser407del	AT4G23180.1_Symbols:_CRK10,_RLK4_cysteine-rich_RLK_(RECEPTOR-like_protein_kinase)_10_
Ta_scaffold_79	545236	Ta1.0_08746:p.Asp1170Asn	AT4G23180.1_Symbols:_CRK10,_RLK4_cysteine-rich_RLK_(RECEPTOR-like_protein_kinase)_10_
Ta_scaffold_79	545529	Ta1.0_08746:p.Pro1230Arg	AT4G23180.1_Symbols:_CRK10,_RLK4_cysteine-rich_RLK_(RECEPTOR-like_protein_kinase)_10_
Ta_scaffold_79	546139	Ta1.0_08746:p.Ser1376Asn	AT4G23180.1_Symbols:_CRK10,_RLK4_cysteine-rich_RLK_(RECEPTOR-like_protein_kinase)_10_
Ta_scaffold_80	116112	Ta1.0_14382:p.Val113Glu	AT1G02450.1_Symbols:_NIMIN1,_NIMIN-1_NIM1-interacting_1_
Ta_scaffold_80	225611	Ta1.0_14411:p.Lys1571Arg	AT1G01040.2_Symbols:_DCL1_dicer-like_1_
Ta_scaffold_80	344336	Ta1.0_14443:p.Ala142Val	AT1G01370.1_Symbols:_HTR12,_CENH3_Histone_superfamily_protein_
Ta_scaffold_81	204591	Ta1.0_14313:p.Thr344Ile	AT2G07760.1_Symbols:_Zinc_knuckle_(CCHC-type)_family_protein_
Ta_scaffold_81	204662	Ta1.0_14313:p.Val368Met	AT2G07760.1_Symbols:_Zinc_knuckle_(CCHC-type)_family_protein_
Ta_scaffold_81	204903	Ta1.0_14313:p.His448Pro	AT2G07760.1_Symbols:_Zinc_knuckle_(CCHC-type)_family_protein_
Ta_scaffold_81	205032	Ta1.0_14313:p.Leu491Ser	AT2G07760.1_Symbols:_Zinc_knuckle_(CCHC-type)_family_protein_
Ta_scaffold_81	368868	Ta1.0_14345:p.Ala115Thr	AT2G31680.1_Symbols:_AtRABA5d,_RABA5d_RAB_GTPase_homolog_A5D_
Ta_scaffold_82	162316	Ta1.0_14525:p.Pro109Leu	AT1G26762.1_Symbols:_unknown_protein;_FUNCTIONS_IN:_molecular_function_unknown;_INVOLVED_IN:_biological_process_unknown;_LOCATED_IN:_endomembrane_system;_Has_15_Blast_hits_to_15_proteins_in_2_spe
Ta_scaffold_82	270523	Ta1.0_14535:p.Arg34Cys	AT2G28590.1_Symbols:_Protein_kinase_superfamily_protein_
Ta_scaffold_82	346781	Ta1.0_14547:p.Ala333Thr	AT5G62660.1_Symbols:_F-box_and_associated_interaction_domains-containing_protein_
Ta_scaffold_82	346883	Ta1.0_14547:p.Gly299Ser	AT5G62660.1_Symbols:_F-box_and_associated_interaction_domains-containing_protein_
Ta_scaffold_82	347533	Ta1.0_14547:p.Thr125Ser	AT5G62660.1_Symbols:_F-box_and_associated_interaction_domains-containing_protein_
Ta_scaffold_83	215664	Ta1.0_06358:p.Tyr271Asn	AT3G27970.1_Symbols:_Exonuclease_family_protein_
Ta_scaffold_83	314580	Ta1.0_06380:p.Val428Phe	AT3G27700.1_Symbols:_zinc_finger_(CCCH-type)_family_protein_/_RNA_recognition_motif_(RRM)-containing_protein_
Ta_scaffold_83	337245	Ta1.0_06385:p.Cys397Phe	AT3G27640.1_Symbols:_Transducin/WD40_repeat-like_superfamily_protein_
Ta_scaffold_83	342742	Ta1.0_06388:p.Ala28Val	AT4G32170.1_Symbols:_CYP96A2_cytochrome_P450,_family_96,_subfamily_A,_polypeptide_2_
Ta_scaffold_83	411792	Ta1.0_06406:p.Pro165Leu	AT4G38180.1_Symbols:_FRS5_FAR1-related_sequence_5_
[truncated: 3,770 more rows]
